# Supplementary material for: Epigenetic clock and DNA methylation analysis of porcine models of aging and obesity
Source: GeroScience. 2021 Sep 15;43(5):2467–83. doi: 10.1007/s11357-021-00439-6 (PMC8599541; doi:10.1007/s11357-021-00439-6)
Supplement: Supplementary file 2 — (XLSX 376 KB) [file 11357_2021_439_MOESM2_ESM.xlsx]

## Sheet: SupplementPigClockCoef.Combined
var	Coef.PigPanTissue	Coef.PigBlood	Coef.HumanPigAgeLogLinear	Coef.HumanPigRelativeAge	rep..Sus_scrofa.Sscrofa11.1.100...dim.datAnnotation...1...	CGid	ENTREZID	SYMBOL	GeneRegionID	seqnames	probeStart	probeEnd	width	strand	CGstart	CGend	seq	annotation	geneChr	geneStart	geneEnd	geneLength	geneStrand	transcriptId	distanceToTSS	flank_txIds	flank_geneIds	flank_gene_distances	genic	Intergenic	Promoter	fiveUTR	threeUTR	Exon	Intron	downstream	distal_intergenic	main_Categories	CpG_number_on_geneRegion	CpGs_number_on_gene	ENSEMBL	ENSEMBL_chromosome	conservationInHuman	CpGislandseqnames	CpGislandstart	CpGislandend	CpGislandwidth	CpGislandstrand	CpGislandlen
(Intercept)	3.58442	8.56616	5.76156	1.00058	Sus_scrofa.Sscrofa11.1.100	NA	NA	NA	NA	NA	NA	NA	NA	NA	NA	NA	NA	NA	NA	NA	NA	NA	NA	NA	NA	NA	NA	NA	NA	NA	NA	NA	NA	NA	NA	NA	NA	NA	NA	NA	NA	NA	NA	NA	NA	NA	NA	NA	NA
cg02532525	5.96243	0.177632	2.17416	0.120344	Sus_scrofa.Sscrofa11.1.100	cg02532525	100525779	HIC1	HIC1_Exon	12	48163080	48163129	50	-	48163128	48163129	CTGTTACTGAGGGCGGCCCGGGCAGTAAGCAGTCTAGAGCCAAGGTGCCG	Promoter (5-6kb)	12	48168766	48171635	2870	1	HIC1-201	-5686	DPH1-201	DPH1	0	TRUE	FALSE	TRUE	FALSE	FALSE	TRUE	FALSE	FALSE	FALSE	Exon	9	10	ENSSSCG00000025717	12	mapped to different genes	12	48162465	48163728	1264	*	1264
cg12841266	4.04477	3.74898	0.584677	0.0891732	Sus_scrofa.Sscrofa11.1.100	cg12841266	100157883	LHFPL4	LHFPL4_Exon	13	65919456	65919505	50	-	65919504	65919505	GGATCAGCACCATGGAGAGCAGCACGAAGAAGGCGGCCGCCTTGAAGGCG	Promoter (<=1kb)	13	65869652	65919781	50130	2	LHFPL4-201	276	LHFPL4-201	LHFPL4	0	TRUE	FALSE	TRUE	FALSE	FALSE	TRUE	FALSE	FALSE	FALSE	Exon	6	7	ENSSSCG00000011543	13	conserved gene and region	13	65919390	65919916	527	*	527
cg27495736	2.2528	1.6833	2.54139	0.180329	Sus_scrofa.Sscrofa11.1.100	cg27495736	100525779	HIC1	HIC1_Exon	12	48162664	48162713	50	-	48162712	48162713	TTCCCACAGTAACAATCGAAAGCCACGGTTGCCCTGGAGACGCGGGGGCG	Promoter (6-7kb)	12	48168766	48171635	2870	1	HIC1-201	-6102	DPH1-201	DPH1	0	TRUE	FALSE	TRUE	FALSE	FALSE	TRUE	FALSE	FALSE	FALSE	Exon	9	10	ENSSSCG00000025717	12	mapped to different genes	12	48162465	48163728	1264	*	1264
cg00379717	-1.73087	NA	-1.47699	-0.0430768	Sus_scrofa.Sscrofa11.1.100	cg00379717	100517710	UBAP2L	UBAP2L_Exon	4	95479978	95480027	50	+	95480026	95480027	ACTCACAGGGAACACAGCAGGCCCATACTGGAAGGTGCTGGGGAGGCCCG	Exon (UBAP2L-201/UBAP2L, exon 24 of 28)	4	95471126	95519712	48587	2	UBAP2L-201	39685	UBAP2L-201;UBAP2L-202;UBAP2L-203;UBAP2L-205;UBAP2L-204;UBAP2L-206;UBAP2L-207;UBAP2L-208;UBAP2L-209	UBAP2L;UBAP2L;UBAP2L;UBAP2L;UBAP2L;UBAP2L;UBAP2L;UBAP2L;UBAP2L	0;0;0;0;0;0;0;0;0	TRUE	FALSE	FALSE	FALSE	FALSE	TRUE	TRUE	FALSE	FALSE	Exon	10	15	ENSSSCG00000006553	4	conserved gene and region	NA	NA	NA	NA	NA	NA
cg07672217	12.7245	NA	-0.844391	-0.031694	Sus_scrofa.Sscrofa11.1.100	cg07672217	100525462	WNT1	WNT1_Exon	5	15013924	15013973	50	+	15013924	15013925	CGCGTCACCGAGCGCTGCAACTGCACCTTCCACTGGTGCTGCCACGTCAG	Exon (WNT1-201/WNT1, exon 4 of 4)	5	15010985	15014079	3095	1	WNT1-201	2939	WNT1-201;WNT10B-202	WNT1;WNT10B	0;0	TRUE	FALSE	FALSE	FALSE	FALSE	TRUE	FALSE	FALSE	FALSE	Exon	3	3	ENSSSCG00000000183	5	conserved gene and region	5	15013383	15014036	654	*	654
cg17183991	0.64057	NA	1.63049	0.139236	Sus_scrofa.Sscrofa11.1.100	cg17183991	100620744	HS6ST3	HS6ST3_Exon	11	65516301	65516350	50	+	65516349	65516350	TGAAAGGTTCAACAAGTGGCTGCTGACGCCGGTGCTCACTCTCCTCTTCG	Promoter (<=1kb)	11	65516296	66186846	670551	1	HS6ST3-201	5	HS6ST3-201	HS6ST3	0	TRUE	FALSE	TRUE	FALSE	FALSE	TRUE	FALSE	FALSE	FALSE	Exon	4	5	ENSSSCG00000009503	11	conserved gene and region	11	65516327	65516987	661	*	661
cg08510667	1.77084	NA	0.0733937	0.010455	Sus_scrofa.Sscrofa11.1.100	cg08510667	493186	SOCS3	SOCS3_Exon	12	3644745	3644794	50	+	3644745	3644746	CGCCGGGATGAGCCGCCCCCTGGACACCAGCCTGCGCCTCAAGACCTTCA	Promoter (<=1kb)	12	3643929	3647012	3084	1	SOCS3-201	816	SOCS3-201;TK1-201	SOCS3;TK1	0;0	TRUE	FALSE	TRUE	FALSE	FALSE	TRUE	TRUE	FALSE	FALSE	Exon	6	9	ENSSSCG00000036956	12	conserved gene and region	12	3643431	3645076	1646	*	1646
cg09461098	-3.15407	NA	-1.5781	-0.163439	Sus_scrofa.Sscrofa11.1.100	cg09461098	110258158	TNRC6A	TNRC6A_Exon	AEMK02000510.1	590418	590467	50	+	590418	590419	CGATTTGGCACGTGGCCAGCCATCTCCTATTGAACCTGGAGGACTGGCTG	Exon (TNRC6A-201/TNRC6A, exon 17 of 23)	233	580299	689250	108952	2	TNRC6A-201	98783	TNRC6A-201;TNRC6A-202;TNRC6A-203;TNRC6A-204;TNRC6A-205;TNRC6A-206;TNRC6A-207	TNRC6A;TNRC6A;TNRC6A;TNRC6A;TNRC6A;TNRC6A;TNRC6A	0;0;0;0;0;0;0	TRUE	FALSE	FALSE	FALSE	FALSE	TRUE	FALSE	FALSE	FALSE	Exon	19	27	ENSSSCG00000038870	AEMK02000510.1	conserved gene but different region	NA	NA	NA	NA	NA	NA
cg15091323	2.21771	NA	0.529175	0.0525569	Sus_scrofa.Sscrofa11.1.100	cg15091323	100523730	BCL11A	BCL11A_fiveUTR	3	81197820	81197869	50	+	81197868	81197869	GATGAAGATATTTTCTCTGGAGTCTCCTTCTTTCTAACCCGGCTCTCCCG	5' UTR	3	81196294	81296164	99871	1	BCL11A-201	1526	BCL11A-201;BCL11A-203;BCL11A-202;BCL11A-204;BCL11A-205	BCL11A;BCL11A;BCL11A;BCL11A;BCL11A	0;0;0;0;0	TRUE	FALSE	FALSE	TRUE	FALSE	TRUE	FALSE	FALSE	FALSE	fiveUTR	4	201	ENSSSCG00000008392	3	conserved gene and region	3	81197859	81197990	132	*	132
cg18081750	-6.01302	NA	-2.72472	-0.218353	Sus_scrofa.Sscrofa11.1.100	cg18081750	NA	DUSP6	DUSP6_Promoter	5	93302864	93302913	50	-	93302912	93302913	GTTGCAGCTTGTTTGCACTGGGGCTTATCCGGAGCGGAAATTCCTTTCCG	Promoter (<=1kb)	5	93302975	93307504	4530	1	DUSP6-201	-111	DUSP6-201	DUSP6	0	FALSE	TRUE	TRUE	FALSE	FALSE	FALSE	FALSE	FALSE	FALSE	Promoter	6	9	NA	NA	mapped to different genes	NA	NA	NA	NA	NA	NA
cg20868028	1.32859	NA	0.749874	0.0118205	Sus_scrofa.Sscrofa11.1.100	cg20868028	100141307	BRD2	BRD2_fiveUTR	7	25154417	25154466	50	-	25154417	25154418	CGCCCTCAAGAGGATTTCAAAGATGGAGGCGGCGGCTCCCTAAACCACTT	5' UTR	7	25150658	25162591	11934	1	BRD2-201	3759	BRD2-201;BRD2-202;BRD2-203;BRD2-204	BRD2;BRD2;BRD2;BRD2	0;0;0;0	TRUE	FALSE	FALSE	TRUE	FALSE	TRUE	FALSE	FALSE	FALSE	fiveUTR	1	4	ENSSSCG00000001471	7	conserved gene and region	7	25154255	25154522	268	*	268
cg18369277	-0.246622	NA	-1.32073	-0.184349	Sus_scrofa.Sscrofa11.1.100	cg18369277	100622022	ZBTB7B	ZBTB7B_Intron	4	94795131	94795180	50	+	94795179	94795180	CCAAACTAGGTCAGCAGCGCTCGTTTCCTGTGGGTCAGCTAGCACCGGCG	Intron (ZBTB7B-201/ZBTB7B, intron 3 of 4)	4	94780401	94798588	18188	2	ZBTB7B-201	3408	ZBTB7B-201	ZBTB7B	0	TRUE	FALSE	FALSE	FALSE	FALSE	FALSE	TRUE	FALSE	FALSE	Intron	9	13	ENSSSCG00000028606	4	conserved gene and region	4	94795124	94795427	304	*	304
cg21623348	3.19546	NA	0.592314	0.0804348	Sus_scrofa.Sscrofa11.1.100	cg21623348	100521190	BARHL2	BARHL2_Intergenic_upstream	4	125905492	125905541	50	-	125905540	125905541	GCCATCAAAAGGATATCACAGCTCATTTTGGTGGAAGGGTTTCCACGTCG	Distal Intergenic	4	126028810	126035921	7112	1	BARHL2-201	-123318	NA	NA	NA	FALSE	TRUE	FALSE	FALSE	FALSE	FALSE	FALSE	FALSE	TRUE	Intergenic_upstream	20	71	ENSSSCG00000006914	4	mapped to different genes	4	125905537	125906767	1231	*	1231
cg21047370	-0.107367	NA	-0.0354429	-0.00452442	Sus_scrofa.Sscrofa11.1.100	cg21047370	100523430	UNCX	UNCX_Intergenic_downstream	3	867089	867138	50	-	867137	867138	TGAAATCGGTTTGAAATGGCGTGTCAGGTTTTTCTCTCCCTGCTGAAGCG	Distal Intergenic	3	804177	809770	5594	1	UNCX-201	62961	NA	NA	NA	FALSE	TRUE	FALSE	FALSE	FALSE	FALSE	FALSE	FALSE	TRUE	Intergenic_downstream	49	93	ENSSSCG00000007555	3	conserved gene and region	3	867064	867349	286	*	286
cg21977256	2.55598	NA	0.285275	0.0324399	Sus_scrofa.Sscrofa11.1.100	cg21977256	NA	TBX2	TBX2_Promoter	12	36887847	36887896	50	+	36887895	36887896	CAATTGTGGGTCTCCGGGGGCGGGGTTTTGACAGCTCAGGCCAAGCTCCG	Promoter (<=1kb)	12	36878675	36887513	8839	2	TBX2-201	-334	TBX2-201	TBX2	0	FALSE	TRUE	TRUE	FALSE	FALSE	FALSE	FALSE	FALSE	FALSE	Promoter	12	14	NA	NA	mapped to different genes	NA	NA	NA	NA	NA	NA
cg23122881	6.20932	NA	1.50893	0.12735	Sus_scrofa.Sscrofa11.1.100	cg23122881	100153341	FBXO30	FBXO30_Exon	1	19764823	19764872	50	+	19764823	19764824	CGAAATAAAGTTGCTGAACATCTAGAAATGTGTCCTGCAAGTGTGGTGTG	Exon (FBXO30-201/FBXO30, exon 2 of 3)	1	19755720	19777618	21899	1	FBXO30-201	9103	FBXO30-201;FBXO30-202;FBXO30-203;FBXO30-204;FBXO30-205	FBXO30;FBXO30;FBXO30;FBXO30;FBXO30	0;0;0;0;0	TRUE	FALSE	FALSE	FALSE	FALSE	TRUE	FALSE	FALSE	FALSE	Exon	1	1	ENSSSCG00000004121	1	mapped to different genes	NA	NA	NA	NA	NA	NA
cg01614688	NA	0.285242	0.335403	0.0110216	Sus_scrofa.Sscrofa11.1.100	cg01614688	100519513	SP6	SP6_Intergenic_upstream	12	24124925	24124974	50	-	24124925	24124926	CGCTCTGGGTGGCATCGGCAGCTTATCCTGAAACCACACACGGCACCAGA	Distal Intergenic	12	24100801	24106792	5992	2	SP6-201	-18182	NA	NA	NA	FALSE	TRUE	FALSE	FALSE	FALSE	FALSE	FALSE	FALSE	TRUE	Intergenic_upstream	3	3	ENSSSCG00000017522	12	conserved gene and region	NA	NA	NA	NA	NA	NA
cg16756969	NA	-6.32215e-05	-0.20762	-0.0303916	Sus_scrofa.Sscrofa11.1.100	cg16756969	100153154	LHX5	LHX5_Intergenic_upstream	14	38321630	38321679	50	+	38321630	38321631	CGGATGAAATTAGCACTTCCTGCTATGTCGGGCAGATAAACTTTGCTGAA	Distal Intergenic	14	38446730	38457177	10448	1	LHX5-201	-125051	NA	NA	NA	FALSE	TRUE	FALSE	FALSE	FALSE	FALSE	FALSE	FALSE	TRUE	Intergenic_upstream	14	23	ENSSSCG00000009869	14	mapped to different genes	NA	NA	NA	NA	NA	NA
cg00694357	-0.162346	NA	NA	-0.0238965	Sus_scrofa.Sscrofa11.1.100	cg00694357	100622022	ZBTB7B	ZBTB7B_Intron	4	94795124	94795173	50	+	94795124	94795125	CGGTGTCCCAAACTAGGTCAGCAGCGCTCGTTTCCTGTGGGTCAGCTAGC	Intron (ZBTB7B-201/ZBTB7B, intron 3 of 4)	4	94780401	94798588	18188	2	ZBTB7B-201	3415	ZBTB7B-201	ZBTB7B	0	TRUE	FALSE	FALSE	FALSE	FALSE	FALSE	TRUE	FALSE	FALSE	Intron	9	13	ENSSSCG00000028606	4	conserved gene and region	4	94795124	94795427	304	*	304
cg10035738	-0.117551	NA	NA	-0.00381409	Sus_scrofa.Sscrofa11.1.100	cg10035738	100521913	BUD13	BUD13_Intergenic_downstream	9	43789316	43789365	50	+	43789316	43789317	CGCTCACTCTGATTCAGTGGGACAGTTATTTTATATTATTAAAATAAGAG	Distal Intergenic	9	44078195	44165249	87055	2	BUD13-201	375884	NA	NA	NA	FALSE	TRUE	FALSE	FALSE	FALSE	FALSE	FALSE	FALSE	TRUE	Intergenic_downstream	41	45	ENSSSCG00000015065	9	mapped to different genes	NA	NA	NA	NA	NA	NA
cg00038955	NA	NA	0.145595	0.010984	Sus_scrofa.Sscrofa11.1.100	cg00038955	100152362	VPS13B	VPS13B_Exon	4	37440491	37440540	50	+	37440491	37440492	CGAACCAACAAGGTGCGTCTGTTCAGCTTGTCAGTACAGGAAAGGAAGAC	Exon (VPS13B-201/VPS13B, exon 28 of 62)	4	37090935	37820215	729281	2	VPS13B-201	379675	VPS13B-201;VPS13B-202;VPS13B-203;VPS13B-204;VPS13B-205	VPS13B;VPS13B;VPS13B;VPS13B;VPS13B	0;0;0;0;0	TRUE	FALSE	FALSE	FALSE	FALSE	TRUE	TRUE	FALSE	FALSE	Exon	3	9	ENSSSCG00000006071	4	conserved gene but different region	NA	NA	NA	NA	NA	NA
cg00092621	NA	NA	0.0448243	0.0257007	Sus_scrofa.Sscrofa11.1.100	cg00092621	NA	UBE2D3	UBE2D3_Exon	8	118218233	118218282	50	-	118218233	118218234	CGGGACCCTCCAGCACAGTGTTCAGCAGGTCCTGTTGGAGATGATAGTAA	Exon (UBE2D3-201/UBE2D3, exon 4 of 9)	8	118203040	118230458	27419	1	UBE2D3-201	15193	UBE2D3-201;UBE2D3-202	UBE2D3;UBE2D3	0;0	TRUE	FALSE	FALSE	FALSE	FALSE	TRUE	TRUE	FALSE	FALSE	Exon	1	2	NA	NA	mapped to different genes	NA	NA	NA	NA	NA	NA
cg00111333	NA	NA	0.0989056	0.0123205	Sus_scrofa.Sscrofa11.1.100	cg00111333	100522631	PTPRC	PTPRC_Exon	10	21696676	21696725	50	+	21696724	21696725	ACAATCAACGGTCGATGGTTTTGATTTTAATTCCAAACTCACCGACAGCG	Exon (ssc-mir-181a-1.1-201/ssc-mir-181a-1.1-201, exon 1 of 1)	10	21483275	21764560	281286	1	PTPRC-204	213401	PTPRC-204;PTPRC-205;PTPRC-206;PTPRC-207;PTPRC-208	PTPRC;PTPRC;PTPRC;PTPRC;PTPRC	0;0;0;0;0	TRUE	FALSE	FALSE	FALSE	FALSE	TRUE	TRUE	FALSE	FALSE	Exon	6	6	ENSSSCG00000010908	10	mapped to different genes	NA	NA	NA	NA	NA	NA
cg00122272	NA	NA	-0.170877	-0.0023598	Sus_scrofa.Sscrofa11.1.100	cg00122272	100523255	KANK4	KANK4_Exon	6	150160256	150160305	50	+	150160304	150160305	GGACCAAAAAGAACCTTCAGTTTGTTGGGGTTAACGGTGGGTAAGCATCG	Exon (KANK4-201/KANK4, exon 4 of 10)	6	150106876	150185660	78785	1	KANK4-201	53380	KANK4-201;KANK4-202;KANK4-203;KANK4-204	KANK4;KANK4;KANK4;KANK4	0;0;0;0	TRUE	FALSE	FALSE	FALSE	FALSE	TRUE	TRUE	FALSE	FALSE	Exon	3	3	ENSSSCG00000003821	6	conserved gene but different region	NA	NA	NA	NA	NA	NA
cg00130134	NA	NA	-0.0503078	-0.000682305	Sus_scrofa.Sscrofa11.1.100	cg00130134	NA	SPRTN	SPRTN_Exon	14	59163103	59163152	50	-	59163151	59163152	GACATTGAACCCAAATTTGATAGACTGCTGTTTTTCTGGTCTGACCGTCG	Exon (NA, exon 3 of 2)	14	59179788	59192270	12483	2	SPRTN-202	29167	NA	NA	NA	TRUE	FALSE	FALSE	FALSE	FALSE	TRUE	FALSE	FALSE	FALSE	Exon	2	2	NA	NA	mapped to different genes	NA	NA	NA	NA	NA	NA
cg00200794	NA	NA	0.513373	0.00260049	Sus_scrofa.Sscrofa11.1.100	cg00200794	100514413	GTPBP2	GTPBP2_Exon	7	38608275	38608324	50	-	38608323	38608324	TCGAAGCTGATGCTGGAGGTTCGGCCAGACTGAATCTCATGCAGGTGGCG	Exon (GTPBP2-201/GTPBP2, exon 5 of 12)	7	38603474	38613448	9975	2	GTPBP2-201	5124	GTPBP2-201	GTPBP2	0	TRUE	FALSE	FALSE	FALSE	FALSE	TRUE	FALSE	FALSE	FALSE	Exon	7	7	ENSSSCG00000001689	7	conserved gene and region	NA	NA	NA	NA	NA	NA
cg00485681	NA	NA	-0.567417	-0.0612306	Sus_scrofa.Sscrofa11.1.100	cg00485681	100739090	LHX6	LHX6_Promoter	1	262322005	262322054	50	+	262322053	262322054	GCTTTTTGAGAAATTCCTCCAACATTTGCATAATGTGTTCCCGCTTTCCG	Promoter (<=1kb)	1	262297557	262322493	24937	2	LHX6-202	439	LHX6-201;LHX6-202;LHX6-203;LHX6-204;LHX6-205;LHX6-206	LHX6;LHX6;LHX6;LHX6;LHX6;LHX6	0;0;0;0;0;0	TRUE	FALSE	TRUE	FALSE	FALSE	FALSE	TRUE	FALSE	FALSE	Promoter	4	9	ENSSSCG00000005530	1	conserved gene and region	1	262322046	262322085	40	*	40
cg00674815	NA	NA	-0.491956	-0.0641781	Sus_scrofa.Sscrofa11.1.100	cg00674815	100513765	ADAMTS6	ADAMTS6_fiveUTR	16	43798941	43798990	50	+	43798941	43798942	CGCAGGTCCTGCTGCACTCTCCCCATAGTGACCAGGGACCCCAGCCCCCA	5' UTR	16	43663002	44080499	417498	2	ADAMTS6-201	281509	ADAMTS6-201;ADAMTS6-202;ADAMTS6-203;ADAMTS6-204;ADAMTS6-205	ADAMTS6;ADAMTS6;ADAMTS6;ADAMTS6;ADAMTS6	0;0;0;0;0	TRUE	FALSE	FALSE	TRUE	FALSE	TRUE	FALSE	FALSE	FALSE	fiveUTR	20	33	ENSSSCG00000016943	16	conserved gene but different region	NA	NA	NA	NA	NA	NA
cg00783833	NA	NA	0.738853	0.0768924	Sus_scrofa.Sscrofa11.1.100	cg00783833	100518752	FLOT2	FLOT2_fiveUTR	12	45107296	45107345	50	-	45107296	45107297	CGCAGGGCTGCTGAGTTACTATACCTGGGCGACACCCGTCACAGTTAAAG	5' UTR	12	45101514	45120451	18938	2	FLOT2-201	13106	FLOT2-201;FLOT2-202;FLOT2-203	FLOT2;FLOT2;FLOT2	0;0;0	TRUE	FALSE	FALSE	TRUE	FALSE	TRUE	TRUE	FALSE	FALSE	fiveUTR	13	13	ENSSSCG00000017777	12	conserved gene but different region	12	45107275	45107521	247	*	247
cg00958552	NA	NA	0.0800044	0.00654122	Sus_scrofa.Sscrofa11.1.100	cg00958552	100153958	PABPC1	PABPC1_Exon	4	36218913	36218962	50	-	36218913	36218914	CGCAAATTTGAACAGATGAAACAAGATAGGATCACCAGATACCAGGTTCA	Exon (PABPC1-201/PABPC1, exon 9 of 18)	4	36137639	36227690	90052	1	PABPC1-201	81274	PABPC1-201;PABPC1-202	PABPC1;PABPC1	0;0	TRUE	FALSE	FALSE	FALSE	FALSE	TRUE	TRUE	FALSE	FALSE	Exon	3	3	ENSSSCG00000006063	4	conserved gene and region	NA	NA	NA	NA	NA	NA
cg01066008	NA	NA	-0.0455821	-0.00432689	Sus_scrofa.Sscrofa11.1.100	cg01066008	100622990	ETAA1	ETAA1_threeUTR	3	74625642	74625691	50	-	74625642	74625643	CGTACAGTAAATCAGGGGGACTTCAATGGAAAAACGAAACCTCCCGGAGG	3' UTR	3	74721069	74736764	15696	2	ETAA1-201	111122	NA	NA	NA	TRUE	FALSE	FALSE	FALSE	TRUE	TRUE	FALSE	FALSE	FALSE	threeUTR	3	12	ENSSSCG00000023908	3	mapped to different genes	NA	NA	NA	NA	NA	NA
cg01193554	NA	NA	-0.603984	-0.0930009	Sus_scrofa.Sscrofa11.1.100	cg01193554	110261252	FOXO6	FOXO6_Intron	6	169861435	169861484	50	-	169861435	169861436	CGTGTCTTTAAAATGCAACTGCAGGTAGAGAAGACTGTTAACCCTTTGCT	Intron (FOXO6-201/FOXO6, intron 1 of 1)	6	169857586	169880249	22664	2	FOXO6-201	18765	FOXO6-201	FOXO6	0	TRUE	FALSE	FALSE	FALSE	FALSE	FALSE	TRUE	FALSE	FALSE	Intron	14	42	ENSSSCG00000035074	6	conserved gene and region	NA	NA	NA	NA	NA	NA
cg01245471	NA	NA	-1.37807	-0.149761	Sus_scrofa.Sscrofa11.1.100	cg01245471	100518282	EVX1	EVX1_Exon	18	45330771	45330820	50	+	45330819	45330820	GGTGGCGCAGTCCGGGGTGCAGCTCACCTCGATTTCTTCATAGAAATCCG	Promoter (<=1kb)	18	45327711	45331169	3459	2	EVX1-201	349	EVX1-201	EVX1	0	TRUE	FALSE	TRUE	FALSE	FALSE	TRUE	FALSE	FALSE	FALSE	Exon	2	19	ENSSSCG00000016696	18	mapped to different genes	18	45330555	45331086	532	*	532
cg01267365	NA	NA	0.723228	0.0821792	Sus_scrofa.Sscrofa11.1.100	cg01267365	100520467	EBF1	EBF1_Exon	16	64359140	64359189	50	-	64359188	64359189	CGGCATGAACGCGGTGCGGACGTGGATGCAGGGCGCCGGGGTGCTGGACG	Promoter (<=1kb)	16	64359000	64752243	393244	1	EBF1-201	140	EBF1-201;EBF1-202;EBF1-203	EBF1;EBF1;EBF1	0;0;0	TRUE	FALSE	TRUE	FALSE	FALSE	TRUE	FALSE	FALSE	FALSE	Exon	15	86	ENSSSCG00000017046	16	conserved gene and region	NA	NA	NA	NA	NA	NA
cg01360767	NA	NA	-0.0483226	-0.00941283	Sus_scrofa.Sscrofa11.1.100	cg01360767	100626910	ISX	ISX_Intergenic_upstream	AEMK02000361.1	1561628	1561677	50	+	1561628	1561629	CGTGAAACCATGGAAACTGAATGGCAAATTGAAAAGGCAGCAAACAAATT	Distal Intergenic	148	1670489	1688635	18147	1	ISX-201	-108812	NA	NA	NA	FALSE	TRUE	FALSE	FALSE	FALSE	FALSE	FALSE	FALSE	TRUE	Intergenic_upstream	1	1	ENSSSCG00000040934	AEMK02000361.1	mapped to different genes	NA	NA	NA	NA	NA	NA
cg01374277	NA	NA	-0.222143	-0.0277505	Sus_scrofa.Sscrofa11.1.100	cg01374277	100524031	CHIC2	CHIC2_Intron	8	40796229	40796278	50	+	40796277	40796278	TTGGAAACTTGATTAGCATTATATAAAAAAGCCATATCTGACTTGCTGCG	Intron (CHIC2-201/CHIC2, intron 5 of 6)	8	40780889	40846577	65689	2	CHIC2-201	50299	CHIC2-201;CHIC2-202	CHIC2;CHIC2	0;0	TRUE	FALSE	FALSE	FALSE	FALSE	FALSE	TRUE	FALSE	FALSE	Intron	7	11	ENSSSCG00000032645	8	conserved gene and region	NA	NA	NA	NA	NA	NA
cg01566077	NA	NA	0.167786	0.00627373	Sus_scrofa.Sscrofa11.1.100	cg01566077	100513294	METTL3	METTL3_Exon	7	77676215	77676264	50	-	77676215	77676216	CGCTACCTGGACGTCAGTATCTTGGGCAAGTTTGCAGTTGTGATGGCTGA	Exon (METTL3-201/METTL3, exon 6 of 12)	7	77662058	77695934	33877	1	METTL3-201	14157	METTL3-201;METTL3-202	METTL3;METTL3	0;0	TRUE	FALSE	FALSE	FALSE	FALSE	TRUE	FALSE	FALSE	FALSE	Exon	3	3	ENSSSCG00000024445	7	conserved gene but different region	NA	NA	NA	NA	NA	NA
cg01572513	NA	NA	0.18096	0.0394482	Sus_scrofa.Sscrofa11.1.100	cg01572513	100522504	POU4F2	POU4F2_Promoter	8	82048748	82048797	50	-	82048748	82048749	CGCTTTGAAAGAAGTAGAACAACATCTCTAAACAAATTATGACTGGGCCA	Promoter (2-3kb)	8	82044644	82046307	1664	2	POU4F2-201	-2490	POU4F2-201	POU4F2	0	FALSE	TRUE	TRUE	FALSE	FALSE	FALSE	FALSE	FALSE	FALSE	Promoter	7	25	ENSSSCG00000026015	8	conserved gene and region	NA	NA	NA	NA	NA	NA
cg01608469	NA	NA	-0.140979	-0.00467255	Sus_scrofa.Sscrofa11.1.100	cg01608469	100520165	TMEM164	TMEM164_fiveUTR	X	90107189	90107238	50	+	90107189	90107190	CGTGGACCCCAGTTTTGCAGGCAATGGGGGCCCCGACTGTGCTGCCTTCC	5' UTR	19	90105238	90289670	184433	1	TMEM164-201	1951	TMEM164-201;TMEM164-202	TMEM164;TMEM164	0;0	TRUE	FALSE	FALSE	TRUE	FALSE	TRUE	TRUE	FALSE	FALSE	fiveUTR	7	15	ENSSSCG00000037670	X	conserved gene but different region	NA	NA	NA	NA	NA	NA
cg06695854	NA	NA	-0.604812	-0.029621	Sus_scrofa.Sscrofa11.1.100	cg06695854	NA	SIX1	SIX1_Exon	1	189623834	189623883	50	-	189623882	189623883	GGTTCTTAAACCAGTTGCTGACCTGGGTGGTGGTGAGGCCGGTGGCCTCG	Exon (SIX1-201/SIX1, exon 1 of 2)	1	189619853	189628187	8335	2	SIX1-201	4304	SIX1-201	SIX1	0	TRUE	FALSE	FALSE	FALSE	FALSE	TRUE	FALSE	FALSE	FALSE	Exon	3	18	NA	NA	mapped to different genes	1	189623873	189624088	216	*	216
cg01712842	NA	NA	0.0840423	0.00532082	Sus_scrofa.Sscrofa11.1.100	cg01712842	110262171	NEUROG2	NEUROG2_Promoter	8	110193359	110193408	50	-	110193407	110193408	TAGAACTCAACAGGAGTAAAACTAAATCCTCGTTTAAGTGTATTTATCCG	Promoter (7-8kb)	8	110201161	110201979	819	1	NEUROG2-201	-7802	NA	NA	NA	FALSE	TRUE	TRUE	FALSE	FALSE	FALSE	FALSE	FALSE	FALSE	Promoter	14	14	ENSSSCG00000033479	8	mapped to different genes	NA	NA	NA	NA	NA	NA
cg01756262	NA	NA	0.0393864	0.00427322	Sus_scrofa.Sscrofa11.1.100	cg01756262	100155030	LBX1	LBX1_Intron	14	112276794	112276843	50	-	112276842	112276843	GCAAATTAATACATATATCAATTTTGTCAGAAACATGCTTAGTTCAATCG	Intron (NA, intron 2 of 1)	14	112284261	112286216	1956	2	LBX1-201	9422	NA	NA	NA	TRUE	FALSE	FALSE	FALSE	FALSE	FALSE	TRUE	FALSE	FALSE	Intron	33	53	ENSSSCG00000022693	14	mapped to different genes	NA	NA	NA	NA	NA	NA
cg01975510	NA	NA	0.478439	0.0248373	Sus_scrofa.Sscrofa11.1.100	cg01975510	100294703	KDM2A	KDM2A_Exon	2	5246674	5246723	50	-	5246722	5246723	TCAACTTCAGACAGCTCCTTTTTGCCGCTGGGATTGTTCTCCTTTTCCCG	Exon (KDM2A-201/KDM2A, exon 18 of 22)	2	5240287	5357164	116878	2	KDM2A-201	110441	KDM2A-201;KDM2A-202;KDM2A-203	KDM2A;KDM2A;KDM2A	0;0;0	TRUE	FALSE	FALSE	FALSE	FALSE	TRUE	TRUE	FALSE	FALSE	Exon	24	30	ENSSSCG00000029637	2	conserved gene and region	2	5246699	5247014	316	*	316
cg02017534	NA	NA	-0.0242159	-0.0152218	Sus_scrofa.Sscrofa11.1.100	cg02017534	100151827	SIAH3	SIAH3_Promoter	11	21501355	21501404	50	+	21501403	21501404	AATGTTCAATAATACATTCTCCGCCAGGCTCAATTCATCAGGGAGTTTCG	Promoter (<=1kb)	11	21501549	21562077	60529	1	SIAH3-201	-145	SIAH3-201	SIAH3	-145	FALSE	TRUE	TRUE	FALSE	FALSE	FALSE	FALSE	FALSE	FALSE	Promoter	5	5	ENSSSCG00000038733	11	conserved gene and region	NA	NA	NA	NA	NA	NA
cg02187860	NA	NA	-0.413495	-0.026774	Sus_scrofa.Sscrofa11.1.100	cg02187860	102159800	MVB12B	MVB12B_Intergenic_upstream	1	266891546	266891595	50	-	266891594	266891595	CCAAGATTTAAAAGCTCATCGCCGGCCTTGTAATGCAGTAACTGATTGCG	Distal Intergenic	1	266933542	267105788	172247	1	MVB12B-201	-41996	NA	NA	NA	FALSE	TRUE	FALSE	FALSE	FALSE	FALSE	FALSE	FALSE	TRUE	Intergenic_upstream	30	49	ENSSSCG00000036926	1	mapped to different genes	NA	NA	NA	NA	NA	NA
cg02215504	NA	NA	0.000378058	0.000538069	Sus_scrofa.Sscrofa11.1.100	cg02215504	100513121	TENM2	TENM2_Intron	16	55801416	55801465	50	-	55801416	55801417	CGATAAATTAAAAGTGCACAGATGTTTTAATTAAACCCAGGGAAGTTAAC	Intron (TENM2-202/TENM2, intron 7 of 25)	16	55625298	56036522	411225	2	TENM2-201	235057	TENM2-201;TENM2-202;TENM2-203;TENM2-204;TENM2-205	TENM2;TENM2;TENM2;TENM2;TENM2	0;0;0;0;0	TRUE	FALSE	FALSE	FALSE	FALSE	FALSE	TRUE	FALSE	FALSE	Intron	48	93	ENSSSCG00000017018	16	conserved gene and region	NA	NA	NA	NA	NA	NA
cg02270531	NA	NA	-0.0443182	-0.00463048	Sus_scrofa.Sscrofa11.1.100	cg02270531	100153907	FOXP4	FOXP4_Intron	7	36787323	36787372	50	-	36787371	36787372	CTCGGAAATTGGGGTCATTCTCATTTGCAAAGCGGAGGATCGGAGCCCCG	Intron (FOXP4-201/FOXP4, intron 14 of 17)	7	36754754	36793527	38774	1	FOXP4-201	32569	FOXP4-201;FOXP4-202	FOXP4;FOXP4	0;0	TRUE	FALSE	FALSE	FALSE	FALSE	FALSE	TRUE	FALSE	FALSE	Intron	20	44	ENSSSCG00000001619	7	conserved gene and region	7	36787146	36787491	346	*	346
cg02321644	NA	NA	0.225166	0.00952453	Sus_scrofa.Sscrofa11.1.100	cg02321644	100515252	DNAJC24	DNAJC24_Intron	2	29454439	29454488	50	+	29454487	29454488	ACTTGCTCAAGCAGAAGATGTGCCAGCATATTTAATGCACAGCTACTTCG	Intron (NA, intron 9 of 1)	2	29305695	29365184	59490	2	DNAJC24-201	-89255	NA	NA	NA	TRUE	FALSE	FALSE	FALSE	FALSE	FALSE	TRUE	FALSE	FALSE	Intron	26	26	ENSSSCG00000026083	2	mapped to different genes	NA	NA	NA	NA	NA	NA
cg02364642	NA	NA	-0.257477	-0.0225367	Sus_scrofa.Sscrofa11.1.100	cg02364642	102164033	SLC26A10	SLC26A10_Exon	5	22875597	22875646	50	-	22875645	22875646	CTGTCCCCGTGTGATCCGAAAAGTGCTGGCAAAATGCGGCTGCTGCTTCG	Promoter (7-8kb)	5	22882669	22890906	8238	1	SLC26A10-201	-7072	DTX3-201;DTX3-202	DTX3;DTX3	0;0	TRUE	FALSE	TRUE	FALSE	FALSE	TRUE	TRUE	FALSE	FALSE	Exon	1	1	ENSSSCG00000036029	5	mapped to different genes	5	22875462	22875697	236	*	236
cg02385429	NA	NA	-0.0837549	-0.0121452	Sus_scrofa.Sscrofa11.1.100	cg02385429	100154759	HOXC4	HOXC4_Exon	5	19266498	19266547	50	+	19266498	19266499	CGCCAGCCTGCAGCCAGCCAGCCCCCGACCATCCCTCCAGCGCCGCCAGC	Exon (HOXC4-201/HOXC4, exon 1 of 2)	5	19265081	19268257	3177	1	HOXC4-201	1417	HOXC4-201	HOXC4	0	TRUE	FALSE	FALSE	FALSE	FALSE	TRUE	FALSE	FALSE	FALSE	Exon	22	91	ENSSSCG00000038993	5	conserved gene and region	5	19266324	19266499	176	*	176
cg02495519	NA	NA	-0.234322	-0.00150909	Sus_scrofa.Sscrofa11.1.100	cg02495519	100525983	DCUN1D3	DCUN1D3_fiveUTR	3	25151643	25151692	50	-	25151643	25151644	CGTCGTTTCCAGAAAGGGTTTGACTGGAGGAACCTCTGGAGCAGCTGTGA	Promoter (<=1kb)	3	25151616	25188524	36909	1	DCUN1D3-201	27	DCUN1D3-201	DCUN1D3	0	TRUE	FALSE	TRUE	TRUE	FALSE	TRUE	TRUE	FALSE	FALSE	fiveUTR	2	3	ENSSSCG00000007854	3	mapped to different genes	3	25151329	25151647	319	*	319
cg07422543	NA	NA	0.199208	0.00773673	Sus_scrofa.Sscrofa11.1.100	cg07422543	100517159	ZC3H3	ZC3H3_Intron	4	1018124	1018173	50	-	1018172	1018173	TTCCGTCACAATCAACATTAAGCTTTATTCATTGTGATGGCTAAGAGCCG	Intron (ZC3H3-201/ZC3H3, intron 3 of 11)	4	1010638	1089738	79101	1	ZC3H3-201	7486	ZC3H3-201;ZC3H3-202	ZC3H3;ZC3H3	0;0	TRUE	FALSE	FALSE	FALSE	FALSE	FALSE	TRUE	FALSE	FALSE	Intron	16	16	ENSSSCG00000006956	4	conserved gene and region	NA	NA	NA	NA	NA	NA
cg02737031	NA	NA	-0.0218198	-0.00293013	Sus_scrofa.Sscrofa11.1.100	cg02737031	497636	DMD	DMD_Intron	X	27963105	27963154	50	+	27963153	27963154	CCTATTTCTTTATCTTTCTTGATGATCTCTCATGCCTGCAAGTCAGCTCG	Intron (DMD-206/DMD, intron 44 of 78)	19	27028231	29099042	2070812	2	DMD-206	1135888	DMD-206;DMD-205	DMD;DMD	0;0	TRUE	FALSE	FALSE	FALSE	FALSE	FALSE	TRUE	FALSE	FALSE	Intron	8	39	ENSSSCG00000028148	X	conserved gene and region	NA	NA	NA	NA	NA	NA
cg02805666	NA	NA	-0.568156	-0.0456923	Sus_scrofa.Sscrofa11.1.100	cg02805666	100155363	C12orf66	C12orf66_Exon	5	28678568	28678617	50	-	28678616	28678617	ACCTAGTTTCTGCCCCAGGTAGGTGAGGCTGTGATAGACCTTCTCGGCCG	Promoter (<=1kb)	5	28600318	28678840	78523	2	C12orf66-201	223	C12orf66-201;C12orf66-202	C12orf66;C12orf66	0;0	TRUE	FALSE	TRUE	FALSE	FALSE	TRUE	TRUE	FALSE	FALSE	Exon	5	5	ENSSSCG00000039258	5	conserved gene and region	5	28678612	28678971	360	*	360
cg02928435	NA	NA	1.05612	0.0239097	Sus_scrofa.Sscrofa11.1.100	cg02928435	100515585	PAX2	PAX2_Intergenic_upstream	14	111766265	111766314	50	+	111766265	111766266	CGGCCATTACGGGAAAGTTAGTGTGAAACATGTTAAATTATCCCCAAAGT	Distal Intergenic	14	111834168	111914237	80070	1	PAX2-202	-67854	NA	NA	NA	FALSE	TRUE	FALSE	FALSE	FALSE	FALSE	FALSE	FALSE	TRUE	Intergenic_upstream	81	166	ENSSSCG00000010556	14	conserved gene and region	14	111766188	111766275	88	*	88
cg02979795	NA	NA	-0.125628	-0.0197778	Sus_scrofa.Sscrofa11.1.100	cg02979795	110256637	SLF2	SLF2_Intergenic_upstream	14	111949954	111950003	50	+	111949954	111949955	CGCCCGGGCTGCCTGTTCCAATATTAGATATAAACAAGTAAACTGTGTAA	Distal Intergenic	14	111996760	112042752	45993	1	SLF2-201	-46757	NA	NA	NA	FALSE	TRUE	FALSE	FALSE	FALSE	FALSE	FALSE	FALSE	TRUE	Intergenic_upstream	35	35	ENSSSCG00000037592	14	conserved gene and region	14	111949932	111949959	28	*	28
cg03180785	NA	NA	0.293911	0.0269832	Sus_scrofa.Sscrofa11.1.100	cg03180785	100157742	DGKH	DGKH_Exon	11	24792322	24792371	50	+	24792322	24792323	CGCCTTTCCAGATGCAAAAGTTCAGCCCCTCTGATGTCATGACGGATGAA	Exon (DGKH-207/DGKH, exon 30 of 31)	11	24784407	24964565	180159	2	DGKH-205	172194	DGKH-205;DGKH-206;DGKH-201;DGKH-202;DGKH-203;DGKH-204;DGKH-207	DGKH;DGKH;DGKH;DGKH;DGKH;DGKH;DGKH	0;0;0;0;0;0;0	TRUE	FALSE	FALSE	FALSE	FALSE	TRUE	TRUE	FALSE	FALSE	Exon	3	3	ENSSSCG00000009431	11	conserved gene but different region	NA	NA	NA	NA	NA	NA
cg03214473	NA	NA	-0.191588	-0.0221997	Sus_scrofa.Sscrofa11.1.100	cg03214473	100156353	ACIN1	ACIN1_Intron	7	75980371	75980420	50	-	75980371	75980372	CGCTGCTACTGAGCTGCCCAATCAGAGCCAAGTCTGCTATCCAGGTGTCT	Intron (ACIN1-202/ACIN1, intron 9 of 18)	7	75951203	75989226	38024	1	ACIN1-202	29168	ACIN1-202;ACIN1-201;ACIN1-203;ACIN1-204	ACIN1;ACIN1;ACIN1;ACIN1	0;0;0;0	TRUE	FALSE	FALSE	FALSE	FALSE	FALSE	TRUE	FALSE	FALSE	Intron	12	31	ENSSSCG00000002034	7	conserved gene but different region	NA	NA	NA	NA	NA	NA
cg03265769	NA	NA	0.0172989	0.0437349	Sus_scrofa.Sscrofa11.1.100	cg03265769	100621114	NPAS3	NPAS3_Intron	7	66075576	66075625	50	+	66075576	66075577	CGGATTCAGGGGAAAATTTAATATGAGATCACAAAAGCTGTTCCCAGCGT	Intron (NPAS3-202/NPAS3, intron 5 of 12)	7	65928075	66796385	868311	2	NPAS3-202	720760	NPAS3-202;NPAS3-203;NPAS3-201;NPAS3-204	NPAS3;NPAS3;NPAS3;NPAS3	0;0;0;0	TRUE	FALSE	FALSE	FALSE	FALSE	FALSE	TRUE	FALSE	FALSE	Intron	90	108	ENSSSCG00000001964	7	conserved gene and region	NA	NA	NA	NA	NA	NA
cg03334831	NA	NA	0.0120322	0.00549536	Sus_scrofa.Sscrofa11.1.100	cg03334831	NA	MYH7	MYH7_Exon	7	75656411	75656460	50	-	75656411	75656412	CGCCATCATGCACTTTGGAAACATGAAGTTCAAGCTGAAGCAGCGGGAGG	Exon (MYH7-207/MYH7, exon 13 of 41)	7	75650445	75672632	22188	1	MYH7-207	5966	MYH7-207;MYH7-201;MYH7-205;MYH7-203;MYH7-206	MYH7;MYH7;MYH7;MYH7;MYH7	0;0;0;0;0	TRUE	FALSE	FALSE	FALSE	FALSE	TRUE	FALSE	FALSE	FALSE	Exon	3	3	NA	NA	mapped to different genes	NA	NA	NA	NA	NA	NA
cg03336857	NA	NA	0.0130221	0.00465977	Sus_scrofa.Sscrofa11.1.100	cg03336857	100515928	KCNJ6	KCNJ6_Exon	13	201332637	201332686	50	-	201332637	201332638	CGGCTGATGTGTCTTGGCAGGTCATCCCTGGCCTGCTTAGGCAACTTTGG	Exon (KCNJ6-201/KCNJ6, exon 2 of 3)	13	201243609	201447400	203792	2	KCNJ6-201	114714	KCNJ6-201;KCNJ6-202	KCNJ6;KCNJ6	0;0	TRUE	FALSE	FALSE	FALSE	FALSE	TRUE	FALSE	FALSE	FALSE	Exon	2	2	ENSSSCG00000012065	13	conserved gene and region	NA	NA	NA	NA	NA	NA
cg03506106	NA	NA	-0.351919	-0.0865329	Sus_scrofa.Sscrofa11.1.100	cg03506106	100519954	WDR35	WDR35_Exon	3	118237782	118237831	50	+	118237782	118237783	CGTGTGGCAAAGAAGCTCACAGCATTGGAAATTAATCAGATCACACGGTC	Exon (WDR35-201/WDR35, exon 13 of 29)	3	118209099	118269141	60043	1	WDR35-202	28683	WDR35-202;WDR35-201;WDR35-203;WDR35-204;WDR35-205;WDR35-206	WDR35;WDR35;WDR35;WDR35;WDR35;WDR35	0;0;0;0;0;0	TRUE	FALSE	FALSE	FALSE	FALSE	TRUE	TRUE	FALSE	FALSE	Exon	1	4	ENSSSCG00000008604	3	conserved gene but different region	NA	NA	NA	NA	NA	NA
cg03521797	NA	NA	-0.0101054	-3.73529e-05	Sus_scrofa.Sscrofa11.1.100	cg03521797	100622975	PHC2	PHC2_Exon	6	89620656	89620705	50	-	89620656	89620657	CGTGAAGATGAGCTGAGGGGACAAAGGAACAGTGCCGCCTAGGCTCCTAG	Exon (PHC2-201/PHC2, exon 7 of 16)	6	89574032	89685217	111186	2	PHC2-201	64512	PHC2-201;PHC2-202	PHC2;PHC2	0;0	TRUE	FALSE	FALSE	FALSE	FALSE	TRUE	TRUE	FALSE	FALSE	Exon	14	14	ENSSSCG00000025344	6	conserved gene and region	NA	NA	NA	NA	NA	NA
cg03533765	NA	NA	0.243165	0.0178899	Sus_scrofa.Sscrofa11.1.100	cg03533765	NA	ACVR2A	ACVR2A_Intergenic_upstream	15	4618642	4618691	50	-	4618690	4618691	AATGGAATGATAATTGTGATAATTTCAGAAGTCACTATCATCCTGCAGCG	Distal Intergenic	15	4173805	4259706	85902	2	ACVR2A-201	-358985	NA	NA	NA	FALSE	TRUE	FALSE	FALSE	FALSE	FALSE	FALSE	FALSE	TRUE	Intergenic_upstream	23	33	NA	NA	mapped to different genes	NA	NA	NA	NA	NA	NA
cg03644155	NA	NA	-0.0755948	-0.0195115	Sus_scrofa.Sscrofa11.1.100	cg03644155	100127357	NDP	NDP_fiveUTR	X	39235585	39235634	50	-	39235633	39235634	CTTGCCTTTTATATTTGCAACACACAAAAGTTAGGACTGTTGTTTAAGCG	Promoter (<=1kb)	19	39208119	39235758	27640	2	NDP-201	124	NDP-201;NDP-202	NDP;NDP	0;0	TRUE	FALSE	TRUE	TRUE	FALSE	TRUE	FALSE	FALSE	FALSE	fiveUTR	4	6	ENSSSCG00000029656	X	conserved gene but different region	NA	NA	NA	NA	NA	NA
cg03717201	NA	NA	0.527649	0.0227742	Sus_scrofa.Sscrofa11.1.100	cg03717201	100523730	BCL11A	BCL11A_Intron	3	81197531	81197580	50	-	81197579	81197580	GCTCGCCCTGCCCATGTTTTGTGTGTCTCTGTCCATCCAGACTCCTGACG	Intron (BCL11A-201/BCL11A, intron 2 of 6)	3	81196294	81296164	99871	1	BCL11A-201	1237	BCL11A-201;BCL11A-203;BCL11A-202;BCL11A-204;BCL11A-205	BCL11A;BCL11A;BCL11A;BCL11A;BCL11A	0;0;0;0;0	TRUE	FALSE	FALSE	FALSE	FALSE	FALSE	TRUE	FALSE	FALSE	Intron	41	201	ENSSSCG00000008392	3	conserved gene but different region	NA	NA	NA	NA	NA	NA
cg03727787	NA	NA	0.293633	0.0237903	Sus_scrofa.Sscrofa11.1.100	cg03727787	100513056	MMS22L	MMS22L_Intergenic_upstream	1	65160818	65160867	50	+	65160818	65160819	CGCTCGCATTTAAGGCATAATTGATTTTTATTGAAAAGCCAGCAGGCACA	Distal Intergenic	1	64303604	64459933	156330	2	MMS22L-202	-700885	NA	NA	NA	FALSE	TRUE	FALSE	FALSE	FALSE	FALSE	FALSE	FALSE	TRUE	Intergenic_upstream	33	53	ENSSSCG00000004344	1	mapped to different genes	NA	NA	NA	NA	NA	NA
cg03892212	NA	NA	0.0879502	0.0190552	Sus_scrofa.Sscrofa11.1.100	cg03892212	100155854	HIF1AN	HIF1AN_Intergenic_downstream	14	111720944	111720993	50	-	111720944	111720945	CGGCCGCCGGTGAGATATCTCCAAACAGCGCACTAACCACTTTCCATTTT	Distal Intergenic	14	111636379	111652527	16149	1	HIF1AN-202	84614	NA	NA	NA	FALSE	TRUE	FALSE	FALSE	FALSE	FALSE	FALSE	FALSE	TRUE	Intergenic_downstream	29	31	ENSSSCG00000010555	14	conserved gene and region	14	111720811	111720973	163	*	163
cg04080945	NA	NA	-0.232482	-0.0249908	Sus_scrofa.Sscrofa11.1.100	cg04080945	100156238	DACH1	DACH1_Intergenic_upstream	11	44499701	44499750	50	-	44499701	44499702	CGGCACTCAGTACATTAATTCACGCTGAAGTCCGGTAAATCAAAATTATA	Distal Intergenic	11	43764270	44188352	424083	2	DACH1-201	-311398	NA	NA	NA	FALSE	TRUE	FALSE	FALSE	FALSE	FALSE	FALSE	FALSE	TRUE	Intergenic_upstream	12	101	ENSSSCG00000009457	11	conserved gene and region	NA	NA	NA	NA	NA	NA
cg04110765	NA	NA	-0.0795122	-0.00568422	Sus_scrofa.Sscrofa11.1.100	cg04110765	100523730	BCL11A	BCL11A_Intergenic_downstream	3	81980021	81980070	50	-	81980069	81980070	CATTTTGGAAATTAGATATGGTGTCAGGAGACTCTCAGAAAATAGCCCCG	Distal Intergenic	3	81204131	81296165	92035	1	BCL11A-206	775939	NA	NA	NA	FALSE	TRUE	FALSE	FALSE	FALSE	FALSE	FALSE	FALSE	TRUE	Intergenic_downstream	81	201	ENSSSCG00000008392	3	mapped to different genes	NA	NA	NA	NA	NA	NA
cg04147618	NA	NA	0.157224	0.0092389	Sus_scrofa.Sscrofa11.1.100	cg04147618	397511	NTRK3	NTRK3_Intergenic_upstream	1	191510373	191510422	50	-	191510373	191510374	CGTTCCCTCTGACCTCATTAGTAACCCTGAGGTGAGAGGGATGCATTAGA	Distal Intergenic	1	191535300	191925353	390054	1	NTRK3-201	-24927	NA	NA	NA	FALSE	TRUE	FALSE	FALSE	FALSE	FALSE	FALSE	FALSE	TRUE	Intergenic_upstream	2	14	ENSSSCG00000005106	1	conserved gene and region	NA	NA	NA	NA	NA	NA
cg04156520	NA	NA	0.199917	0.00957603	Sus_scrofa.Sscrofa11.1.100	cg04156520	100157655	EXT1	EXT1_Exon	4	20935266	20935315	50	-	20935314	20935315	TGCCAGCTGGTTTGGCTACATGCCGCTGATCCACTCTCAGATGAGGCTCG	Exon (EXT1-201/EXT1, exon 11 of 11)	4	20645809	20935564	289756	1	EXT1-201	289457	EXT1-201	EXT1	0	TRUE	FALSE	FALSE	FALSE	FALSE	TRUE	FALSE	FALSE	FALSE	Exon	14	15	ENSSSCG00000006009	4	conserved gene and region	4	20935204	20935442	239	*	239
cg04226429	NA	NA	-0.239112	-0.000418519	Sus_scrofa.Sscrofa11.1.100	cg04226429	100037305	BIN1	BIN1_Exon	15	25361823	25361872	50	-	25361823	25361824	CGCCCCCCAGTGGTGCCAAGGCAAACTGCAGGCTCATCTCGTAGCTCAAA	Exon (BIN1-202/BIN1, exon 7 of 18)	15	25328674	25379672	50999	1	BIN1-201	33149	BIN1-201;BIN1-202;BIN1-203;BIN1-204;BIN1-205;BIN1-206;BIN1-207;BIN1-208;BIN1-209;BIN1-210	BIN1;BIN1;BIN1;BIN1;BIN1;BIN1;BIN1;BIN1;BIN1;BIN1	0;0;0;0;0;0;0;0;0;0	TRUE	FALSE	FALSE	FALSE	FALSE	TRUE	TRUE	FALSE	FALSE	Exon	1	1	ENSSSCG00000015720	15	conserved gene and region	NA	NA	NA	NA	NA	NA
cg04276865	NA	NA	0.0471591	0.000446692	Sus_scrofa.Sscrofa11.1.100	cg04276865	100155854	HIF1AN	HIF1AN_Intergenic_downstream	14	111721061	111721110	50	+	111721109	111721110	ACCCAGCCTTGTAAATAAATACTAAATATATATGAACAGAGACGACAGCG	Distal Intergenic	14	111636379	111652527	16149	1	HIF1AN-202	84682	NA	NA	NA	FALSE	TRUE	FALSE	FALSE	FALSE	FALSE	FALSE	FALSE	TRUE	Intergenic_downstream	29	31	ENSSSCG00000010555	14	conserved gene and region	NA	NA	NA	NA	NA	NA
cg04295410	NA	NA	-0.287628	-0.0240425	Sus_scrofa.Sscrofa11.1.100	cg04295410	100157111	SLC35B3	SLC35B3_Intergenic_upstream	7	5958770	5958819	50	+	5958818	5958819	GATATGCAATCATTCATTTCTTATTTTACCAACAGTAATTAAATTGCCCG	Distal Intergenic	7	5564797	5606553	41757	2	SLC35B3-202	-352217	NA	NA	NA	FALSE	TRUE	FALSE	FALSE	FALSE	FALSE	FALSE	FALSE	TRUE	Intergenic_upstream	11	15	ENSSSCG00000001033	7	mapped to different genes	NA	NA	NA	NA	NA	NA
cg04327611	NA	NA	0.391417	0.0357376	Sus_scrofa.Sscrofa11.1.100	cg04327611	100512142	ITGA1	ITGA1_Exon	16	32142307	32142356	50	-	32142355	32142356	GAGTATGTCAAGATGGGGGCTTACCACACCATCGAGCTGGAGCCCAACCG	Exon (PELO-201/PELO, exon 1 of 3)	16	32130235	32304592	174358	1	ITGA1-201	12072	ITGA1-201;PELO-201	ITGA1;PELO	0;0	TRUE	FALSE	FALSE	FALSE	FALSE	TRUE	TRUE	FALSE	FALSE	Exon	1	4	ENSSSCG00000016885	16	conserved gene and region	NA	NA	NA	NA	NA	NA
cg04327947	NA	NA	0.606114	0.00604072	Sus_scrofa.Sscrofa11.1.100	cg04327947	100512610	BRSK1	BRSK1_fiveUTR	6	59468174	59468223	50	+	59468222	59468223	AGGGTTAACTTTGGGGAAGGGCCCGGAGTCCCCGGATGGTGATGTCAGCG	Promoter (<=1kb)	6	59468178	59499059	30882	1	BRSK1-203	0	BRSK1-202;BRSK1-201;BRSK1-203;HSPBP1-201;HSPBP1-203;HSPBP1-204	BRSK1;BRSK1;BRSK1;HSPBP1;HSPBP1;HSPBP1	0;0;0;-3906;-3641;-3641	TRUE	FALSE	TRUE	TRUE	FALSE	TRUE	FALSE	FALSE	FALSE	fiveUTR	1	1	ENSSSCG00000032656	6	conserved gene and region	6	59468115	59468770	656	*	656
cg04388023	NA	NA	-0.0667519	-5.72538e-05	Sus_scrofa.Sscrofa11.1.100	cg04388023	100153595	PTPRG	PTPRG_Exon	13	43848372	43848421	50	+	43848372	43848373	CGAGAAGAATCCATGAACTGTGAGGCCTTTACCGTCACCCTTATCAGCAA	Exon (PTPRG-202/PTPRG, exon 25 of 28)	13	43548770	43869269	320500	1	PTPRG-202	299602	PTPRG-202;PTPRG-201;PTPRG-203	PTPRG;PTPRG;PTPRG	0;0;0	TRUE	FALSE	FALSE	FALSE	FALSE	TRUE	FALSE	FALSE	FALSE	Exon	8	24	ENSSSCG00000011485	13	mapped to different genes	NA	NA	NA	NA	NA	NA
cg04426657	NA	NA	0.0662242	0.00636567	Sus_scrofa.Sscrofa11.1.100	cg04426657	100525011	ZNF703	ZNF703_Intergenic_upstream	15	49002181	49002230	50	-	49002181	49002182	CGGATTCTCCATTTGCTTTTATATTGGAAAAATATGTGCTGTGCCAATGA	Distal Intergenic	15	48692318	48696644	4327	2	ZNF703-201	-305586	NA	NA	NA	FALSE	TRUE	FALSE	FALSE	FALSE	FALSE	FALSE	FALSE	TRUE	Intergenic_upstream	52	69	ENSSSCG00000015828	15	mapped to different genes	NA	NA	NA	NA	NA	NA
cg04477447	NA	NA	-1.66731	-0.238241	Sus_scrofa.Sscrofa11.1.100	cg04477447	100124374	CYP26A1	CYP26A1_Exon	14	104564022	104564071	50	+	104564070	104564071	GGAAGTTCCTGCAGATGAAGCGCAGGAAATACGGCTTCATCTACAAGACG	Promoter (<=1kb)	14	104563195	104567097	3903	1	CYP26A1-201	827	CYP26A1-201	CYP26A1	0	TRUE	FALSE	TRUE	FALSE	FALSE	TRUE	FALSE	FALSE	FALSE	Exon	2	4	ENSSSCG00000010475	14	conserved gene and region	14	104563954	104564307	354	*	354
cg04494540	NA	NA	0.941122	0.10414	Sus_scrofa.Sscrofa11.1.100	cg04494540	100520846	GMDS	GMDS_Intron	7	836697	836746	50	-	836745	836746	GGTGACGGATGCTCAAAAGTTCAGAAGTTTTCCCAATGCTTCCTTAAGCG	Intron (GMDS-201/GMDS, intron 8 of 8)	7	752239	1201320	449082	2	GMDS-201	364574	FOXC1-201;GMDS-201	FOXC1;GMDS	0;0	TRUE	FALSE	FALSE	FALSE	FALSE	FALSE	TRUE	FALSE	FALSE	Intron	7	8	ENSSSCG00000000994	7	mapped to different genes	7	836745	836892	148	*	148
cg04573984	NA	NA	-0.273447	-0.0287131	Sus_scrofa.Sscrofa11.1.100	cg04573984	100049668	TFAP2A	TFAP2A_Intron	7	7225933	7225982	50	+	7225981	7225982	TTAGAGCATCAAAGCCCTCTCCGCAGAGCTTGTTTCCATAAAATGGAGCG	Intron (TFAP2A-204/TFAP2A, intron 5 of 7)	7	7221656	7237096	15441	2	TFAP2A-204	11114	TFAP2A-204;TFAP2A-203;TFAP2A-202;TFAP2A-201	TFAP2A;TFAP2A;TFAP2A;TFAP2A	0;0;0;0	TRUE	FALSE	FALSE	FALSE	FALSE	FALSE	TRUE	FALSE	FALSE	Intron	9	69	ENSSSCG00000001036	7	conserved gene and region	NA	NA	NA	NA	NA	NA
cg04582364	NA	NA	0.401088	0.00362613	Sus_scrofa.Sscrofa11.1.100	cg04582364	NA	FST	FST_Intron	16	32808005	32808054	50	-	32808053	32808054	CACGTGTTGTGTCTGGGTCACTGGTAACTGACATTGATATGGCTGGGGCG	Intron (FST-202/FST, intron 1 of 6)	16	32805874	32811126	5253	1	FST-202	2131	FST-202;FST-201	FST;FST	0;0	TRUE	FALSE	FALSE	FALSE	FALSE	FALSE	TRUE	FALSE	FALSE	Intron	3	8	NA	NA	mapped to different genes	NA	NA	NA	NA	NA	NA
cg04586876	NA	NA	-0.0851	-0.00850844	Sus_scrofa.Sscrofa11.1.100	cg04586876	100514152	PAX6	PAX6_Intron	2	28990046	28990095	50	-	28990094	28990095	AGTTGAAGGAGACAGCTGTAGAAATGTTCCACAAGAGACCTCTGGACACG	Intron (PAX6-201/PAX6, intron 8 of 11)	2	28971567	28996260	24694	1	PAX6-201	18479	PAX6-201;PAX6-202;PAX6-203;PAX6-204	PAX6;PAX6;PAX6;PAX6	0;0;0;0	TRUE	FALSE	FALSE	FALSE	FALSE	FALSE	TRUE	FALSE	FALSE	Intron	27	80	ENSSSCG00000013320	2	conserved gene and region	NA	NA	NA	NA	NA	NA
cg04629621	NA	NA	-0.558891	-0.0596504	Sus_scrofa.Sscrofa11.1.100	cg04629621	100521327	DMTF1	DMTF1_Exon	9	93432994	93433043	50	+	93433042	93433043	TCGTCTTTTGACATCTCAAAGATGATTTCTGTAGCATCTTTTATTCCGCG	Exon (DMTF1-201/DMTF1, exon 8 of 17)	9	93416454	93463030	46577	2	DMTF1-201	29987	DMTF1-201;DMTF1-202;DMTF1-203	DMTF1;DMTF1;DMTF1	0;0;0	TRUE	FALSE	FALSE	FALSE	FALSE	TRUE	FALSE	FALSE	FALSE	Exon	9	11	ENSSSCG00000015393	9	conserved gene and region	NA	NA	NA	NA	NA	NA
cg04663705	NA	NA	0.0187866	0.001989	Sus_scrofa.Sscrofa11.1.100	cg04663705	100521190	BARHL2	BARHL2_Intron	4	126034067	126034116	50	-	126034115	126034116	CATAATTTTCTGTCTCATTACATACGGTTTCAGCCACCCTAATTCTGTCG	Intron (BARHL2-201/BARHL2, intron 3 of 3)	4	126028810	126035921	7112	1	BARHL2-201	5257	BARHL2-201	BARHL2	0	TRUE	FALSE	FALSE	FALSE	FALSE	FALSE	TRUE	FALSE	FALSE	Intron	25	71	ENSSSCG00000006914	4	conserved gene and region	NA	NA	NA	NA	NA	NA
cg04690272	NA	NA	-0.534003	-0.0514751	Sus_scrofa.Sscrofa11.1.100	cg04690272	100187577	LRP8	LRP8_Exon	6	158979562	158979611	50	+	158979610	158979611	AGCTTTTTGTCTTGCCGGGGGAACCAAGGTCACAGCTGCACCAACTCCCG	Exon (LRP8-205/LRP8, exon 19 of 20)	6	158905460	158982842	77383	1	LRP8-205	74102	LRP8-205;LRP8-201;LRP8-202;LRP8-203;LRP8-204;LRP8-206;LRP8-207;LRP8-208	LRP8;LRP8;LRP8;LRP8;LRP8;LRP8;LRP8;LRP8	0;0;0;0;0;0;0;0	TRUE	FALSE	FALSE	FALSE	FALSE	TRUE	TRUE	FALSE	FALSE	Exon	1	2	ENSSSCG00000003848	6	conserved gene but different region	NA	NA	NA	NA	NA	NA
cg04735310	NA	NA	-0.123262	-0.0301677	Sus_scrofa.Sscrofa11.1.100	cg04735310	100523089	CALCOCO2	CALCOCO2_Intron	12	24887462	24887511	50	+	24887462	24887463	CGGGTATAAATCTTGGGGACCGGAAATACAATAAAACTTCACCGTGTTGA	Intron (CALCOCO2-201/CALCOCO2, intron 1 of 11)	12	24867138	25077446	210309	1	CALCOCO2-201	20324	CALCOCO2-201	CALCOCO2	0	TRUE	FALSE	FALSE	FALSE	FALSE	FALSE	TRUE	FALSE	FALSE	Intron	22	42	ENSSSCG00000017543	12	mapped to different genes	12	24887218	24887974	757	*	757
cg04875128	NA	NA	0.265283	0.035527	Sus_scrofa.Sscrofa11.1.100	cg04875128	100525093	OTUD7A	OTUD7A_Exon	1	143417825	143417874	50	-	143417825	143417826	CGCCACGTACCCGCAGCAGAACCGCTCGCTGTCGTCGCAGAGCTACAGCC	Exon (OTUD7A-201/OTUD7A, exon 15 of 15)	1	143109218	143419957	310740	1	OTUD7A-201	308607	OTUD7A-201	OTUD7A	0	TRUE	FALSE	FALSE	FALSE	FALSE	TRUE	FALSE	FALSE	FALSE	Exon	1	4	ENSSSCG00000004840	1	conserved gene and region	1	143417005	143418408	1404	*	1404
cg04931708	NA	NA	1.53537	0.175203	Sus_scrofa.Sscrofa11.1.100	cg04931708	100511110	FEZF1	FEZF1_fiveUTR	18	24881665	24881714	50	+	24881713	24881714	GAAATAAGTAGTGATTGTCCCCGAGTCATTGGTGCGCCAAGAACTCTGCG	5' UTR	18	24879030	24884920	5891	1	FEZF1-201	2635	FEZF1-201;FEZF1-202	FEZF1;FEZF1	0;0	TRUE	FALSE	FALSE	TRUE	FALSE	TRUE	FALSE	FALSE	FALSE	fiveUTR	6	7	ENSSSCG00000031221	18	mapped to different genes	NA	NA	NA	NA	NA	NA
cg04958428	NA	NA	-0.388173	-0.00616353	Sus_scrofa.Sscrofa11.1.100	cg04958428	100524569	JARID2	JARID2_Exon	7	11580485	11580534	50	-	11580533	11580534	GCATCAAGAAGCACCTCAAATCTCAGGGCATCACCATGGACGAGCTCCCG	Exon (JARID2-201/JARID2, exon 9 of 20)	7	11357961	11601400	243440	1	JARID2-201	222524	JARID2-201;JARID2-202;JARID2-203;JARID2-204;JARID2-205;JARID2-206	JARID2;JARID2;JARID2;JARID2;JARID2;JARID2	0;0;0;0;0;0	TRUE	FALSE	FALSE	FALSE	FALSE	TRUE	FALSE	FALSE	FALSE	Exon	11	20	ENSSSCG00000001061	7	conserved gene and region	NA	NA	NA	NA	NA	NA
cg04984522	NA	NA	0.216178	0.0286112	Sus_scrofa.Sscrofa11.1.100	cg04984522	100523730	BCL11A	BCL11A_Intergenic_downstream	3	81906274	81906323	50	-	81906322	81906323	AGAGTTGAGAAAACTAAGCACAACCTTCAATTTACAGCTGTTTGGTGCCG	Distal Intergenic	3	81204131	81296165	92035	1	BCL11A-206	702192	NA	NA	NA	FALSE	TRUE	FALSE	FALSE	FALSE	FALSE	FALSE	FALSE	TRUE	Intergenic_downstream	81	201	ENSSSCG00000008392	3	mapped to different genes	NA	NA	NA	NA	NA	NA
cg05006042	NA	NA	-0.108563	-0.0049937	Sus_scrofa.Sscrofa11.1.100	cg05006042	100518214	SLC39A11	SLC39A11_Intron	12	7784013	7784062	50	+	7784061	7784062	AGGTCTCCATTGAGGAGGGTCCTCTGGGTCTCCGTGGTCTCATTCAGCCG	Intron (SLC39A11-201/SLC39A11, intron 1 of 10)	12	7759820	8201857	442038	1	SLC39A11-201	24193	SLC39A11-201;SLC39A11-202;SSTR2-201	SLC39A11;SLC39A11;SSTR2	0;0;0	TRUE	FALSE	FALSE	FALSE	FALSE	FALSE	TRUE	FALSE	FALSE	Intron	1	2	ENSSSCG00000037754	12	mapped to different genes	NA	NA	NA	NA	NA	NA
cg05081470	NA	NA	-0.232747	-0.0258778	Sus_scrofa.Sscrofa11.1.100	cg05081470	100518432	MYCL	MYCL_Exon	6	95701957	95702006	50	+	95702005	95702006	GGGGGGCGATGGCACCAGCTCGAATTTCTTCCAGATGTCCTCGCTGGGCG	Promoter (<=1kb)	6	95696094	95702648	6555	2	MYCL-201	642	MYCL-201;MYCL-202	MYCL;MYCL	0;0	TRUE	FALSE	TRUE	FALSE	FALSE	TRUE	FALSE	FALSE	FALSE	Exon	3	4	ENSSSCG00000039761	6	conserved gene and region	6	95701571	95702147	577	*	577
cg05147550	NA	NA	0.15296	0.0172892	Sus_scrofa.Sscrofa11.1.100	cg05147550	733590	MEF2C	MEF2C_Intron	2	96318034	96318083	50	-	96318082	96318083	AATTACCCATCAAGCCATATCTTTTCAGCCCAGAAATGCGCAATAACACG	Intron (NA, intron 2 of 1)	2	96122413	96296842	174430	2	MEF2C-204	-21241	NA	NA	NA	TRUE	FALSE	FALSE	FALSE	FALSE	FALSE	TRUE	FALSE	FALSE	Intron	44	97	ENSSSCG00000014149	2	mapped to different genes	NA	NA	NA	NA	NA	NA
cg10250869	NA	NA	0.785746	0.0023857	Sus_scrofa.Sscrofa11.1.100	cg10250869	100626116	VWC2L	VWC2L_Promoter	15	116761583	116761632	50	+	116761631	116761632	GGGCTCAGAAGCCAGTTGTTGGCGCTGTCCGTGGTGCTGAGGAATTCCCG	Promoter (<=1kb)	15	116760611	116917567	156957	1	VWC2L-201	972	SPAG16-201;VWC2L-201;VWC2L-202;VWC2L-203	SPAG16;VWC2L;VWC2L;VWC2L	952403;0;0;-492	TRUE	FALSE	TRUE	FALSE	FALSE	FALSE	TRUE	FALSE	FALSE	Promoter	1	6	ENSSSCG00000016168	15	conserved gene but different region	NA	NA	NA	NA	NA	NA
cg05311559	NA	NA	3.16131	0.219982	Sus_scrofa.Sscrofa11.1.100	cg05311559	100523730	BCL11A	BCL11A_Intron	3	81200697	81200746	50	+	81200697	81200698	CGCTAGGAGGCAGAACAAGATCAAGAAAGCTCAGCGAACTTGAACCTGTA	Intron (BCL11A-201/BCL11A, intron 3 of 6)	3	81196294	81296164	99871	1	BCL11A-201	4403	BCL11A-201;BCL11A-203;BCL11A-202;BCL11A-204;BCL11A-205;BCL11A-206	BCL11A;BCL11A;BCL11A;BCL11A;BCL11A;BCL11A	0;0;0;0;0;0	TRUE	FALSE	FALSE	FALSE	FALSE	FALSE	TRUE	FALSE	FALSE	Intron	41	201	ENSSSCG00000008392	3	conserved gene and region	NA	NA	NA	NA	NA	NA
cg05361761	NA	NA	-0.056886	-0.0306101	Sus_scrofa.Sscrofa11.1.100	cg05361761	100624654	DOC2A	DOC2A_Exon	3	18215151	18215200	50	-	18215199	18215200	GGCACACGTTGATGGCCATGTGCTCCTGGATGTTGATGGTCATGCGATCG	Promoter (<=1kb)	3	18210964	18215475	4512	2	DOC2A-202	275	DOC2A-202;DOC2A-201;INO80E-201;INO80E-202	DOC2A;DOC2A;INO80E;INO80E	0;0;13001;13000	TRUE	FALSE	TRUE	FALSE	FALSE	TRUE	FALSE	FALSE	FALSE	Exon	3	3	ENSSSCG00000034635	3	conserved gene and region	NA	NA	NA	NA	NA	NA
cg05362516	NA	NA	-0.17413	-0.0116573	Sus_scrofa.Sscrofa11.1.100	cg05362516	100620172	IRX5	IRX5_fiveUTR	6	30514582	30514631	50	-	30514630	30514631	GGTACAAGTAGCCCTGCGGATAGGACATGGCCACACACGGGCATGGGGCG	Promoter (<=1kb)	6	30511894	30515097	3204	2	IRX5-201	466	IRX5-201	IRX5	0	TRUE	FALSE	TRUE	TRUE	FALSE	TRUE	FALSE	FALSE	FALSE	fiveUTR	3	31	ENSSSCG00000032145	6	conserved gene and region	6	30514073	30514825	753	*	753
cg05413840	NA	NA	0.15496	0.0214263	Sus_scrofa.Sscrofa11.1.100	cg05413840	100157559	VTI1A	VTI1A_Intron	14	122934539	122934588	50	-	122934539	122934540	CGTCTGGCCGCATCTCAGATGTGTCACCTATGCCGGGAGGGAATAAGGAA	Intron (VTI1A-201/VTI1A, intron 5 of 10)	14	122849004	123215942	366939	1	VTI1A-201	85535	VTI1A-201	VTI1A	0	TRUE	FALSE	FALSE	FALSE	FALSE	FALSE	TRUE	FALSE	FALSE	Intron	25	29	ENSSSCG00000032968	14	conserved gene and region	NA	NA	NA	NA	NA	NA
cg05470773	NA	NA	1.91269	0.17873	Sus_scrofa.Sscrofa11.1.100	cg05470773	100154766	PKN2	PKN2_Exon	4	127606959	127607008	50	+	127607007	127607008	AAATCTTCTAACCTCAGAAATTTTACAGCACACAGAGACCGCCAATCACG	Exon (PKN2-201/PKN2, exon 9 of 23)	4	127573703	127709943	136241	2	PKN2-201	102935	PKN2-201;PKN2-202	PKN2;PKN2	0;0	TRUE	FALSE	FALSE	FALSE	FALSE	TRUE	TRUE	FALSE	FALSE	Exon	4	35	ENSSSCG00000006927	4	conserved gene and region	NA	NA	NA	NA	NA	NA
cg05542681	NA	NA	0.227952	0.0354924	Sus_scrofa.Sscrofa11.1.100	cg05542681	100511074	FBXL16	FBXL16_Exon	3	41082001	41082050	50	+	41082001	41082002	CGAGCTCTTCAAGTATTTCTCGCAGCACCTGCCCCGCTGCCTCGTCATTG	Exon (FBXL16-201/FBXL16, exon 5 of 5)	3	41078328	41083652	5325	1	FBXL16-201	3673	FBXL16-201;WDR24-201;WDR24-202	FBXL16;WDR24;WDR24	0;-3392;-3413	TRUE	FALSE	FALSE	FALSE	FALSE	TRUE	FALSE	FALSE	FALSE	Exon	1	2	ENSSSCG00000008006	3	conserved gene and region	3	41081989	41082358	370	*	370
cg05613158	NA	NA	-0.211221	-0.0260685	Sus_scrofa.Sscrofa11.1.100	cg05613158	100523089	CALCOCO2	CALCOCO2_Intron	12	24880430	24880479	50	+	24880430	24880431	CGCACCGCACTCCATATCGAGGATGGATTGTTTTATGCTGATGCAATGTG	Intron (CALCOCO2-201/CALCOCO2, intron 1 of 11)	12	24867138	25077446	210309	1	CALCOCO2-201	13292	CALCOCO2-201;HOXB9-201	CALCOCO2;HOXB9	0;0	TRUE	FALSE	FALSE	FALSE	FALSE	FALSE	TRUE	FALSE	FALSE	Intron	22	42	ENSSSCG00000017543	12	mapped to different genes	12	24880315	24880448	134	*	134
cg05632694	NA	NA	-0.432574	-0.0331456	Sus_scrofa.Sscrofa11.1.100	cg05632694	100127359	MTOR	MTOR_Exon	6	71406528	71406577	50	-	71406528	71406529	CGGATGGCCTGTTTGGGGTCCCACACGGCCACAAAAATGTTGTCAAAGAA	Exon (MTOR-201/MTOR, exon 5 of 58)	6	71286989	71412888	125900	2	MTOR-201	6311	MTOR-201;MTOR-202;MTOR-203	MTOR;MTOR;MTOR	0;0;0	TRUE	FALSE	FALSE	FALSE	FALSE	TRUE	FALSE	FALSE	FALSE	Exon	3	3	ENSSSCG00000003413	6	conserved gene and region	NA	NA	NA	NA	NA	NA
cg05852264	NA	NA	-0.39929	-0.0431972	Sus_scrofa.Sscrofa11.1.100	cg05852264	100737226	MSI2	MSI2_Exon	12	33965983	33966032	50	+	33965983	33965984	CGATCTCTACGGCCCTGCCAGCCAGGACTCCGGAGTGGGGAATTACATAA	Exon (MSI2-201/MSI2, exon 12 of 13)	12	33537193	33975558	438366	1	MSI2-201	428790	MSI2-201;MSI2-202;MSI2-203;MSI2-204	MSI2;MSI2;MSI2;MSI2	0;0;0;0	TRUE	FALSE	FALSE	FALSE	FALSE	TRUE	FALSE	FALSE	FALSE	Exon	7	34	ENSSSCG00000038505	12	conserved gene and region	12	33965895	33966071	177	*	177
cg05949171	NA	NA	-0.585055	-0.0821227	Sus_scrofa.Sscrofa11.1.100	cg05949171	NA	CDH13	CDH13_Promoter	6	5832241	5832290	50	+	5832289	5832290	CTGAGCATATTTTCCGTGGGAGCCAGGCTTTGAGGAGAGGCTCTGCCTCG	Promoter (<=1kb)	6	5327983	5832188	504206	2	CDH13-205	-53	CDH13-201;CDH13-203;CDH13-205	CDH13;CDH13;CDH13	-53;-53;-53	FALSE	TRUE	TRUE	FALSE	FALSE	FALSE	FALSE	FALSE	FALSE	Promoter	4	4	NA	NA	mapped to different genes	6	5832158	5832332	175	*	175
cg06071123	NA	NA	-0.127368	-0.0307176	Sus_scrofa.Sscrofa11.1.100	cg06071123	768115	UCHL3	UCHL3_Exon	11	47874206	47874255	50	+	47874254	47874255	CGTAACCATGTAGGCCCTGCAAAGGCTACCAGTCCATCTCTCCGTCTTCG	Exon (UCHL3-203/UCHL3, exon 7 of 11)	11	47829103	47885733	56631	1	UCHL3-201	45103	UCHL3-201;UCHL3-202;UCHL3-203;UCHL3-204;UCHL3-205;UCHL3-206	UCHL3;UCHL3;UCHL3;UCHL3;UCHL3;UCHL3	0;0;0;0;0;0	TRUE	FALSE	FALSE	FALSE	FALSE	TRUE	TRUE	FALSE	FALSE	Exon	3	3	ENSSSCG00000009466	11	mapped to different genes	NA	NA	NA	NA	NA	NA
cg06111305	NA	NA	-0.662602	-0.00306131	Sus_scrofa.Sscrofa11.1.100	cg06111305	100155367	RAP2A	RAP2A_Exon	11	66679269	66679318	50	+	66679317	66679318	CAAAGTGGTGGTGCTGGGCTCGGGCGGGGTAGGCAAATCCGCCCTGACCG	Promoter (<=1kb)	11	66679252	66720063	40812	1	RAP2A-201	17	RAP2A-201	RAP2A	0	TRUE	FALSE	TRUE	FALSE	FALSE	TRUE	FALSE	FALSE	FALSE	Exon	1	1	ENSSSCG00000039812	11	conserved gene and region	11	66678731	66679510	780	*	780
cg06147467	NA	NA	0.472316	0.034634	Sus_scrofa.Sscrofa11.1.100	cg06147467	100127356	LMO1	LMO1_Intron	9	956823	956872	50	+	956871	956872	AATTGAATCAATATATTTCCCGATCAGCCCCAAGATTGAATAAGGTCACG	Intron (LMO1-201/LMO1, intron 1 of 3)	9	945111	1082976	137866	1	LMO1-201	11712	LMO1-201	LMO1	0	TRUE	FALSE	FALSE	FALSE	FALSE	FALSE	TRUE	FALSE	FALSE	Intron	58	67	ENSSSCG00000023057	9	mapped to different genes	9	956843	956946	104	*	104
cg06200735	NA	NA	-0.159086	-0.00699341	Sus_scrofa.Sscrofa11.1.100	cg06200735	100517115	SOX21	SOX21_Intron	11	64161269	64161318	50	+	64161269	64161270	CGGCTCAGCTAGCAGAGCTAATAGGCTTCTAATTAATTTCCAGAAGATTG	Intron (NA, intron 20 of 1)	11	63825637	63826467	831	2	SOX21-201	-334802	NA	NA	NA	TRUE	FALSE	FALSE	FALSE	FALSE	FALSE	TRUE	FALSE	FALSE	Intron	1	37	ENSSSCG00000009494	11	mapped to different genes	NA	NA	NA	NA	NA	NA
cg06247149	NA	NA	-0.100184	-0.0106906	Sus_scrofa.Sscrofa11.1.100	cg06247149	100518782	HOXC12	HOXC12_Exon	5	19168672	19168721	50	+	19168672	19168673	CGCCGGAGGGAACTCTCAGACCGCTTGAATCTTAGTGACCAGCAGGTCAA	Exon (HOXC12-201/HOXC12, exon 2 of 2)	5	19167174	19168794	1621	1	HOXC12-201	1498	HOXC12-201	HOXC12	0	TRUE	FALSE	FALSE	FALSE	FALSE	TRUE	FALSE	FALSE	FALSE	Exon	3	4	ENSSSCG00000000281	5	conserved gene and region	5	19168557	19168694	138	*	138
cg06332339	NA	NA	-0.888677	-0.112662	Sus_scrofa.Sscrofa11.1.100	cg06332339	100155307	NPTN	NPTN_Exon	7	59805111	59805160	50	-	59805159	59805160	CAGACAGCTGTGGGACGGTGCTCGGAAGCGCCGTGTCACCGTAAACACCG	Exon (NPTN-201/NPTN, exon 3 of 13)	7	59713204	59838476	125273	1	NPTN-201	91907	NPTN-201;NPTN-202;NPTN-203;NPTN-204	NPTN;NPTN;NPTN;NPTN	0;0;0;0	TRUE	FALSE	FALSE	FALSE	FALSE	TRUE	TRUE	FALSE	FALSE	Exon	19	22	ENSSSCG00000001918	7	conserved gene and region	7	59804993	59805247	255	*	255
cg06346608	NA	NA	0.179445	0.00301424	Sus_scrofa.Sscrofa11.1.100	cg06346608	100625935	CRACR2A	CRACR2A_Exon	5	66463112	66463161	50	-	66463160	66463161	CTTAAAGCCGGATACCAACAGTCAGTGTTCAGTTAGCAGTGAAGATATCG	Exon (PARP11-201/PARP11, exon 6 of 11)	5	66443491	66641454	197964	1	CRACR2A-202	19621	CRACR2A-202;CRACR2A-201;PARP11-201;PARP11-202;PARP11-203	CRACR2A;CRACR2A;PARP11;PARP11;PARP11	0;0;0;0;0	TRUE	FALSE	FALSE	FALSE	FALSE	TRUE	TRUE	FALSE	FALSE	Exon	3	13	ENSSSCG00000000732	5	mapped to different genes	NA	NA	NA	NA	NA	NA
cg06447962	NA	NA	0.123849	0.000313835	Sus_scrofa.Sscrofa11.1.100	cg06447962	100523730	BCL11A	BCL11A_Promoter	3	81193698	81193747	50	-	81193698	81193699	CGTGAATATATGTGCATTATTTCAGAAAGTCTGTTAGAAAACTTGTCAAC	Promoter (2-3kb)	3	81196294	81296164	99871	1	BCL11A-201	-2596	BCL11A-201;BCL11A-203;BCL11A-202;BCL11A-204	BCL11A;BCL11A;BCL11A;BCL11A	0;0;0;0	FALSE	TRUE	TRUE	FALSE	FALSE	FALSE	FALSE	FALSE	FALSE	Promoter	11	201	ENSSSCG00000008392	3	conserved gene and region	NA	NA	NA	NA	NA	NA
cg06480468	NA	NA	-0.0266656	-0.00718761	Sus_scrofa.Sscrofa11.1.100	cg06480468	100736958	MID1IP1	MID1IP1_Intron	X	35274670	35274719	50	-	35274670	35274671	CGTCTGCTCCGACATGATGCCTCCGAGTAATGTAATTTATATTTCATGCA	Intron (NA, intron 7 of 1)	19	34763355	34766079	2725	1	MID1IP1-201	511364	NA	NA	NA	TRUE	FALSE	FALSE	FALSE	FALSE	FALSE	TRUE	FALSE	FALSE	Intron	26	51	ENSSSCG00000025447	X	mapped to different genes	NA	NA	NA	NA	NA	NA
cg06548914	NA	NA	0.0951212	0.00674294	Sus_scrofa.Sscrofa11.1.100	cg06548914	100521097	ERI3	ERI3_Intron	6	167075299	167075348	50	-	167075347	167075348	TATTCCCTAATTTGTAAAAATTCCCTCTTTATCTGATCCCAATCAGGGCG	Intron (ERI3-203/ERI3, intron 7 of 7)	6	166957324	167082631	125308	1	ERI3-203	117975	ERI3-201;ERI3-203;ERI3-204;ERI3-205;ERI3-207	ERI3;ERI3;ERI3;ERI3;ERI3	0;0;0;0;0	TRUE	FALSE	FALSE	FALSE	FALSE	FALSE	TRUE	FALSE	FALSE	Intron	79	83	ENSSSCG00000036909	6	conserved gene and region	NA	NA	NA	NA	NA	NA
cg06639375	NA	NA	-1.64235	-0.089977	Sus_scrofa.Sscrofa11.1.100	cg06639375	100523409	CREBRF	CREBRF_Intron	16	51210715	51210764	50	-	51210763	51210764	CCATGCTGCCTCGGGTTTGTTTTGTTTATGTCCTTCCTGACGGGTTCCCG	Intron (CREBRF-202/CREBRF, intron 3 of 10)	16	51150560	51260685	110126	2	CREBRF-201	49921	CREBRF-201;CREBRF-202	CREBRF;CREBRF	0;0	TRUE	FALSE	FALSE	FALSE	FALSE	FALSE	TRUE	FALSE	FALSE	Intron	2	7	ENSSSCG00000016986	16	conserved gene but different region	16	51210120	51211092	973	*	973
cg06673387	NA	NA	-0.877385	-0.0903914	Sus_scrofa.Sscrofa11.1.100	cg06673387	110260645	CBX6	CBX6_fiveUTR	5	9180673	9180722	50	-	9180721	9180722	TTATGGGCTGTGGGTGCCGCTGAGCAAGATGGAGCTGTCTGCAGTGGGCG	Promoter (<=1kb)	5	9180675	9188652	7978	1	CBX6-201	0	CBX6-201;CBX6-202	CBX6;CBX6	0;0	TRUE	FALSE	TRUE	TRUE	FALSE	TRUE	FALSE	FALSE	FALSE	fiveUTR	3	4	ENSSSCG00000040334	5	conserved gene but different region	5	9180466	9180765	300	*	300
cg06711883	NA	NA	0.35186	0.0312283	Sus_scrofa.Sscrofa11.1.100	cg06711883	100153537	HERC1	HERC1_Exon	1	108358454	108358503	50	+	108358454	108358455	CGTTGTATGACTTTAATTTAGATGAGGAATTGGAAATTGATCTTGATGAT	Exon (HERC1-201/HERC1, exon 46 of 80)	1	108205580	108403885	198306	1	HERC1-201	152874	HERC1-201;HERC1-202;HERC1-203	HERC1;HERC1;HERC1	0;0;0	TRUE	FALSE	FALSE	FALSE	FALSE	TRUE	FALSE	FALSE	FALSE	Exon	15	15	ENSSSCG00000004561	1	conserved gene and region	NA	NA	NA	NA	NA	NA
cg06773790	NA	NA	-0.42428	-0.0163441	Sus_scrofa.Sscrofa11.1.100	cg06773790	100155895	ARRDC4	ARRDC4_Intron	7	81841534	81841583	50	-	81841582	81841583	TTTTGCTCACTTATTCCCAAACGCTTTGCTGGTGCTAAGCAGACATCCCG	Intron (NA, intron 3 of 1)	7	81656763	81669494	12732	2	ARRDC4-201	-172089	NA	NA	NA	TRUE	FALSE	FALSE	FALSE	FALSE	FALSE	TRUE	FALSE	FALSE	Intron	7	16	ENSSSCG00000002252	7	mapped to different genes	NA	NA	NA	NA	NA	NA
cg06834901	NA	NA	-1.02339	-0.101495	Sus_scrofa.Sscrofa11.1.100	cg06834901	100518067	SPRED2	SPRED2_fiveUTR	3	76527656	76527705	50	-	76527656	76527657	CGCAAGTAGGAAGCTTTTTGCACTCCACCACCTCTGGCCGCTGGGAAGAC	5' UTR	3	76523589	76649647	126059	1	SPRED2-201	4067	SPRED2-201;SPRED2-202	SPRED2;SPRED2	0;0	TRUE	FALSE	FALSE	TRUE	FALSE	TRUE	TRUE	FALSE	FALSE	fiveUTR	8	24	ENSSSCG00000008357	3	conserved gene and region	NA	NA	NA	NA	NA	NA
cg06877198	NA	NA	-0.271679	-0.0197099	Sus_scrofa.Sscrofa11.1.100	cg06877198	100154376	KDM6A	KDM6A_fiveUTR	X	39953797	39953846	50	-	39953797	39953798	CGCTGTGTGACACAATTACAACAACTTTGTGCTGGTGCCGGGGAAGTTTG	Promoter (<=1kb)	19	39953805	40154029	200225	1	KDM6A-204	0	KDM6A-203;KDM6A-202;KDM6A-201;KDM6A-204	KDM6A;KDM6A;KDM6A;KDM6A	0;0;0;0	TRUE	FALSE	TRUE	TRUE	FALSE	TRUE	FALSE	FALSE	FALSE	fiveUTR	4	15	ENSSSCG00000012262	X	conserved gene but different region	X	39952953	39953798	846	*	846
cg06930747	NA	NA	-0.603126	-0.0707936	Sus_scrofa.Sscrofa11.1.100	cg06930747	102161951	MOSMO	MOSMO_Exon	3	24117762	24117811	50	+	24117762	24117763	CGAGCATATTTTGTAGCTTCTCTTCGCCAGTGGGAAGCCACCAGCAAACC	Exon (MOSMO-201/MOSMO, exon 2 of 3)	3	24108843	24176166	67324	2	MOSMO-201	58355	MOSMO-201;MOSMO-202	MOSMO;MOSMO	0;0	TRUE	FALSE	FALSE	FALSE	FALSE	TRUE	FALSE	FALSE	FALSE	Exon	5	6	ENSSSCG00000031629	3	conserved gene but different region	NA	NA	NA	NA	NA	NA
cg06983110	NA	NA	0.236275	0.0697154	Sus_scrofa.Sscrofa11.1.100	cg06983110	396755	INSR	INSR_Exon	2	71934781	71934830	50	-	71934781	71934782	CGCATGTGCTGGCAATTCAACCCCAAGATGAGGCCAACCTTCCTGGAGAT	Exon (INSR-202/INSR, exon 21 of 21)	2	71797204	71936098	138895	1	INSR-202	137577	INSR-202;INSR-201	INSR;INSR	0;0	TRUE	FALSE	FALSE	FALSE	FALSE	TRUE	FALSE	FALSE	FALSE	Exon	1	1	ENSSSCG00000013566	2	conserved gene and region	NA	NA	NA	NA	NA	NA
cg07032889	NA	NA	-0.068391	-0.0871763	Sus_scrofa.Sscrofa11.1.100	cg07032889	NA	FGF9	FGF9_Promoter	11	1554328	1554377	50	-	1554328	1554329	CGCATGCCTTCCTGGAGTCAGGATCCGTAAATTCTGACGTAGCCCGTGCA	Promoter (<=1kb)	11	1554763	1582408	27646	1	FGF9-201	-435	FGF9-201;FGF9-202	FGF9;FGF9	0;0	FALSE	TRUE	TRUE	FALSE	FALSE	FALSE	FALSE	FALSE	FALSE	Promoter	2	8	NA	NA	mapped to different genes	NA	NA	NA	NA	NA	NA
cg07056567	NA	NA	-0.235605	-0.000987962	Sus_scrofa.Sscrofa11.1.100	cg07056567	100516546	GNB2	GNB2_Exon	3	8581590	8581639	50	-	8581638	8581639	GAGCTGGAGCAACTGAGACAGGAGGCCGAGCAGCTCCGGAACCAGATCCG	Exon (GNB2-201/GNB2, exon 2 of 11)	3	8579122	8584267	5146	1	GNB2-201	2468	GIGYF1-201;GIGYF1-202;GIGYF1-203;GNB2-201;TFR2-207	GIGYF1;GIGYF1;GIGYF1;GNB2;TFR2	0;0;0;0;0	TRUE	FALSE	FALSE	FALSE	FALSE	TRUE	FALSE	FALSE	FALSE	Exon	4	5	ENSSSCG00000007669	3	conserved gene and region	NA	NA	NA	NA	NA	NA
cg07131451	NA	NA	1.48246	0.336757	Sus_scrofa.Sscrofa11.1.100	cg07131451	110262171	NEUROG2	NEUROG2_Promoter	8	110200464	110200513	50	-	110200512	110200513	AGCCACTGAACCACAAGCAGCTTCGCGTTAACTGGAGTGCCTGGGAGTCG	Promoter (<=1kb)	8	110201161	110201979	819	1	NEUROG2-201	-697	NEUROG2-201	NEUROG2	-648	FALSE	TRUE	TRUE	FALSE	FALSE	FALSE	FALSE	FALSE	FALSE	Promoter	14	14	ENSSSCG00000033479	8	mapped to different genes	8	110200306	110200757	452	*	452
cg07145999	NA	NA	0.134534	0.0200229	Sus_scrofa.Sscrofa11.1.100	cg07145999	100153219	AP5M1	AP5M1_threeUTR	1	186455826	186455875	50	+	186455874	186455875	ACCTGTTTAATGTTTTCCCTGTGTCTGGGAACTCCTTAGTGTAATTAGCG	3' UTR	1	186430429	186461319	30891	1	AP5M1-204	25397	AP5M1-201;AP5M1-203;AP5M1-204	AP5M1;AP5M1;AP5M1	25599;25578;0	TRUE	FALSE	FALSE	FALSE	TRUE	TRUE	FALSE	FALSE	FALSE	threeUTR	8	8	ENSSSCG00000005065	1	conserved gene and region	NA	NA	NA	NA	NA	NA
cg07175149	NA	NA	-1.69286	-0.180141	Sus_scrofa.Sscrofa11.1.100	cg07175149	100157186	CHST11	CHST11_Exon	5	80067261	80067310	50	-	80067261	80067262	CGCCCCCTACCTGGGTGCAACATACTTTGGAAATAGAAGATGACCAGGAT	Promoter (<=1kb)	5	79788572	80067816	279245	2	CHST11-202	506	CHST11-202	CHST11	0	TRUE	FALSE	TRUE	FALSE	FALSE	TRUE	TRUE	FALSE	FALSE	Exon	7	7	ENSSSCG00000000837	5	conserved gene but different region	5	80067202	80067262	61	*	61
cg07415935	NA	NA	-1.53682	-0.151802	Sus_scrofa.Sscrofa11.1.100	cg07415935	100622144	BICRA	BICRA_fiveUTR	6	53339211	53339260	50	+	53339211	53339212	CGACGGCTGCTCAAACATCAGGGTGAGTTTCTCACAATGTAGCAATTTCT	Promoter (<=1kb)	6	53339192	53415937	76746	1	BICRA-201	19	BICRA-201;BICRA-202	BICRA;BICRA	0;0	TRUE	FALSE	TRUE	TRUE	FALSE	TRUE	TRUE	FALSE	FALSE	fiveUTR	3	6	ENSSSCG00000022302	6	conserved gene and region	6	53339020	53339215	196	*	196
cg12191257	NA	NA	0.367391	0.0406649	Sus_scrofa.Sscrofa11.1.100	cg12191257	100157273	CADM3	CADM3_Exon	4	91286971	91287020	50	+	91286971	91286972	CGGTGATGCAGAAGGTATGTGCTTTTTCAGTTCTGGTGCTGATGCTGTGT	Exon (NA, exon 1 of 2)	4	91232356	91260098	27743	2	CADM3-204	-26873	NA	NA	NA	TRUE	FALSE	FALSE	FALSE	FALSE	TRUE	FALSE	FALSE	FALSE	Exon	6	9	ENSSSCG00000006415	4	mapped to different genes	NA	NA	NA	NA	NA	NA
cg07425443	NA	NA	-0.411838	-0.00999807	Sus_scrofa.Sscrofa11.1.100	cg07425443	100156735	ODF2	ODF2_Exon	1	268885933	268885982	50	-	268885933	268885934	CGACCTCACAGCCATCATATCAGACCTGCGCAGCCGGGTAAGGGACTGGC	Exon (ODF2-201/ODF2, exon 16 of 20)	1	268856768	268890294	33527	1	ODF2-201	29165	ODF2-201;ODF2-202;ODF2-203;ODF2-204;ODF2-205	ODF2;ODF2;ODF2;ODF2;ODF2	0;0;0;0;0	TRUE	FALSE	FALSE	FALSE	FALSE	TRUE	TRUE	FALSE	FALSE	Exon	6	8	ENSSSCG00000005651	1	conserved gene and region	1	268885918	268886042	125	*	125
cg07439538	NA	NA	0.159957	0.00356696	Sus_scrofa.Sscrofa11.1.100	cg07439538	100624034	CAPRIN2	CAPRIN2_threeUTR	5	43087462	43087511	50	-	43087510	43087511	AATGACAATTAGCACTAATCTGGCACTTTATAAATTGTGATGTAGCCTCG	3' UTR	5	43043206	43087635	44430	1	CAPRIN2-201	44256	CAPRIN2-201	CAPRIN2	0	TRUE	FALSE	FALSE	FALSE	TRUE	TRUE	FALSE	FALSE	FALSE	threeUTR	1	3	ENSSSCG00000022611	5	conserved gene and region	NA	NA	NA	NA	NA	NA
cg07440346	NA	NA	-0.148865	-0.0299546	Sus_scrofa.Sscrofa11.1.100	cg07440346	100624297	YPEL3	YPEL3_fiveUTR	3	18280414	18280463	50	+	18280462	18280463	TGGGCTTTGAAATCCGCACCATGGCGGGGGCCGGGGGCAGTGGCCCCACG	Promoter (<=1kb)	3	18277999	18281298	3300	2	YPEL3-201	835	GDPD3-201;TBX6-201;YPEL3-201;YPEL3-202;YPEL3-203;YPEL3-204	GDPD3;TBX6;YPEL3;YPEL3;YPEL3;YPEL3	13733;-2841;0;0;0;0	TRUE	FALSE	TRUE	TRUE	FALSE	TRUE	FALSE	FALSE	FALSE	fiveUTR	2	4	ENSSSCG00000035430	3	conserved gene and region	3	18280333	18280479	147	*	147
cg07480114	NA	NA	-0.615683	-0.0595166	Sus_scrofa.Sscrofa11.1.100	cg07480114	100516340	UMPS	UMPS_Exon	13	135694627	135694676	50	+	135694675	135694676	CTACCTCCATGCTAGTATTAGGGTCAAGATCATCACACTCTGATTCCTCG	Exon (NA, exon 17 of 2)	13	135611861	135650604	38744	2	UMPS-202	-44023	NA	NA	NA	TRUE	FALSE	FALSE	FALSE	FALSE	TRUE	TRUE	FALSE	FALSE	Exon	15	17	ENSSSCG00000011864	13	mapped to different genes	NA	NA	NA	NA	NA	NA
cg07547549	NA	NA	0.761032	0.0917448	Sus_scrofa.Sscrofa11.1.100	cg07547549	100155991	SLC12A5	SLC12A5_Intron	17	48199778	48199827	50	-	48199826	48199827	GCTCAGCTCCATTGGAATGCTCCGGGCGCTGTCCAAGGTGCTGGAATGCG	Intron (SLC12A5-201/SLC12A5, intron 1 of 24)	17	48191988	48231294	39307	1	SLC12A5-201	7790	SLC12A5-201;SLC12A5-202;SLC12A5-203;SLC12A5-204	SLC12A5;SLC12A5;SLC12A5;SLC12A5	0;0;0;0	TRUE	FALSE	FALSE	FALSE	FALSE	FALSE	TRUE	FALSE	FALSE	Intron	4	10	ENSSSCG00000007437	17	conserved gene and region	17	48199268	48199861	594	*	594
cg07566172	NA	NA	-0.50987	-0.0117254	Sus_scrofa.Sscrofa11.1.100	cg07566172	100038003	KLF7	KLF7_Intron	15	110379525	110379574	50	-	110379525	110379526	CGCGTGTGACCATGTAAGGTAAACAGGGGGCTCATGAAGTCACTGAGGAC	Intron (KLF7-201/KLF7, intron 2 of 4)	15	110286436	110536189	249754	2	KLF7-201	156615	KLF7-201;KLF7-202;KLF7-203	KLF7;KLF7;KLF7	0;0;0	TRUE	FALSE	FALSE	FALSE	FALSE	FALSE	TRUE	FALSE	FALSE	Intron	7	24	ENSSSCG00000029998	15	mapped to different genes	15	110379473	110379528	56	*	56
cg12525832	NA	NA	-0.646024	-0.0388262	Sus_scrofa.Sscrofa11.1.100	cg12525832	100512939	C15orf41	C15orf41_Intron	1	134462954	134463003	50	+	134463002	134463003	CATTACAAAACTCTAATATACACACAGGGAAATTTGATGATTTGACTGCG	Intron (C15orf41-201/C15orf41, intron 5 of 7)	1	134301079	134538068	236990	2	C15orf41-201	75065	C15orf41-201;C15orf41-202;C15orf41-203	C15orf41;C15orf41;C15orf41	0;0;0	TRUE	FALSE	FALSE	FALSE	FALSE	FALSE	TRUE	FALSE	FALSE	Intron	33	49	ENSSSCG00000026900	1	conserved gene and region	NA	NA	NA	NA	NA	NA
cg07684169	NA	NA	-0.0479642	-0.00263691	Sus_scrofa.Sscrofa11.1.100	cg07684169	100739820	PAX1	PAX1_Exon	17	29422106	29422155	50	+	29422154	29422155	TCAGACGAATTTCTCCCAATCGGATGAAGTTCACCCTGGGCCTGGGGTCG	Promoter (<=1kb)	17	29422129	29431990	9862	1	PAX1-201	0	PAX1-201	PAX1	0	TRUE	FALSE	TRUE	FALSE	FALSE	TRUE	FALSE	FALSE	FALSE	Exon	1	3	ENSSSCG00000007112	17	conserved gene and region	17	29421928	29423226	1299	*	1299
cg07797033	NA	NA	-1.11891	-0.127244	Sus_scrofa.Sscrofa11.1.100	cg07797033	NA	ADSL	ADSL_Exon	5	8030768	8030817	50	-	8030816	8030817	GCCATGATGATGTTCTCTGTGGCCATGAAAGGCAGCTCTTGCCGAATGCG	Exon (ADSL-203/ADSL, exon 11 of 13)	5	7985700	8045510	59811	2	ADSL-203	14693	ADSL-203;ADSL-202;ADSL-201	ADSL;ADSL;ADSL	0;0;0	TRUE	FALSE	FALSE	FALSE	FALSE	TRUE	FALSE	FALSE	FALSE	Exon	2	2	NA	NA	mapped to different genes	NA	NA	NA	NA	NA	NA
cg07803121	NA	NA	0.425367	0.0305339	Sus_scrofa.Sscrofa11.1.100	cg07803121	100520965	ADGRB2	ADGRB2_Exon	6	88264562	88264611	50	+	88264610	88264611	TAACATGGCGTTCCTGGCCGAGGCTGAGCTGAGCAGGGGGCTGGGGACCG	Exon (ADGRB2-204/ADGRB2, exon 23 of 30)	6	88256144	88288939	32796	2	ADGRB2-201	24328	ADGRB2-201;ADGRB2-202;ADGRB2-203;ADGRB2-204;ADGRB2-205	ADGRB2;ADGRB2;ADGRB2;ADGRB2;ADGRB2	0;0;0;0;0	TRUE	FALSE	FALSE	FALSE	FALSE	TRUE	TRUE	FALSE	FALSE	Exon	4	7	ENSSSCG00000003604	6	conserved gene and region	NA	NA	NA	NA	NA	NA
cg07861304	NA	NA	0.885164	0.0489831	Sus_scrofa.Sscrofa11.1.100	cg07861304	100518724	MAP4K4	MAP4K4_Exon	3	52514342	52514391	50	-	52514390	52514391	GTGGGACCACTGTACCTTACAAGAAAACAAAACACAAAACATTCAATGCG	Exon (MAP4K4-201/MAP4K4, exon 17 of 32)	3	52484274	52649410	165137	2	MAP4K4-201	135019	MAP4K4-201;MAP4K4-202;MAP4K4-203;MAP4K4-204;MAP4K4-205;MAP4K4-206	MAP4K4;MAP4K4;MAP4K4;MAP4K4;MAP4K4;MAP4K4	0;0;0;0;0;0	TRUE	FALSE	FALSE	FALSE	FALSE	TRUE	TRUE	FALSE	FALSE	Exon	11	11	ENSSSCG00000008164	3	conserved gene but different region	NA	NA	NA	NA	NA	NA
cg07878252	NA	NA	-0.727266	-0.075231	Sus_scrofa.Sscrofa11.1.100	cg07878252	100153729	ZIC5	ZIC5_Intergenic_downstream	11	68815586	68815635	50	-	68815634	68815635	TGAAGTTCCTATGAAACTATTAAACCCGGGTGGAGGTCAGGCTGGAGGCG	Distal Intergenic	11	68821735	68830341	8607	2	ZIC5-201	14755	NA	NA	NA	FALSE	TRUE	FALSE	FALSE	FALSE	FALSE	FALSE	FALSE	TRUE	Intergenic_downstream	21	27	ENSSSCG00000009521	11	mapped to different genes	NA	NA	NA	NA	NA	NA
cg07917217	NA	NA	0.407596	0.0336429	Sus_scrofa.Sscrofa11.1.100	cg07917217	100518275	MECOM	MECOM_Intron	13	107818128	107818177	50	-	107818128	107818129	CGGGTTTCTATTTCATGAACTGTCTCTTTAAAGAGGATCTGCTCGGCCAT	Intron (MECOM-201/MECOM, intron 2 of 16)	13	107754480	108335503	581024	2	MECOM-201	517326	MECOM-203;MECOM-202;MECOM-201;MECOM-205;MECOM-204;MECOM-207;MECOM-208	MECOM;MECOM;MECOM;MECOM;MECOM;MECOM;MECOM	0;0;0;0;0;0;0	TRUE	FALSE	FALSE	FALSE	FALSE	FALSE	TRUE	FALSE	FALSE	Intron	62	93	ENSSSCG00000011743	13	conserved gene but different region	NA	NA	NA	NA	NA	NA
cg07991667	NA	NA	0.157411	0.0143969	Sus_scrofa.Sscrofa11.1.100	cg07991667	100625395	USP35	USP35_Exon	9	12593236	12593285	50	-	12593284	12593285	TTCCTAGAGCAGGCCCAGCAGGTGAGCGGGCTCCTGGCGCAGCTGTGGCG	Exon (USP35-201/USP35, exon 2 of 10)	9	12585955	12662957	77003	1	USP35-201	7281	USP35-201	USP35	0	TRUE	FALSE	FALSE	FALSE	FALSE	TRUE	FALSE	FALSE	FALSE	Exon	2	2	ENSSSCG00000014892	9	conserved gene and region	9	12592660	12593455	796	*	796
cg08035723	NA	NA	0.18113	0.0161328	Sus_scrofa.Sscrofa11.1.100	cg08035723	100522811	PEX14	PEX14_Intron	6	70848110	70848159	50	-	70848158	70848159	TCTGAACTAGGTGCACAATCTGCATGCTTATCACTGAGGCATTGTCTGCG	Intron (PEX14-201/PEX14, intron 4 of 8)	6	70737905	70872072	134168	1	PEX14-201	110205	PEX14-201;PEX14-202	PEX14;PEX14	0;0	TRUE	FALSE	FALSE	FALSE	FALSE	FALSE	TRUE	FALSE	FALSE	Intron	48	48	ENSSSCG00000003405	6	conserved gene and region	NA	NA	NA	NA	NA	NA
cg08056859	NA	NA	0.173917	0.0143442	Sus_scrofa.Sscrofa11.1.100	cg08056859	100520203	JAKMIP1	JAKMIP1_Exon	8	4585900	4585949	50	+	4585900	4585901	CGCCAAGGATCAGAACGAGCTGTTAGAATTCAGAGTGCTAGAACTCGAAG	Exon (JAKMIP1-201/JAKMIP1, exon 13 of 22)	8	4492340	4616266	123927	1	JAKMIP1-201	93560	JAKMIP1-201;JAKMIP1-202;JAKMIP1-203;JAKMIP1-204	JAKMIP1;JAKMIP1;JAKMIP1;JAKMIP1	0;0;0;0	TRUE	FALSE	FALSE	FALSE	FALSE	TRUE	TRUE	FALSE	FALSE	Exon	3	5	ENSSSCG00000008710	8	conserved gene but different region	NA	NA	NA	NA	NA	NA
cg08153819	NA	NA	-0.0348327	-0.00857803	Sus_scrofa.Sscrofa11.1.100	cg08153819	100521246	SLC6A5	SLC6A5_Exon	2	38821878	38821927	50	-	38821926	38821927	CCAGTTTGCTGGACCAGTTCCCTCGGGCCTTATTCTCATCCCCTTGCTCG	Exon (SLC6A5-201/SLC6A5, exon 3 of 16)	2	38770648	38826726	56079	2	SLC6A5-201	4799	SLC6A5-201;SLC6A5-202	SLC6A5;SLC6A5	0;0	TRUE	FALSE	FALSE	FALSE	FALSE	TRUE	FALSE	FALSE	FALSE	Exon	5	5	ENSSSCG00000037705	2	conserved gene and region	NA	NA	NA	NA	NA	NA
cg08200814	NA	NA	0.102012	0.0310463	Sus_scrofa.Sscrofa11.1.100	cg08200814	100620172	IRX5	IRX5_Intergenic_upstream	6	30755985	30756034	50	-	30755985	30755986	CGAGCTCACCGAGCAGATTGTCAGCCAGGGAATCCAGACAAAAGAGCAAA	Distal Intergenic	6	30511894	30515097	3204	2	IRX5-201	-240937	NA	NA	NA	FALSE	TRUE	FALSE	FALSE	FALSE	FALSE	FALSE	FALSE	TRUE	Intergenic_upstream	5	31	ENSSSCG00000032145	6	mapped to different genes	NA	NA	NA	NA	NA	NA
cg08215831	NA	NA	0.121779	0.0176157	Sus_scrofa.Sscrofa11.1.100	cg08215831	100127468	CRH	CRH_Promoter	4	68483927	68483976	50	-	68483975	68483976	TGATTTATGCAGGAGCAGAGGCAGCACGCAATCGAGCTGTCAAGAGAGCG	Promoter (<=1kb)	4	68483977	68486118	2142	1	CRH-201	-50	CRH-201;CRH-202;TRIM55-201;TRIM55-202;TRIM55-203;TRIM55-204	CRH;CRH;TRIM55;TRIM55;TRIM55;TRIM55	0;-76;46913;46905;46913;46913	FALSE	TRUE	TRUE	FALSE	FALSE	FALSE	FALSE	FALSE	FALSE	Promoter	2	3	ENSSSCG00000006215	4	conserved gene and region	NA	NA	NA	NA	NA	NA
cg08293311	NA	NA	-0.030556	-0.00229491	Sus_scrofa.Sscrofa11.1.100	cg08293311	100152307	ACVR1	ACVR1_Exon	15	64794869	64794918	50	-	64794869	64794870	CGTGATGTTCCTGTTACACCAGTCCCCTTGGCAGCACTCCACGGCTTGGC	Exon (ACVR1-201/ACVR1, exon 4 of 11)	15	64748761	64834650	85890	2	ACVR1-201	39732	ACVR1-201;ACVR1-202;ACVR1-203	ACVR1;ACVR1;ACVR1	0;0;0	TRUE	FALSE	FALSE	FALSE	FALSE	TRUE	FALSE	FALSE	FALSE	Exon	2	3	ENSSSCG00000015874	15	conserved gene and region	NA	NA	NA	NA	NA	NA
cg08352048	NA	NA	0.215265	0.000308057	Sus_scrofa.Sscrofa11.1.100	cg08352048	NA	NONO	NONO_Exon	X	57312717	57312766	50	-	57312717	57312718	CGACAGCAGGAAGGATTCAAGGGAACCTTCCCTGATGCGGTATATCTCCC	Exon (NONO-201/NONO, exon 8 of 11)	19	57278915	57315974	37060	1	NONO-201	33802	ITGB1BP2-201;NONO-201;NONO-202;NONO-203;NONO-204;NONO-205;NONO-206;NONO-207	ITGB1BP2;NONO;NONO;NONO;NONO;NONO;NONO;NONO	0;0;0;0;0;0;0;0	TRUE	FALSE	FALSE	FALSE	FALSE	TRUE	TRUE	FALSE	FALSE	Exon	4	9	ENSSSCG00000023245	X	conserved gene and region	NA	NA	NA	NA	NA	NA
cg08357395	NA	NA	-4.22289	-0.594918	Sus_scrofa.Sscrofa11.1.100	cg08357395	100154191	TRIM8	TRIM8_fiveUTR	14	113638810	113638859	50	+	113638810	113638811	CGCCCTGCTGCCAGTCCCACGTGCAGACGCACCTGCAGCAGCCCTCCACC	5' UTR	14	113637585	113652577	14993	1	TRIM8-201	1225	TRIM8-201;TRIM8-202	TRIM8;TRIM8	0;0	TRUE	FALSE	FALSE	TRUE	FALSE	TRUE	FALSE	FALSE	FALSE	fiveUTR	11	21	ENSSSCG00000038856	14	conserved gene but different region	14	113638541	113639044	504	*	504
cg08424346	NA	NA	-0.0902377	-0.00214771	Sus_scrofa.Sscrofa11.1.100	cg08424346	100515828	CELF3	CELF3_threeUTR	4	97526752	97526801	50	+	97526752	97526753	CGAAGCCCCCATCCCCGGACCCCTGCTCCGGGCCCCTGTAAGTTGCATGG	3' UTR	4	97514224	97528479	14256	1	CELF3-201	12528	CELF3-201;CELF3-202;CELF3-203;CELF3-204;SNX27-201	CELF3;CELF3;CELF3;CELF3;SNX27	0;0;0;0;0	TRUE	FALSE	FALSE	FALSE	TRUE	TRUE	TRUE	FALSE	FALSE	threeUTR	3	13	ENSSSCG00000006618	4	conserved gene but different region	4	97526736	97526902	167	*	167
cg08502797	NA	NA	-0.0344791	-0.0197027	Sus_scrofa.Sscrofa11.1.100	cg08502797	100622056	ESRRG	ESRRG_fiveUTR	10	6941307	6941356	50	+	6941307	6941308	CGTAGTGCAGGGAAAAAGATTCAGGAAGGCAAAGTTCTACCGAATCCATG	Promoter (<=1kb)	10	6712841	6941501	228661	2	ESRRG-202	145	ESRRG-202;ESRRG-203;ESRRG-201;ESRRG-204	ESRRG;ESRRG;ESRRG;ESRRG	0;0;0;0	TRUE	FALSE	TRUE	TRUE	FALSE	TRUE	TRUE	FALSE	FALSE	fiveUTR	2	70	ENSSSCG00000010814	10	conserved gene and region	NA	NA	NA	NA	NA	NA
cg08506462	NA	NA	5.21528e-05	0.00644967	Sus_scrofa.Sscrofa11.1.100	cg08506462	100513064	BNC2	BNC2_Intron	1	206147397	206147446	50	-	206147445	206147446	AGCATCGCAAGCTGTATTATAAATACATCACCCTTTTCAGTAATTTAACG	Intron (BNC2-201/BNC2, intron 3 of 7)	1	205924881	206369490	444610	1	BNC2-201	222516	BNC2-201;BNC2-202;BNC2-203;BNC2-204;BNC2-205	BNC2;BNC2;BNC2;BNC2;BNC2	0;0;0;0;0	TRUE	FALSE	FALSE	FALSE	FALSE	FALSE	TRUE	FALSE	FALSE	Intron	84	106	ENSSSCG00000005180	1	conserved gene and region	NA	NA	NA	NA	NA	NA
cg13518541	NA	NA	-0.0108146	-0.00698886	Sus_scrofa.Sscrofa11.1.100	cg13518541	733590	MEF2C	MEF2C_Intron	2	96085488	96085537	50	+	96085488	96085489	CGTTCAAGGTTTAGCTGCGAGGTCACGTCCATTGACGTCAGCTCCCTGTC	Intron (NA, intron 1 of 1)	2	96122408	96276104	153697	2	MEF2C-202	190567	NA	NA	NA	TRUE	FALSE	FALSE	FALSE	FALSE	FALSE	TRUE	FALSE	FALSE	Intron	44	97	ENSSSCG00000014149	2	mapped to different genes	2	96085411	96085551	141	*	141
cg08514277	NA	NA	-0.0416009	-0.00440437	Sus_scrofa.Sscrofa11.1.100	cg08514277	100519996	GRIA3	GRIA3_Exon	X	101083781	101083830	50	+	101083781	101083782	CGATGAAAGTTGGTGGAAATCTGGATTCCAAAGGCTATGGTGTGGCAACC	Exon (GRIA3-202/GRIA3, exon 14 of 16)	19	100827461	101098780	271320	1	GRIA3-202	256320	GRIA3-202;GRIA3-201;GRIA3-203	GRIA3;GRIA3;GRIA3	0;0;0	TRUE	FALSE	FALSE	FALSE	FALSE	TRUE	FALSE	FALSE	FALSE	Exon	13	26	ENSSSCG00000012638	X	conserved gene and region	NA	NA	NA	NA	NA	NA
cg08707435	NA	NA	-1.03386	-0.134341	Sus_scrofa.Sscrofa11.1.100	cg08707435	733659	PYGM	PYGM_Exon	2	7403377	7403426	50	+	7403377	7403378	CGCGTGTGACCTTGGGCTTCTTTACCACCCCAGATACGACGACTACCACC	Exon (PYGM-202/PYGM, exon 13 of 14)	2	7391064	7404955	13892	1	PYGM-202	12313	PYGM-202;PYGM-201;PYGM-203;PYGM-204;PYGM-205;PYGM-206	PYGM;PYGM;PYGM;PYGM;PYGM;PYGM	0;0;0;-4046;-4046;-4149	TRUE	FALSE	FALSE	FALSE	FALSE	TRUE	TRUE	FALSE	FALSE	Exon	15	29	ENSSSCG00000013022	2	mapped to different genes	2	7403269	7403481	213	*	213
cg08711810	NA	NA	0.1813	0.00873878	Sus_scrofa.Sscrofa11.1.100	cg08711810	100625758	CDH8	CDH8_Exon	6	22991004	22991053	50	+	22991052	22991053	TTCCATTTTCACATAAAAATGCCTCATATTCGGATGCGAATTCAGGGGCG	Exon (CDH8-202/CDH8, exon 9 of 12)	6	22923140	23279228	356089	2	CDH8-202	288175	CDH8-202;CDH8-201	CDH8;CDH8	0;0	TRUE	FALSE	FALSE	FALSE	FALSE	TRUE	FALSE	FALSE	FALSE	Exon	8	17	ENSSSCG00000040687	6	conserved gene and region	NA	NA	NA	NA	NA	NA
cg08868548	NA	NA	-0.0938572	-0.0218306	Sus_scrofa.Sscrofa11.1.100	cg08868548	100522811	PEX14	PEX14_Intron	6	70777846	70777895	50	+	70777894	70777895	TGAGCCTTTATTATATCAGAGGTACTTTTCTGTAAATGTACAGGGCAGCG	Intron (PEX14-201/PEX14, intron 2 of 8)	6	70737905	70872072	134168	1	PEX14-201	39941	PEX14-201;PEX14-202	PEX14;PEX14	0;0	TRUE	FALSE	FALSE	FALSE	FALSE	FALSE	TRUE	FALSE	FALSE	Intron	48	48	ENSSSCG00000003405	6	conserved gene and region	NA	NA	NA	NA	NA	NA
cg08873209	NA	NA	0.400232	0.0892763	Sus_scrofa.Sscrofa11.1.100	cg08873209	100525647	NFYC	NFYC_fiveUTR	6	170469578	170469627	50	+	170469626	170469627	GCCATTTTTCTTTGTCTTTCAGCTGACCCCTGCCTCAGTGAAAAACTCCG	Promoter (<=1kb)	6	170413631	170469678	56048	2	NFYC-202	51	NFYC-202;NFYC-201;NFYC-204;NFYC-205;NFYC-206;NFYC-207;NFYC-210;NFYC-209	NFYC;NFYC;NFYC;NFYC;NFYC;NFYC;NFYC;NFYC	0;0;0;0;0;0;0;0	TRUE	FALSE	TRUE	TRUE	FALSE	TRUE	TRUE	FALSE	FALSE	fiveUTR	1	5	ENSSSCG00000003976	6	conserved gene and region	NA	NA	NA	NA	NA	NA
cg08965235	NA	NA	-0.250067	-0.036161	Sus_scrofa.Sscrofa11.1.100	cg08965235	100517877	LTBP3	LTBP3_Exon	2	6702209	6702258	50	-	6702257	6702258	GTCTCAAGGGCCAGTGTCGGGACAGTTGTCAGCAGGGCTCCAACATGACG	Promoter (<=1kb)	2	6701340	6720153	18814	1	LTBP3-203	869	LTBP3-203;LTBP3-204;LTBP3-202;LTBP3-201	LTBP3;LTBP3;LTBP3;LTBP3	0;0;0;0	TRUE	FALSE	TRUE	FALSE	FALSE	TRUE	FALSE	FALSE	FALSE	Exon	2	3	ENSSSCG00000012985	2	conserved gene and region	2	6701562	6702405	844	*	844
cg09186789	NA	NA	0.126185	0.00891509	Sus_scrofa.Sscrofa11.1.100	cg09186789	100521471	SKAP1	SKAP1_Intron	12	24384641	24384690	50	-	24384689	24384690	ACTAATGATCTGTTTACTGCTGTTTATGCTCTGTGTGTGTCAGGGGCACG	Intron (SKAP1-201/SKAP1, intron 11 of 15)	12	24350349	24680237	329889	2	SKAP1-201	295547	SKAP1-201	SKAP1	0	TRUE	FALSE	FALSE	FALSE	FALSE	FALSE	TRUE	FALSE	FALSE	Intron	41	47	ENSSSCG00000017527	12	conserved gene and region	NA	NA	NA	NA	NA	NA
cg09203241	NA	NA	-0.248728	-0.0731294	Sus_scrofa.Sscrofa11.1.100	cg09203241	100517710	UBAP2L	UBAP2L_Exon	4	95480071	95480120	50	-	95480119	95480120	AGGCAGCGCCGGGTTCAGGAATGTCTGCTGCGTGGTATGGTGAGTCTGCG	Exon (UBAP2L-201/UBAP2L, exon 24 of 28)	4	95471126	95519712	48587	2	UBAP2L-201	39592	UBAP2L-201;UBAP2L-202;UBAP2L-203;UBAP2L-205;UBAP2L-204;UBAP2L-206;UBAP2L-207;UBAP2L-208;UBAP2L-209	UBAP2L;UBAP2L;UBAP2L;UBAP2L;UBAP2L;UBAP2L;UBAP2L;UBAP2L;UBAP2L	0;0;0;0;0;0;0;0;0	TRUE	FALSE	FALSE	FALSE	FALSE	TRUE	FALSE	FALSE	FALSE	Exon	10	15	ENSSSCG00000006553	4	conserved gene and region	NA	NA	NA	NA	NA	NA
cg09410314	NA	NA	-0.322882	-0.04065	Sus_scrofa.Sscrofa11.1.100	cg09410314	NA	SSR1	SSR1_Intergenic_downstream	7	4514316	4514365	50	-	4514316	4514317	CGAGCAGTTCACATTCCATTACGAAATTCTACACGGCTTCAGAGCCAGCA	Distal Intergenic	7	4658673	4685829	27157	2	SSR1-203	171513	NA	NA	NA	FALSE	TRUE	FALSE	FALSE	FALSE	FALSE	FALSE	FALSE	TRUE	Intergenic_downstream	8	11	NA	NA	mapped to different genes	NA	NA	NA	NA	NA	NA
cg09445259	NA	NA	0.0542827	0.00972617	Sus_scrofa.Sscrofa11.1.100	cg09445259	100513064	BNC2	BNC2_Intron	1	206063203	206063252	50	-	206063251	206063252	CAAGAACAGGGACAGTTTTGTCTTGACAAGCCATTAGATGAATACCAGCG	Intron (BNC2-201/BNC2, intron 1 of 7)	1	205924881	206369490	444610	1	BNC2-201	138322	BNC2-201;BNC2-202;BNC2-203	BNC2;BNC2;BNC2	0;0;0	TRUE	FALSE	FALSE	FALSE	FALSE	FALSE	TRUE	FALSE	FALSE	Intron	84	106	ENSSSCG00000005180	1	conserved gene and region	NA	NA	NA	NA	NA	NA
cg14179336	NA	NA	0.00692209	0.00455727	Sus_scrofa.Sscrofa11.1.100	cg14179336	110261148	ZC3H12A	ZC3H12A_Intergenic_upstream	6	93464619	93464668	50	-	93464667	93464668	CTCAAAATTAGCTTAATCACAGCTCATTTAAACTTATCTAAACAACAGCG	Distal Intergenic	6	93541334	93551195	9862	1	ZC3H12A-201	-76715	NA	NA	NA	FALSE	TRUE	FALSE	FALSE	FALSE	FALSE	FALSE	FALSE	TRUE	Intergenic_upstream	5	5	ENSSSCG00000037815	6	mapped to different genes	NA	NA	NA	NA	NA	NA
cg14314614	NA	NA	-0.00190851	-0.014028	Sus_scrofa.Sscrofa11.1.100	cg14314614	100524151	ZMYM4	ZMYM4_fiveUTR	6	91455861	91455910	50	-	91455909	91455910	AGAGAAAATAATCCTACTCACGGGGCCCCTTGGAGGCCATTAACCCCCCG	Promoter (<=1kb)	6	91455778	91623813	168036	1	ZMYM4-201	83	ZMYM4-201;ZMYM4-202;ZMYM4-203	ZMYM4;ZMYM4;ZMYM4	0;0;0	TRUE	FALSE	TRUE	TRUE	FALSE	TRUE	FALSE	FALSE	FALSE	fiveUTR	2	8	ENSSSCG00000003627	6	conserved gene and region	6	91455881	91456375	495	*	495
cg09689442	NA	NA	-0.332303	-0.0365935	Sus_scrofa.Sscrofa11.1.100	cg09689442	100049670	AP3B1	AP3B1_Intron	2	87050686	87050735	50	+	87050734	87050735	AAAAGGTTTAATTTCCATTTTCCTGCATCAGCTTTATTTATAAAATGTCG	Intron (AP3B1-201/AP3B1, intron 7 of 27)	2	86873081	87142700	269620	2	AP3B1-201	91965	AP3B1-201;AP3B1-202;AP3B1-203;AP3B1-204;AP3B1-205;AP3B1-206;AP3B1-207;AP3B1-208	AP3B1;AP3B1;AP3B1;AP3B1;AP3B1;AP3B1;AP3B1;AP3B1	0;0;0;0;0;0;0;0	TRUE	FALSE	FALSE	FALSE	FALSE	FALSE	TRUE	FALSE	FALSE	Intron	19	23	ENSSSCG00000014101	2	conserved gene and region	NA	NA	NA	NA	NA	NA
cg09821379	NA	NA	1.15249	0.143369	Sus_scrofa.Sscrofa11.1.100	cg09821379	100524854	CXXC5	CXXC5_Intergenic_upstream	2	141469086	141469135	50	-	141469086	141469087	CGAGCTGCTCCACTTTCCAGCCAATGTCAGGAGGGGGGATCTCCGCCGCC	Distal Intergenic	2	141480395	141514324	33930	1	CXXC5-201	-11309	NA	NA	NA	FALSE	TRUE	FALSE	FALSE	FALSE	FALSE	FALSE	FALSE	TRUE	Intergenic_upstream	3	53	ENSSSCG00000037898	2	conserved gene but different region	2	141468899	141469087	189	*	189
cg10172301	NA	NA	3.75292	0.446538	Sus_scrofa.Sscrofa11.1.100	cg10172301	110261233	FOXD2	FOXD2_Exon	6	164114057	164114106	50	-	164114105	164114106	TCTCGGAGGACATGATCTCGCAGCAGCAGCTGCCCAGGGTCATGGTGCCG	Promoter (<=1kb)	6	164112645	164114099	1455	2	FOXD2-201	0	FOXD2-201	FOXD2	0	TRUE	FALSE	TRUE	FALSE	FALSE	TRUE	FALSE	FALSE	FALSE	Exon	6	28	ENSSSCG00000034880	6	conserved gene but different region	6	164113695	164114363	669	*	669
cg10233638	NA	NA	-0.607916	-0.0678488	Sus_scrofa.Sscrofa11.1.100	cg10233638	100736811	FIGN	FIGN_Intron	15	70391264	70391313	50	+	70391312	70391313	CAATCTGCTCTGAATATATATTACAGCTTTAACATCACAGAGGGAAATCG	Intron (FIGN-201/FIGN, intron 2 of 2)	15	70262091	70394096	132006	2	FIGN-201	2783	FIGN-201	FIGN	0	TRUE	FALSE	FALSE	FALSE	FALSE	FALSE	TRUE	FALSE	FALSE	Intron	30	108	ENSSSCG00000034262	15	conserved gene and region	NA	NA	NA	NA	NA	NA
cg10323846	NA	NA	-0.0554288	-0.00618664	Sus_scrofa.Sscrofa11.1.100	cg10323846	100216478	TEAD1	TEAD1_Exon	2	46453141	46453190	50	+	46453189	46453190	CTGTGACCGCTGGCTGGATGGGGTAGGCCTGCTGCACAAAAGGCTTGACG	Exon (TEAD1-203/TEAD1, exon 7 of 11)	2	46399647	46670327	270681	2	TEAD1-203	217137	TEAD1-203;TEAD1-201;TEAD1-202;TEAD1-207;TEAD1-204;TEAD1-205;TEAD1-206;TEAD1-208;TEAD1-209;TEAD1-210	TEAD1;TEAD1;TEAD1;TEAD1;TEAD1;TEAD1;TEAD1;TEAD1;TEAD1;TEAD1	0;0;0;0;0;0;0;0;0;0	TRUE	FALSE	FALSE	FALSE	FALSE	TRUE	FALSE	FALSE	FALSE	Exon	9	16	ENSSSCG00000013399	2	conserved gene and region	NA	NA	NA	NA	NA	NA
cg10409341	NA	NA	-0.00168399	-0.00744102	Sus_scrofa.Sscrofa11.1.100	cg10409341	110261545	MEX3B	MEX3B_threeUTR	7	50748647	50748696	50	-	50748695	50748696	TAATAAAGCTGCAGTATCCTGGTTTCACAGGAACTCCTGGCCCTTCCACG	3' UTR	7	50747840	50751777	3938	2	MEX3B-201	3081	MEX3B-201	MEX3B	0	TRUE	FALSE	FALSE	FALSE	TRUE	TRUE	FALSE	FALSE	FALSE	threeUTR	1	2	ENSSSCG00000038491	7	conserved gene and region	NA	NA	NA	NA	NA	NA
cg10469321	NA	NA	-0.681935	-0.0340501	Sus_scrofa.Sscrofa11.1.100	cg10469321	396703	SON	SON_Intron	13	197174927	197174976	50	+	197174927	197174928	CGGCAGAAGCTCTGTTTAGCAGGCCATTATCCGGGATGGCTAAGCTCCGC	Intron (SON-202/SON, intron 4 of 7)	13	197162114	197178152	16039	1	SON-202	12813	SON-202;SON-201;SON-203;SON-204;SON-205;SON-206	SON;SON;SON;SON;SON;SON	0;0;0;0;0;0	TRUE	FALSE	FALSE	FALSE	FALSE	FALSE	TRUE	FALSE	FALSE	Intron	4	33	ENSSSCG00000023674	13	conserved gene and region	NA	NA	NA	NA	NA	NA
cg10478876	NA	NA	-1.19118	-0.0301243	Sus_scrofa.Sscrofa11.1.100	cg10478876	100515007	OSBP	OSBP_Exon	2	11876802	11876851	50	-	11876850	11876851	GAGGGCTGGCTCTTCAAATGGACCAATTATATCAAAGGCTACCAGCGGCG	Promoter (<=1kb)	2	11875844	11911656	35813	1	OSBP-201	958	OSBP-201	OSBP	0	TRUE	FALSE	TRUE	FALSE	FALSE	TRUE	FALSE	FALSE	FALSE	Exon	6	6	ENSSSCG00000013125	2	conserved gene and region	2	11876847	11877002	156	*	156
cg10491556	NA	NA	-0.0515595	-0.0204685	Sus_scrofa.Sscrofa11.1.100	cg10491556	100152015	HMX3	HMX3_Exon	14	132685383	132685432	50	+	132685383	132685384	CGCACTACCTGGAGCGCTCCCCAGCCTGGTGGTACCCCTACACCCTGACC	Promoter (<=1kb)	14	132685064	132686760	1697	1	HMX3-201	319	HMX3-201	HMX3	0	TRUE	FALSE	TRUE	FALSE	FALSE	TRUE	FALSE	FALSE	FALSE	Exon	1	21	ENSSSCG00000010724	14	conserved gene and region	14	132684740	132685398	659	*	659
cg14738500	NA	NA	0.481263	0.0447037	Sus_scrofa.Sscrofa11.1.100	cg14738500	110260381	GFI1	GFI1_Promoter	4	124619262	124619311	50	+	124619262	124619263	CGAAGGGAAATGAGCAAACCTCTCGGATTGGGTGTCAAGGTATTTTCAGC	Promoter (1-2kb)	4	124621258	124629639	8382	1	GFI1-201	-1947	GFI1-201	GFI1	-1947	FALSE	TRUE	TRUE	FALSE	FALSE	FALSE	FALSE	FALSE	FALSE	Promoter	1	1	ENSSSCG00000006902	4	conserved gene but different region	NA	NA	NA	NA	NA	NA
cg10639365	NA	NA	0.427539	0.000548392	Sus_scrofa.Sscrofa11.1.100	cg10639365	100515233	TANC2	TANC2_fiveUTR	12	15681364	15681413	50	-	15681364	15681365	CGAGACATGCCCTCCATAATCCGAATGTGCTGCATACCTTCACTCACTGG	5' UTR	12	15451471	15709610	258140	2	TANC2-205	28197	TANC2-205;TANC2-204;TANC2-201;TANC2-202;TANC2-203	TANC2;TANC2;TANC2;TANC2;TANC2	0;0;0;0;0	TRUE	FALSE	FALSE	TRUE	FALSE	TRUE	FALSE	FALSE	FALSE	fiveUTR	1	20	ENSSSCG00000017298	12	conserved gene but different region	NA	NA	NA	NA	NA	NA
cg10717922	NA	NA	-1.15423	-0.087195	Sus_scrofa.Sscrofa11.1.100	cg10717922	100524586	MED12L	MED12L_fiveUTR	13	91273304	91273353	50	+	91273352	91273353	CATGAGAGATCATGGCCGCCTTCGGGCTTCTCAGCTATGAGCAGAGACCG	5' UTR	13	91271734	91383521	111788	1	MED12L-207	1570	MED12L-207;MED12L-204;MED12L-201;MED12L-202;MED12L-203;MED12L-206;MED12L-205	MED12L;MED12L;MED12L;MED12L;MED12L;MED12L;MED12L	0;0;0;0;0;0;0	TRUE	FALSE	FALSE	TRUE	FALSE	TRUE	FALSE	FALSE	FALSE	fiveUTR	5	8	ENSSSCG00000011714	13	conserved gene but different region	13	91273263	91273774	512	*	512
cg10735971	NA	NA	-0.542127	-0.0502797	Sus_scrofa.Sscrofa11.1.100	cg10735971	100511769	CACNA1E	CACNA1E_fiveUTR	9	123006155	123006204	50	+	123006155	123006156	CGATCACCTTTGTGTGTCTTCTGTCTGTTTAAACCTCAGGATGGCTCGCT	5' UTR	9	122931808	123317141	385334	1	CACNA1E-201	74347	CACNA1E-201;CACNA1E-202;CACNA1E-203;CACNA1E-204;CACNA1E-205	CACNA1E;CACNA1E;CACNA1E;CACNA1E;CACNA1E	0;0;0;0;0	TRUE	FALSE	FALSE	TRUE	FALSE	TRUE	TRUE	FALSE	FALSE	fiveUTR	3	21	ENSSSCG00000015543	9	conserved gene and region	9	123005980	123006156	177	*	177
cg10751692	NA	NA	-0.406156	-0.0524362	Sus_scrofa.Sscrofa11.1.100	cg10751692	100526125	XPR1	XPR1_threeUTR	9	122456355	122456404	50	+	122456355	122456356	CGGTTTTGACTGGTTGAAACCGGACATTGGTTTTTAAATTTTTTGTCAGT	3' UTR	9	122237957	122458171	220215	1	XPR1-201	218398	XPR1-201;XPR1-202;XPR1-203	XPR1;XPR1;XPR1	0;0;0	TRUE	FALSE	FALSE	FALSE	TRUE	TRUE	FALSE	FALSE	FALSE	threeUTR	2	3	ENSSSCG00000015537	9	conserved gene and region	NA	NA	NA	NA	NA	NA
cg10820794	NA	NA	-0.0182892	-0.00220574	Sus_scrofa.Sscrofa11.1.100	cg10820794	100153007	LMAN1	LMAN1_Intron	1	161594123	161594172	50	+	161594171	161594172	GACCCTTAATTACTTGCTAAATTAGAATGGTTTTCTGAAAATCACAAGCG	Intron (NA, intron 1 of 1)	1	161607139	161631650	24512	1	LMAN1-201	-12967	NA	NA	NA	TRUE	FALSE	FALSE	FALSE	FALSE	FALSE	TRUE	FALSE	FALSE	Intron	1	1	ENSSSCG00000004908	1	conserved gene and region	NA	NA	NA	NA	NA	NA
cg10820947	NA	NA	-0.0799628	-0.00705661	Sus_scrofa.Sscrofa11.1.100	cg10820947	100514972	NAA11	NAA11_Intergenic_upstream	8	138157729	138157778	50	-	138157777	138157778	AGTCTATCCAGGCAAAAATATGTGCAGCCTTCTGGGCCAGATTTGCTCCG	Distal Intergenic	8	138324710	138325402	693	1	NAA11-201	-166981	NA	NA	NA	FALSE	TRUE	FALSE	FALSE	FALSE	FALSE	FALSE	FALSE	TRUE	Intergenic_upstream	14	19	ENSSSCG00000009258	8	mapped to different genes	NA	NA	NA	NA	NA	NA
cg10835286	NA	NA	-0.0678695	-0.00477689	Sus_scrofa.Sscrofa11.1.100	cg10835286	100517152	MEIS1	MEIS1_Promoter	3	75629221	75629270	50	-	75629221	75629222	CGAGTTTGGCAGCTGTGTTCACAAAATGATAAGGGTTTATCATTTGCCAC	Promoter (4-5kb)	3	75485349	75625040	139692	2	MEIS1-204	-4230	MEIS1-202;MEIS1-203;MEIS1-204;MEIS1-205	MEIS1;MEIS1;MEIS1;MEIS1	0;0;0;0	TRUE	FALSE	TRUE	FALSE	FALSE	FALSE	TRUE	FALSE	FALSE	Promoter	11	107	ENSSSCG00000039161	3	mapped to different genes	NA	NA	NA	NA	NA	NA
cg10868173	NA	NA	-1.11896	-0.139279	Sus_scrofa.Sscrofa11.1.100	cg10868173	100736886	ZSWIM8	ZSWIM8_Exon	14	76518771	76518820	50	+	76518771	76518772	CGTCCAGAGCACCACAACCTGGCCTTCCGAGTTGGCATGTTTGCCTTGGA	Exon (ZSWIM8-201/ZSWIM8, exon 12 of 25)	14	76511181	76525880	14700	1	ZSWIM8-201	7590	ZSWIM8-201;ZSWIM8-202	ZSWIM8;ZSWIM8	0;0	TRUE	FALSE	FALSE	FALSE	FALSE	TRUE	FALSE	FALSE	FALSE	Exon	7	16	ENSSSCG00000010309	14	conserved gene and region	NA	NA	NA	NA	NA	NA
cg10878680	NA	NA	-0.162103	-0.00377719	Sus_scrofa.Sscrofa11.1.100	cg10878680	100521913	BUD13	BUD13_Intergenic_downstream	9	43986213	43986262	50	+	43986261	43986262	CCAGGTTTCCTGGGAGTTCCGAATAAATATTGATGCACATCTGTCCCCCG	Distal Intergenic	9	44078195	44165249	87055	2	BUD13-201	178987	NA	NA	NA	FALSE	TRUE	FALSE	FALSE	FALSE	FALSE	FALSE	FALSE	TRUE	Intergenic_downstream	41	45	ENSSSCG00000015065	9	mapped to different genes	9	43986232	43986515	284	*	284
cg10920740	NA	NA	1.52466	0.145767	Sus_scrofa.Sscrofa11.1.100	cg10920740	100511787	CUL3	CUL3_Exon	15	126193206	126193255	50	-	126193254	126193255	TCCTCAGGTGTTCGTGCCAAATATTCTCTCTCAATAAGTCCTTCAATACG	Exon (CUL3-202/CUL3, exon 15 of 15)	15	126189851	126287037	97187	2	CUL3-201	93782	CUL3-201;CUL3-202	CUL3;CUL3	0;0	TRUE	FALSE	FALSE	FALSE	FALSE	TRUE	FALSE	FALSE	FALSE	Exon	4	7	ENSSSCG00000016234	15	conserved gene but different region	NA	NA	NA	NA	NA	NA
cg10956761	NA	NA	0.554454	0.0402487	Sus_scrofa.Sscrofa11.1.100	cg10956761	100512576	SPRED1	SPRED1_Exon	1	132962892	132962941	50	-	132962940	132962941	AGTCAGCACAGCCATTCTCTTCCTGATGAGGGACTTTGAAGACAGTGACG	Exon (SPRED1-202/SPRED1, exon 1 of 7)	1	132902304	133016467	114164	2	SPRED1-201	53526	SPRED1-201;SPRED1-202	SPRED1;SPRED1	0;0	TRUE	FALSE	FALSE	FALSE	FALSE	TRUE	FALSE	FALSE	FALSE	Exon	4	6	ENSSSCG00000039393	1	conserved gene and region	NA	NA	NA	NA	NA	NA
cg10959786	NA	NA	-1.33947	-0.038955	Sus_scrofa.Sscrofa11.1.100	cg10959786	100174955	KLF12	KLF12_fiveUTR	11	46459330	46459379	50	-	46459378	46459379	CCCGGGGAACTGTTGTACTTGCAAATGACTTACCCGGATCACATGATGCG	Promoter (<=1kb)	11	45985797	46459791	473995	2	KLF12-202	412	KLF12-201;KLF12-202;KLF12-203;KLF12-204	KLF12;KLF12;KLF12;KLF12	0;0;0;0	TRUE	FALSE	TRUE	TRUE	FALSE	TRUE	TRUE	FALSE	FALSE	fiveUTR	6	11	ENSSSCG00000025130	11	mapped to different genes	11	46459364	46459581	218	*	218
cg11084334	NA	NA	0.301277	0.0062243	Sus_scrofa.Sscrofa11.1.100	cg11084334	100157883	LHFPL4	LHFPL4_Exon	13	65919627	65919676	50	-	65919675	65919676	TGTCGCCCACCCAGTAGGGCTGGATGAAGACCACCACGTTGATGATGGCG	Promoter (<=1kb)	13	65869652	65919781	50130	2	LHFPL4-201	105	LHFPL4-201	LHFPL4	0	TRUE	FALSE	TRUE	FALSE	FALSE	TRUE	FALSE	FALSE	FALSE	Exon	6	7	ENSSSCG00000011543	13	conserved gene and region	13	65919390	65919916	527	*	527
cg11128436	NA	NA	-0.799223	-0.219904	Sus_scrofa.Sscrofa11.1.100	cg11128436	100156636	KAT6B	KAT6B_fiveUTR	14	77405460	77405509	50	-	77405460	77405461	CGGATTCATGTCAACGACAACAACAGGGGGACACAAAATGGCGGCGGCTT	Promoter (<=1kb)	14	77405484	77531251	125768	1	KAT6B-206	0	KAT6B-201;KAT6B-202;KAT6B-203;KAT6B-204;KAT6B-205;KAT6B-206	KAT6B;KAT6B;KAT6B;KAT6B;KAT6B;KAT6B	0;0;0;0;0;0	TRUE	FALSE	TRUE	TRUE	FALSE	TRUE	TRUE	FALSE	FALSE	fiveUTR	7	24	ENSSSCG00000010316	14	conserved gene and region	14	77405460	77405964	505	*	505
cg11133001	NA	NA	0.158303	0.0225851	Sus_scrofa.Sscrofa11.1.100	cg11133001	100521809	EXOSC9	EXOSC9_Exon	8	102277611	102277660	50	+	102277659	102277660	AATGAGATCCTGATGTTCCTATAATCATAGGTTTGTCTGCCATCCAGCCG	Promoter (<=1kb)	8	102264470	102278164	13695	2	EXOSC9-202	504	EXOSC9-202;EXOSC9-201	EXOSC9;EXOSC9	0;0	TRUE	FALSE	TRUE	FALSE	FALSE	TRUE	FALSE	FALSE	FALSE	Exon	1	1	ENSSSCG00000009096	8	conserved gene and region	NA	NA	NA	NA	NA	NA
cg11221149	NA	NA	0.136353	0.0112936	Sus_scrofa.Sscrofa11.1.100	cg11221149	100521097	ERI3	ERI3_Intron	6	167033291	167033340	50	+	167033291	167033292	CGGCACTGTTACTTTGATTGGTATTCTAACCTTTGACTAGCCCATAAAGC	Intron (ERI3-201/ERI3, intron 7 of 8)	6	166957316	167073239	115924	1	ERI3-201	75975	ERI3-201;ERI3-203;ERI3-204;ERI3-205;ERI3-207	ERI3;ERI3;ERI3;ERI3;ERI3	0;0;0;0;0	TRUE	FALSE	FALSE	FALSE	FALSE	FALSE	TRUE	FALSE	FALSE	Intron	79	83	ENSSSCG00000036909	6	conserved gene and region	NA	NA	NA	NA	NA	NA
cg15582951	NA	NA	-0.448855	-0.0203447	Sus_scrofa.Sscrofa11.1.100	cg15582951	100151888	ZBTB10	ZBTB10_Exon	4	56163374	56163423	50	-	56163374	56163375	CGGCTGCCTGCAACCAGGATGTTCTTATGAGCTTTGAAGATTTTTCCGCT	Exon (ZBTB10-201/ZBTB10, exon 3 of 9)	4	56136033	56175296	39264	2	ZBTB10-201	11873	ZBTB10-201;ZBTB10-202;ZBTB10-203	ZBTB10;ZBTB10;ZBTB10	0;0;0	TRUE	FALSE	FALSE	FALSE	FALSE	TRUE	FALSE	FALSE	FALSE	Exon	5	9	ENSSSCG00000006155	4	conserved gene and region	NA	NA	NA	NA	NA	NA
cg11340380	NA	NA	-2.77131	-0.1331	Sus_scrofa.Sscrofa11.1.100	cg11340380	448982	ACSL1	ACSL1_Intron	15	46086603	46086652	50	+	46086603	46086604	CGATGGGCGGGTACAAAAGTTCCCTGTGGCAGCTACTTGCTCCCTTTGTG	Intron (ACSL1-206/ACSL1, intron 1 of 24)	15	45866862	46090099	223238	2	ACSL1-206	3447	ACSL1-206;ACSL1-207;ACSL1-208;HELT-201	ACSL1;ACSL1;ACSL1;HELT	0;0;0;-1336	TRUE	FALSE	FALSE	FALSE	FALSE	FALSE	TRUE	FALSE	FALSE	Intron	21	22	ENSSSCG00000015784	15	mapped to different genes	NA	NA	NA	NA	NA	NA
cg11383875	NA	NA	-1.02456	-0.100177	Sus_scrofa.Sscrofa11.1.100	cg11383875	100514347	DDX17	DDX17_threeUTR	5	9499342	9499391	50	+	9499390	9499391	GCGTGTGTGGGGACTTCTCACTGCCACGGACCCTTGATGCATGCTCCCCG	3' UTR	5	9485702	9505157	19456	1	DDX17-201	13640	DDX17-201;DDX17-202;DDX17-203	DDX17;DDX17;DDX17	0;0;0	TRUE	FALSE	FALSE	FALSE	TRUE	TRUE	TRUE	FALSE	FALSE	threeUTR	10	15	ENSSSCG00000000104	5	conserved gene and region	5	9499339	9499508	170	*	170
cg11457304	NA	NA	0.103004	0.0342207	Sus_scrofa.Sscrofa11.1.100	cg11457304	110261433	HES5	HES5_Exon	6	64410223	64410272	50	-	64410271	64410272	CATCTCCAGGATGTCGGCCTTCTCCAGCTTGGAGTTGGGCTGGTGCCGCG	Promoter (<=1kb)	6	64409115	64411006	1892	2	HES5-201	734	HES5-201;PANK4-201;PANK4-202;PANK4-203	HES5;PANK4;PANK4;PANK4	0;-2774;-2774;-2774	TRUE	FALSE	TRUE	FALSE	FALSE	TRUE	FALSE	FALSE	FALSE	Exon	1	3	ENSSSCG00000037304	6	conserved gene and region	6	64409816	64410898	1083	*	1083
cg11468000	NA	NA	0.865274	0.0587687	Sus_scrofa.Sscrofa11.1.100	cg11468000	100156022	CITED2	CITED2_Exon	1	25156785	25156834	50	-	25156785	25156786	CGGATTTGCACCCTGCTGCAGGCCACCAGATGAACGGGACAAACCAGCAC	Exon (CITED2-201/CITED2, exon 2 of 2)	1	25155664	25160279	4616	1	CITED2-201	1121	CITED2-201;CITED2-202	CITED2;CITED2	0;0	TRUE	FALSE	FALSE	FALSE	FALSE	TRUE	FALSE	FALSE	FALSE	Exon	2	13	ENSSSCG00000004142	1	conserved gene and region	1	25156785	25157060	276	*	276
cg11527171	NA	NA	0.588421	0.0105033	Sus_scrofa.Sscrofa11.1.100	cg11527171	100515360	ILF3	ILF3_Exon	2	69437799	69437848	50	-	69437847	69437848	CTCTGCTCTGTCTCCCCCTTTTGTAGGTGACTTTTTCACAGACTGCTACG	Exon (ILF3-202/ILF3, exon 18 of 19)	2	69413870	69443216	29347	1	ILF3-201	23929	ILF3-201;ILF3-202;ILF3-203	ILF3;ILF3;ILF3	0;0;0	TRUE	FALSE	FALSE	FALSE	FALSE	TRUE	TRUE	FALSE	FALSE	Exon	9	12	ENSSSCG00000013638	2	conserved gene but different region	NA	NA	NA	NA	NA	NA
cg11534937	NA	NA	2.85977	0.418314	Sus_scrofa.Sscrofa11.1.100	cg11534937	100515017	TNRC18	TNRC18_Intergenic_upstream	3	3996417	3996466	50	+	3996465	3996466	CTCCCCTCGGCGGGGCTGAATGATCAAAACTGGTGGTGAGAATTTTTCCG	Distal Intergenic	3	3901710	3968369	66660	2	TNRC18-202	-28048	NA	NA	NA	FALSE	TRUE	FALSE	FALSE	FALSE	FALSE	FALSE	FALSE	TRUE	Intergenic_upstream	7	7	ENSSSCG00000022553	3	conserved gene but different region	NA	NA	NA	NA	NA	NA
cg11904527	NA	NA	-0.490701	-0.117809	Sus_scrofa.Sscrofa11.1.100	cg11904527	100620150	TMTC2	TMTC2_Exon	5	99084789	99084838	50	+	99084837	99084838	ACCTGTCATCATAGCAGAAATCCGCACTCAGGGTGTTGAGATACAAGGCG	Promoter (<=1kb)	5	98697017	99085389	388373	2	TMTC2-201	551	TMTC2-201;TMTC2-202;TMTC2-203	TMTC2;TMTC2;TMTC2	0;0;0	TRUE	FALSE	TRUE	FALSE	FALSE	TRUE	TRUE	FALSE	FALSE	Exon	2	3	ENSSSCG00000024065	5	conserved gene and region	NA	NA	NA	NA	NA	NA
cg11940021	NA	NA	0.00169754	0.02128	Sus_scrofa.Sscrofa11.1.100	cg11940021	100155995	NFIB	NFIB_Intergenic_downstream	1	208451956	208452005	50	+	208451956	208451957	CGCTGGTAACCGCAGCCAGCCATTATGGGCAGGGGTTTCAAACATATGGC	Distal Intergenic	1	208189080	208421052	231973	1	NFIB-207	262876	NA	NA	NA	FALSE	TRUE	FALSE	FALSE	FALSE	FALSE	FALSE	FALSE	TRUE	Intergenic_downstream	12	65	ENSSSCG00000005190	1	conserved gene and region	NA	NA	NA	NA	NA	NA
cg11977715	NA	NA	-0.148987	-0.0127523	Sus_scrofa.Sscrofa11.1.100	cg11977715	100157810	FRK	FRK_Intergenic_downstream	1	81536927	81536976	50	-	81536975	81536976	AAAAGTGGATGAGCTAATGTAAAATCACTTACATGGGCACTCTAGAGACG	Distal Intergenic	1	81605700	81714250	108551	2	FRK-201	177323	NA	NA	NA	FALSE	TRUE	FALSE	FALSE	FALSE	FALSE	FALSE	FALSE	TRUE	Intergenic_downstream	2	2	ENSSSCG00000004434	1	mapped to different genes	NA	NA	NA	NA	NA	NA
cg11999944	NA	NA	-0.132164	-0.00363694	Sus_scrofa.Sscrofa11.1.100	cg11999944	100156844	FGF14	FGF14_Exon	11	70860912	70860961	50	-	70860912	70860913	CGTTCCTTTGCTGAAAATGTTCCAAAGAAACCACATTGATTTGGGCGAAA	Promoter (<=1kb)	11	70251375	70861064	609690	2	FGF14-201	103	FGF14-201	FGF14	0	TRUE	FALSE	TRUE	FALSE	FALSE	TRUE	FALSE	FALSE	FALSE	Exon	5	8	ENSSSCG00000009527	11	conserved gene and region	NA	NA	NA	NA	NA	NA
cg12015981	NA	NA	0.213135	0.0289269	Sus_scrofa.Sscrofa11.1.100	cg12015981	100624570	CYLD	CYLD_Intergenic_downstream	6	34045841	34045890	50	-	34045841	34045842	CGACTGGTGGTCAGTCAAAATGAAATCAATTATTATAAATTATACAGTTA	Distal Intergenic	6	34064168	34121189	57022	2	CYLD-205	75348	NA	NA	NA	FALSE	TRUE	FALSE	FALSE	FALSE	FALSE	FALSE	FALSE	TRUE	Intergenic_downstream	10	10	ENSSSCG00000040286	6	mapped to different genes	NA	NA	NA	NA	NA	NA
cg12303330	NA	NA	0.134796	0.0195528	Sus_scrofa.Sscrofa11.1.100	cg12303330	100621443	SMURF1	SMURF1_Exon	3	6057834	6057883	50	-	6057882	6057883	CCACGAACTGCATCAGTATCTGAGGGGTTTAGTTTGCATAGATCCAAACG	Exon (SMURF1-202/SMURF1, exon 4 of 17)	3	6037737	6061038	23302	2	SMURF1-202	3155	SMURF1-202;SMURF1-201;SMURF1-203	SMURF1;SMURF1;SMURF1	0;0;0	TRUE	FALSE	FALSE	FALSE	FALSE	TRUE	FALSE	FALSE	FALSE	Exon	2	2	ENSSSCG00000030153	3	conserved gene and region	NA	NA	NA	NA	NA	NA
cg12373771	NA	NA	1.01047	0.113847	Sus_scrofa.Sscrofa11.1.100	cg12373771	102160309	HDHD5	HDHD5_Intergenic_downstream	5	69487958	69488007	50	-	69488006	69488007	AGCACCAGTACAGGTCGGTGACGGCGATGAGGTACAGGTCCAGCAGGCCG	Distal Intergenic	5	69500285	69508761	8477	2	HDHD5-202	20803	NA	NA	NA	FALSE	TRUE	FALSE	FALSE	FALSE	FALSE	FALSE	FALSE	TRUE	Intergenic_downstream	1	1	ENSSSCG00000000764	5	mapped to different genes	5	69487157	69488828	1672	*	1672
cg12448957	NA	NA	-0.973126	-0.125105	Sus_scrofa.Sscrofa11.1.100	cg12448957	100151872	TMEM63B	TMEM63B_Exon	7	39162207	39162256	50	+	39162207	39162208	CGTCTTCACGGTGGTCATGACCTACAGTATCACCTGCCCCATCATCGTGC	Exon (TMEM63B-201/TMEM63B, exon 20 of 25)	7	39138432	39212164	73733	1	TMEM63B-201	23775	TMEM63B-201;TMEM63B-202;TMEM63B-203	TMEM63B;TMEM63B;TMEM63B	0;0;0	TRUE	FALSE	FALSE	FALSE	FALSE	TRUE	FALSE	FALSE	FALSE	Exon	12	12	ENSSSCG00000001697	7	conserved gene and region	NA	NA	NA	NA	NA	NA
cg12452895	NA	NA	0.245624	0.00146103	Sus_scrofa.Sscrofa11.1.100	cg12452895	100526065	SESN3	SESN3_threeUTR	9	27212360	27212409	50	-	27212408	27212409	TACTAAATAGTAAATTCAATACTCTGAAAAAATACCACCCTGGAAAACCG	3' UTR	9	27207236	27298628	91393	2	SESN3-201	86219	SESN3-201;SESN3-203;SESN3-202	SESN3;SESN3;SESN3	0;0;0	TRUE	FALSE	FALSE	FALSE	TRUE	TRUE	FALSE	FALSE	FALSE	threeUTR	1	3	ENSSSCG00000037015	9	mapped to different genes	NA	NA	NA	NA	NA	NA
cg12460733	NA	NA	0.116243	0.0230911	Sus_scrofa.Sscrofa11.1.100	cg12460733	100511997	CLCN6	CLCN6_Exon	6	71909420	71909469	50	-	71909468	71909469	AACCTATACCCTGACCAGTCCCCAAGTGAAGACTGGACCATGGAGGAGCG	Exon (CLCN6-201/CLCN6, exon 20 of 25)	6	71881972	71916032	34061	1	CLCN6-201	27448	CLCN6-201;CLCN6-202	CLCN6;CLCN6	0;0	TRUE	FALSE	FALSE	FALSE	FALSE	TRUE	FALSE	FALSE	FALSE	Exon	4	4	ENSSSCG00000003429	6	conserved gene but different region	6	71909442	71909531	90	*	90
cg12505751	NA	NA	0.330013	0.0290329	Sus_scrofa.Sscrofa11.1.100	cg12505751	100620523	OLFM1	OLFM1_Exon	1	274245873	274245922	50	-	274245873	274245874	CGCCTATGACTACGATGAACTTCAGAGCAGAGTGTCCAATCTTGAAGAAA	Exon (OLFM1-201/OLFM1, exon 4 of 7)	1	274224454	274261328	36875	1	OLFM1-201	21419	OLFM1-201;OLFM1-202;OLFM1-203	OLFM1;OLFM1;OLFM1	0;0;0	TRUE	FALSE	FALSE	FALSE	FALSE	TRUE	FALSE	FALSE	FALSE	Exon	5	5	ENSSSCG00000029715	1	conserved gene and region	NA	NA	NA	NA	NA	NA
cg16643400	NA	NA	0.150345	0.0103621	Sus_scrofa.Sscrofa11.1.100	cg16643400	100737978	IKZF2	IKZF2_Exon	15	115572811	115572860	50	+	115572859	115572860	ATGCAAACCATGCCACAGACGTCACATTTCAGTTTACCATTCGGAAGCCG	Exon (IKZF2-201/IKZF2, exon 2 of 6)	15	115512160	115672666	160507	2	IKZF2-201	99806	IKZF2-201;IKZF2-202;IKZF2-203;IKZF2-204;IKZF2-205;IKZF2-206;IKZF2-207;IKZF2-208	IKZF2;IKZF2;IKZF2;IKZF2;IKZF2;IKZF2;IKZF2;IKZF2	0;0;0;0;0;0;0;0	TRUE	FALSE	FALSE	FALSE	FALSE	TRUE	TRUE	FALSE	FALSE	Exon	4	18	ENSSSCG00000016164	15	conserved gene but different region	NA	NA	NA	NA	NA	NA
cg12559929	NA	NA	-0.769228	-0.0656131	Sus_scrofa.Sscrofa11.1.100	cg12559929	100620648	PER1	PER1_Exon	12	53366733	53366782	50	+	53366781	53366782	TGTCTCCCACATGGACGATGGTGGAGCTGAAGCTACACTGACTGGTGACG	Exon (PER1-202/PER1, exon 18 of 24)	12	53361868	53374248	12381	2	PER1-202	7466	PER1-202;PER1-201;PER1-203	PER1;PER1;PER1	0;0;0	TRUE	FALSE	FALSE	FALSE	FALSE	TRUE	TRUE	FALSE	FALSE	Exon	2	2	ENSSSCG00000017983	12	conserved gene and region	12	53366551	53366843	293	*	293
cg12585799	NA	NA	0.506354	0.00161335	Sus_scrofa.Sscrofa11.1.100	cg12585799	100627504	PTCH1	PTCH1_Exon	10	26699204	26699253	50	+	26699204	26699205	CGCGCAGAGACGCTTTTGAAATTTCTACTGAAGGGCATTCTGGCCCTAGC	Exon (PTCH1-202/PTCH1, exon 23 of 24)	10	26627325	26703223	75899	1	PTCH1-202	71879	PTCH1-202;PTCH1-203;PTCH1-201;PTCH1-204;PTCH1-205	PTCH1;PTCH1;PTCH1;PTCH1;PTCH1	0;0;0;0;0	TRUE	FALSE	FALSE	FALSE	FALSE	TRUE	FALSE	FALSE	FALSE	Exon	8	36	ENSSSCG00000027312	10	conserved gene but different region	10	26698957	26699479	523	*	523
cg12596040	NA	NA	1.14778	0.101675	Sus_scrofa.Sscrofa11.1.100	cg12596040	100625823	PAX7	PAX7_Intron	6	77176599	77176648	50	-	77176647	77176648	GCCACTTTAGAAATACAAACAACTTTAGAAATAAAGTAACCAAACCCCCG	Intron (PAX7-202/PAX7, intron 5 of 9)	6	77161097	77256824	95728	1	PAX7-202	15502	PAX7-202;PAX7-201	PAX7;PAX7	0;0	TRUE	FALSE	FALSE	FALSE	FALSE	FALSE	TRUE	FALSE	FALSE	Intron	23	24	ENSSSCG00000034627	6	conserved gene and region	NA	NA	NA	NA	NA	NA
cg12644878	NA	NA	0.835095	0.0976112	Sus_scrofa.Sscrofa11.1.100	cg12644878	100155061	BRPF1	BRPF1_Exon	13	66033485	66033534	50	-	66033485	66033486	CGAGCTCAGACAGCGACAGTGATAAGTCCACAGAAGACCCCCCAATGGGT	Exon (BRPF1-201/BRPF1, exon 9 of 14)	13	66021301	66037427	16127	1	BRPF1-201	12184	BRPF1-201;BRPF1-202	BRPF1;BRPF1	0;0	TRUE	FALSE	FALSE	FALSE	FALSE	TRUE	TRUE	FALSE	FALSE	Exon	14	16	ENSSSCG00000011548	13	conserved gene but different region	NA	NA	NA	NA	NA	NA
cg12695985	NA	NA	-0.33374	-0.03943	Sus_scrofa.Sscrofa11.1.100	cg12695985	100511968	NOL4L	NOL4L_Exon	17	36301405	36301454	50	+	36301405	36301406	CGCTCCATCTCGTGCAGGAAGCTGTAGAACTGAGGCAAGGTTAATTCTGG	Exon (NOL4L-205/NOL4L, exon 9 of 10)	17	36072122	36325074	252953	2	NOL4L-201	23620	NOL4L-201;NOL4L-204;NOL4L-205;NOL4L-206	NOL4L;NOL4L;NOL4L;NOL4L	0;0;0;0	TRUE	FALSE	FALSE	FALSE	FALSE	TRUE	TRUE	FALSE	FALSE	Exon	2	19	ENSSSCG00000007249	17	mapped to different genes	NA	NA	NA	NA	NA	NA
cg12743193	NA	NA	-1.17136	-0.0415994	Sus_scrofa.Sscrofa11.1.100	cg12743193	100525194	ZDHHC14	ZDHHC14_Exon	1	9619573	9619622	50	-	9619621	9619622	AGGAGCTGTGGGTGCTGATCTGGCTGTACTCGCAGTCTTTCATGGGCCCG	Promoter (<=1kb)	1	9350294	9619727	269434	2	ZDHHC14-201	105	ZDHHC14-201	ZDHHC14	0	TRUE	FALSE	TRUE	FALSE	FALSE	TRUE	FALSE	FALSE	FALSE	Exon	8	8	ENSSSCG00000035027	1	conserved gene and region	1	9619603	9619792	190	*	190
cg12757011	NA	NA	1.35984	0.119504	Sus_scrofa.Sscrofa11.1.100	cg12757011	100154282	TBR1	TBR1_threeUTR	15	68221649	68221698	50	-	68221697	68221698	TGAAACTCTTCACCTTTAGGAGACCTGGGCAGTCCTGTCAGGCAGCAGCG	3' UTR	15	68213562	68222991	9430	1	TBR1-201	8087	TBR1-201;SLC4A10-201	TBR1;SLC4A10	0;0	TRUE	FALSE	FALSE	FALSE	TRUE	TRUE	FALSE	FALSE	FALSE	threeUTR	2	28	ENSSSCG00000015891	15	conserved gene and region	NA	NA	NA	NA	NA	NA
cg12791206	NA	NA	-3.90912	-0.539833	Sus_scrofa.Sscrofa11.1.100	cg12791206	100623777	FOSL2	FOSL2_Exon	3	110842799	110842848	50	-	110842799	110842800	CGCTGCTGCCCCGGGACGAGGTGTCAAAGTTCCCGGGATAATCCTGGTAC	Promoter (<=1kb)	3	110823666	110843068	19403	2	FOSL2-201	220	FOSL2-201	FOSL2	0	TRUE	FALSE	TRUE	FALSE	FALSE	TRUE	FALSE	FALSE	FALSE	Exon	2	8	ENSSSCG00000032527	3	conserved gene and region	3	110842691	110843177	487	*	487
cg12875966	NA	NA	-0.548464	-0.0731226	Sus_scrofa.Sscrofa11.1.100	cg12875966	100515384	DMRTA2	DMRTA2_Intron	6	161623340	161623389	50	-	161623340	161623341	CGGTTTAATAAAGAAGGGCTTTAATGGGGAACTAATTTGATTGAGTTGCC	Intron (NA, intron 1 of 1)	6	161616646	161621904	5259	1	DMRTA2-201	6743	DMRTA2-201	DMRTA2	6694	TRUE	FALSE	FALSE	FALSE	FALSE	FALSE	TRUE	FALSE	FALSE	Intron	4	15	ENSSSCG00000030552	6	conserved gene but different region	6	161623055	161623341	287	*	287
cg12887144	NA	NA	-0.0502599	-0.00109651	Sus_scrofa.Sscrofa11.1.100	cg12887144	404772	GEM	GEM_Intron	4	42305604	42305653	50	+	42305652	42305653	CTGCGTCAGCTTAAGCTGGAGGAATTTTAATAAACCCTCCCCTGTAGGCG	Intron (GEM-201/GEM, intron 3 of 24)	4	42249479	42471929	222451	1	GEM-201	56125	FSBP-201;GEM-201;RAD54B-201	FSBP;GEM;RAD54B	0;0;0	TRUE	FALSE	FALSE	FALSE	FALSE	FALSE	TRUE	FALSE	FALSE	Intron	2	2	ENSSSCG00000006105	4	mapped to different genes	NA	NA	NA	NA	NA	NA
cg13241538	NA	NA	-3.54215	-0.283919	Sus_scrofa.Sscrofa11.1.100	cg13241538	100154557	KLHDC2	KLHDC2_Exon	1	179714334	179714383	50	-	179714334	179714335	CGCCAGGAGCTGCACCGCATTATCAATGACCGGGAGATGAGGGACGCCAT	Exon (ARF6-203/ARF6, exon 3 of 3)	1	179604921	179727608	122688	1	KLHDC2-203	109413	KLHDC2-203;ARF6-203;ARF6-202;ARF6-201	KLHDC2;ARF6;ARF6;ARF6	0;0;0;0	TRUE	FALSE	FALSE	FALSE	FALSE	TRUE	TRUE	FALSE	FALSE	Exon	8	8	ENSSSCG00000005009	1	mapped to different genes	1	179714149	179714397	249	*	249
cg13254809	NA	NA	-0.224113	-0.00584037	Sus_scrofa.Sscrofa11.1.100	cg13254809	100157705	FBXO33	FBXO33_threeUTR	1	169877664	169877713	50	-	169877712	169877713	TTAAAACTGGGGTCAGGTGGAAGTCTCACAGAGACCACGTCTGTACCGCG	3' UTR	1	169877192	169915602	38411	2	FBXO33-201	37889	FBXO33-201	FBXO33	0	TRUE	FALSE	FALSE	FALSE	TRUE	TRUE	FALSE	FALSE	FALSE	threeUTR	8	12	ENSSSCG00000004989	1	conserved gene and region	NA	NA	NA	NA	NA	NA
cg13353999	NA	NA	0.0261851	0.00252142	Sus_scrofa.Sscrofa11.1.100	cg13353999	100518133	KLHL14	KLHL14_Promoter	6	116612813	116612862	50	-	116612813	116612814	CGTACATCATTTGATCACCATGAATTAGCAACAGCAAGAAAATGTAGGAG	Promoter (1-2kb)	6	116510847	116611632	100786	2	KLHL14-201	-1230	KLHL14-201	KLHL14	0	FALSE	TRUE	TRUE	FALSE	FALSE	FALSE	FALSE	FALSE	FALSE	Promoter	8	40	ENSSSCG00000003733	6	conserved gene but different region	NA	NA	NA	NA	NA	NA
cg13366440	NA	NA	-0.503679	-0.0306458	Sus_scrofa.Sscrofa11.1.100	cg13366440	100622319	SHISAL2B	SHISAL2B_Exon	16	43273860	43273909	50	+	43273860	43273861	CGGGCAGCTACTTCCCCTACAAGCACAGCTACATGTGGAGCCTCAGGTGG	Promoter (<=1kb)	16	43273242	43297306	24065	1	SHISAL2B-201	618	SHISAL2B-201	SHISAL2B	0	TRUE	FALSE	TRUE	FALSE	FALSE	TRUE	TRUE	FALSE	FALSE	Exon	2	2	ENSSSCG00000024514	16	conserved gene and region	16	43273568	43273861	294	*	294
cg13380048	NA	NA	-0.00501248	-0.00869625	Sus_scrofa.Sscrofa11.1.100	cg13380048	100520351	AMMECR1	AMMECR1_Exon	X	90313964	90314013	50	+	90314012	90314013	CAACAATGACCTTGCTCCTTTGCAACCTCCGGTAGGTAGGTGGCGGTGCG	Exon (AMMECR1-201/AMMECR1, exon 3 of 5)	19	90307187	90420168	112982	2	AMMECR1-201	106155	AMMECR1-201	AMMECR1	0	TRUE	FALSE	FALSE	FALSE	FALSE	TRUE	TRUE	FALSE	FALSE	Exon	3	9	ENSSSCG00000037591	X	conserved gene and region	NA	NA	NA	NA	NA	NA
cg13445226	NA	NA	0.0551504	0.000631562	Sus_scrofa.Sscrofa11.1.100	cg13445226	100519194	ZFHX3	ZFHX3_Exon	6	15861028	15861077	50	-	15861076	15861077	ATACTGAGGTTGCCTTTGGTAGTTGTGGAGTAGTTACACACCTCGCAGCG	Exon (ZFHX3-201/ZFHX3, exon 3 of 11)	6	15698176	16023169	324994	2	ZFHX3-201	162092	ZFHX3-201	ZFHX3	0	TRUE	FALSE	FALSE	FALSE	FALSE	TRUE	FALSE	FALSE	FALSE	Exon	48	170	ENSSSCG00000002752	6	conserved gene and region	NA	NA	NA	NA	NA	NA
cg13447705	NA	NA	-0.523753	-0.0378282	Sus_scrofa.Sscrofa11.1.100	cg13447705	100521246	SLC6A5	SLC6A5_Exon	2	38821800	38821849	50	+	38821800	38821801	CGTTCTGGAAGGCCAGGTAGGGAAACCTCCAGACATTGCCCAGCCCCACT	Exon (SLC6A5-201/SLC6A5, exon 3 of 16)	2	38770648	38826726	56079	2	SLC6A5-201	4877	SLC6A5-201;SLC6A5-202	SLC6A5;SLC6A5	0;0	TRUE	FALSE	FALSE	FALSE	FALSE	TRUE	FALSE	FALSE	FALSE	Exon	5	5	ENSSSCG00000037705	2	conserved gene and region	NA	NA	NA	NA	NA	NA
cg17489897	NA	NA	0.663659	0.05194	Sus_scrofa.Sscrofa11.1.100	cg17489897	100157471	ATAD1	ATAD1_fiveUTR	14	99929455	99929504	50	-	99929503	99929504	TCTCTCCTCTCGGAAGCTGCAGCCATGATGGAAGTTTGAGAGTTGAGCCG	5' UTR	14	99790300	99885160	94861	2	ATAD1-201	-44344	NA	NA	NA	TRUE	FALSE	FALSE	TRUE	FALSE	TRUE	FALSE	FALSE	FALSE	fiveUTR	1	9	ENSSSCG00000010438	14	mapped to different genes	14	99929503	99929877	375	*	375
cg13530363	NA	NA	-0.795011	-0.0517337	Sus_scrofa.Sscrofa11.1.100	cg13530363	100517049	VPS11	VPS11_Exon	9	46289803	46289852	50	-	46289803	46289804	CGGGTCCACGCACTGCAGGAGAAGGACACACAGACCAAACTGGAGGCAAG	Exon (VPS11-201/VPS11, exon 6 of 16)	9	46285729	46297465	11737	1	VPS11-201	4074	VPS11-201	VPS11	0	TRUE	FALSE	FALSE	FALSE	FALSE	TRUE	TRUE	FALSE	FALSE	Exon	2	2	ENSSSCG00000015107	9	conserved gene but different region	NA	NA	NA	NA	NA	NA
cg13531493	NA	NA	-0.429917	-0.0696624	Sus_scrofa.Sscrofa11.1.100	cg13531493	100523218	FBXW11	FBXW11_Exon	16	52295615	52295664	50	+	52295615	52295616	CGAATGTGTCATTATCAGCATGGACATATTAACTCTTACCTGAAGCCCAT	Exon (FBXW11-202/FBXW11, exon 3 of 13)	16	52212655	52337888	125234	1	FBXW11-201	82960	FBXW11-201;FBXW11-202;FBXW11-203;FBXW11-204	FBXW11;FBXW11;FBXW11;FBXW11	0;0;0;0	TRUE	FALSE	FALSE	FALSE	FALSE	TRUE	FALSE	FALSE	FALSE	Exon	1	4	ENSSSCG00000023307	16	conserved gene but different region	NA	NA	NA	NA	NA	NA
cg13621099	NA	NA	0.0690954	0.0101509	Sus_scrofa.Sscrofa11.1.100	cg13621099	100525243	ACBD6	ACBD6_Intron	9	122041186	122041235	50	+	122041186	122041187	CGCCTTGTCATTCCTGAGGTTCTCATGGGCACTGGAAGAGGAAAAGCTCA	Intron (ACBD6-201/ACBD6, intron 5 of 8)	9	121913050	122115768	202719	2	ACBD6-201	74533	ACBD6-201;ACBD6-202;ACBD6-203	ACBD6;ACBD6;ACBD6	0;0;0	TRUE	FALSE	FALSE	FALSE	FALSE	FALSE	TRUE	FALSE	FALSE	Intron	5	6	ENSSSCG00000015534	9	conserved gene and region	NA	NA	NA	NA	NA	NA
cg13673047	NA	NA	-4.07081	-0.504267	Sus_scrofa.Sscrofa11.1.100	cg13673047	100516296	EGR3	EGR3_Promoter	14	6948894	6948943	50	-	6948942	6948943	AGGGAACTCCACCAGCCTATTTATCTGAGCCCCGGGAAAGCTCCGTGACG	Promoter (<=1kb)	14	6945936	6948684	2749	2	EGR3-201	-259	EGR3-203;EGR3-202;EGR3-201	EGR3;EGR3;EGR3	0;0;0	TRUE	FALSE	TRUE	FALSE	FALSE	FALSE	TRUE	FALSE	FALSE	Promoter	10	18	ENSSSCG00000009630	14	conserved gene and region	NA	NA	NA	NA	NA	NA
cg13690286	NA	NA	-0.45584	-0.049334	Sus_scrofa.Sscrofa11.1.100	cg13690286	100511029	STARD10	STARD10_Exon	9	7325966	7326015	50	+	7325966	7325967	CGGCTGCAGATGCTGACGCCACCTTCCTGGGACCTGCAAGACCGGTTTGG	Exon (STARD10-201/STARD10, exon 4 of 9)	9	7302814	7332771	29958	2	STARD10-201	6756	STARD10-201	STARD10	0	TRUE	FALSE	FALSE	FALSE	FALSE	TRUE	TRUE	FALSE	FALSE	Exon	6	6	ENSSSCG00000014818	9	conserved gene but different region	9	7325455	7326068	614	*	614
cg13848598	NA	NA	0.265717	0.0234017	Sus_scrofa.Sscrofa11.1.100	cg13848598	NA	ADRB1	ADRB1_Exon	14	124401016	124401065	50	+	124401016	124401017	CGTAGTCTCCTTCTACGTGCCCCTGTGCATCATGGCCTTCGTGTACCTGC	Promoter (<=1kb)	14	124400189	124401739	1551	1	ADRB1-201	827	ADRB1-201	ADRB1	0	TRUE	FALSE	TRUE	FALSE	FALSE	TRUE	FALSE	FALSE	FALSE	Exon	2	2	NA	NA	mapped to different genes	14	124400927	124401921	995	*	995
cg13851328	NA	NA	-0.117188	-0.0147146	Sus_scrofa.Sscrofa11.1.100	cg13851328	100523367	ATOH8	ATOH8_Exon	3	58990043	58990092	50	+	58990043	58990044	CGCGCCAGGGACAGGATGTAGTTACAGGCGATCCTCAGGATGGCCAGTTT	Exon (ATOH8-201/ATOH8, exon 2 of 3)	3	58964541	59001146	36606	2	ATOH8-201	11054	ATOH8-201	ATOH8	0	TRUE	FALSE	FALSE	FALSE	FALSE	TRUE	FALSE	FALSE	FALSE	Exon	1	7	ENSSSCG00000008230	3	conserved gene and region	3	58989867	58990072	206	*	206
cg13984351	NA	NA	-1.66526	-0.291808	Sus_scrofa.Sscrofa11.1.100	cg13984351	102167371	COMMD3	COMMD3_Intergenic_downstream	10	52596622	52596671	50	-	52596670	52596671	CTCATTCCTTAAGGGCGGCCTGGGAATTAGTGTCGGTGTAGTCAGGCCCG	Distal Intergenic	10	52597587	52601733	4147	2	COMMD3-201	5111	COMMD3-201	COMMD3	5062	FALSE	TRUE	FALSE	FALSE	FALSE	FALSE	FALSE	FALSE	TRUE	Intergenic_downstream	3	7	ENSSSCG00000011082	10	mapped to different genes	10	52596552	52597270	719	*	719
cg14056866	NA	NA	-0.22783	-0.0207961	Sus_scrofa.Sscrofa11.1.100	cg14056866	100157469	POLG	POLG_Promoter	7	54907112	54907161	50	+	54907160	54907161	TAAGGCGTCTGACTTCGGATCAGAAGATTGCAGGTTCGAGTCCTGCCGCG	Promoter (<=1kb)	7	54889153	54906856	17704	2	POLG-203	-256	POLG-202;POLG-203;POLG-201	POLG;POLG;POLG	0;0;0	FALSE	TRUE	TRUE	FALSE	FALSE	FALSE	FALSE	FALSE	FALSE	Promoter	2	18	ENSSSCG00000001838	7	conserved gene but different region	7	54907088	54907165	78	*	78
cg14104121	NA	NA	0.649202	0.061827	Sus_scrofa.Sscrofa11.1.100	cg14104121	110262171	NEUROG2	NEUROG2_Promoter	8	110193555	110193604	50	+	110193555	110193556	CGGAATAAAGCCTTCAGATTTGGGATCATTGCCTCCAGACAACAGCTTCA	Promoter (7-8kb)	8	110201161	110201979	819	1	NEUROG2-201	-7557	NA	NA	NA	FALSE	TRUE	TRUE	FALSE	FALSE	FALSE	FALSE	FALSE	FALSE	Promoter	14	14	ENSSSCG00000033479	8	mapped to different genes	NA	NA	NA	NA	NA	NA
cg14104528	NA	NA	-0.515978	-0.0656623	Sus_scrofa.Sscrofa11.1.100	cg14104528	100155018	ZNF451	ZNF451_fiveUTR	7	28753040	28753089	50	-	28753040	28753041	CGCTGATATTGAGTCATATAGGCCATGTAGCTAGCAGCTCGGGCTGCAAT	5' UTR	7	28680549	28765484	84936	2	ZNF451-201	12395	ZNF451-201;ZNF451-202;ZNF451-203;ZNF451-204;ZNF451-206;ZNF451-207	ZNF451;ZNF451;ZNF451;ZNF451;ZNF451;ZNF451	0;0;0;0;0;0	TRUE	FALSE	FALSE	TRUE	FALSE	TRUE	TRUE	FALSE	FALSE	fiveUTR	2	2	ENSSSCG00000001497	7	conserved gene but different region	NA	NA	NA	NA	NA	NA
cg14155184	NA	NA	-0.194473	-0.0654898	Sus_scrofa.Sscrofa11.1.100	cg14155184	100151872	TMEM63B	TMEM63B_Exon	7	39162204	39162253	50	+	39162252	39162253	GTGCGTCTTCACGGTGGTCATGACCTACAGTATCACCTGCCCCATCATCG	Exon (TMEM63B-201/TMEM63B, exon 20 of 25)	7	39138432	39212164	73733	1	TMEM63B-201	23772	TMEM63B-201;TMEM63B-202;TMEM63B-203	TMEM63B;TMEM63B;TMEM63B	0;0;0	TRUE	FALSE	FALSE	FALSE	FALSE	TRUE	FALSE	FALSE	FALSE	Exon	12	12	ENSSSCG00000001697	7	conserved gene and region	7	39162252	39162298	47	*	47
cg18533392	NA	NA	-0.184035	-0.0274156	Sus_scrofa.Sscrofa11.1.100	cg18533392	100521758	CPEB4	CPEB4_threeUTR	16	50431428	50431477	50	+	50431476	50431477	ATTACTCTGTAACTACATTGTAAGTACATGGCTGGCGCCATGCTAGTGCG	3' UTR	16	50426816	50499031	72216	2	CPEB4-201	67554	CPEB4-201;CPEB4-202;CPEB4-203;CPEB4-204	CPEB4;CPEB4;CPEB4;CPEB4	0;0;0;0	TRUE	FALSE	FALSE	FALSE	TRUE	TRUE	TRUE	FALSE	FALSE	threeUTR	5	11	ENSSSCG00000016981	16	conserved gene and region	NA	NA	NA	NA	NA	NA
cg14219291	NA	NA	-0.646352	-0.150012	Sus_scrofa.Sscrofa11.1.100	cg14219291	100158023	ABRAXAS2	ABRAXAS2_Exon	14	134158461	134158510	50	+	134158509	134158510	GGCGGCGTCCATTTCGGGCTACACCTTCAGTGCTGTGTGTTTCCACAGCG	Exon (ABRAXAS2-201/ABRAXAS2, exon 4 of 12)	14	134155730	134188615	32886	1	ABRAXAS2-201	2731	ABRAXAS2-201;FAM53B-202;FAM53B-204	ABRAXAS2;FAM53B;FAM53B	0;-3899;-3857	TRUE	FALSE	FALSE	FALSE	FALSE	TRUE	FALSE	FALSE	FALSE	Exon	4	4	ENSSSCG00000010737	14	conserved gene and region	14	134158463	134158833	371	*	371
cg18599609	NA	NA	-0.337415	-0.0304333	Sus_scrofa.Sscrofa11.1.100	cg18599609	100627043	RAP1GAP	RAP1GAP_Exon	6	79679601	79679650	50	+	79679649	79679650	TCCGTGTATGGCAGCTTGGTGGACACGTGAAACATGATCTCCTTGTTGCG	Exon (RAP1GAP-204/RAP1GAP, exon 9 of 22)	6	79664485	79690908	26424	2	RAP1GAP-204	11258	RAP1GAP-204;RAP1GAP-205;RAP1GAP-206;RAP1GAP-207;RAP1GAP-203;RAP1GAP-202;RAP1GAP-201	RAP1GAP;RAP1GAP;RAP1GAP;RAP1GAP;RAP1GAP;RAP1GAP;RAP1GAP	0;0;0;0;0;0;0	TRUE	FALSE	FALSE	FALSE	FALSE	TRUE	FALSE	FALSE	FALSE	Exon	5	5	ENSSSCG00000022029	6	conserved gene and region	NA	NA	NA	NA	NA	NA
cg14322760	NA	NA	0.187865	0.0143604	Sus_scrofa.Sscrofa11.1.100	cg14322760	100152361	SMC4	SMC4_Exon	13	100081139	100081188	50	+	100081139	100081140	CGCTTTTCCTGTATTATCGGGCCAAATGGCAGTGGCAAATCCAATGTTAT	Exon (SMC4-201/SMC4, exon 4 of 25)	13	100078158	100133166	55009	1	SMC4-201	2981	IFT80-201;IFT80-203;IFT80-204;SMC4-201;SMC4-202;SMC4-203;SMC4-204;SMC4-205;SMC4-206;SMC4-207;SMC4-208	IFT80;IFT80;IFT80;SMC4;SMC4;SMC4;SMC4;SMC4;SMC4;SMC4;SMC4	-3281;-3281;-3281;0;0;0;0;0;0;0;0	TRUE	FALSE	FALSE	FALSE	FALSE	TRUE	FALSE	FALSE	FALSE	Exon	2	4	ENSSSCG00000011731	13	mapped to different genes	NA	NA	NA	NA	NA	NA
cg14334315	NA	NA	-0.0959084	-0.00262356	Sus_scrofa.Sscrofa11.1.100	cg14334315	100512281	PPFIA2	PPFIA2_Promoter	5	99819317	99819366	50	+	99819317	99819318	CGTGTGCGTGAGGAGGAGAGCAAAGACGTGATTACTTCAGAATTTATTTA	Promoter (<=1kb)	5	99819405	100278440	459036	1	PPFIA2-201	-39	PPFIA2-201;PPFIA2-202;PPFIA2-203	PPFIA2;PPFIA2;PPFIA2	0;0;0	FALSE	TRUE	TRUE	FALSE	FALSE	FALSE	FALSE	FALSE	FALSE	Promoter	4	10	ENSSSCG00000000940	5	conserved gene but different region	NA	NA	NA	NA	NA	NA
cg14350002	NA	NA	-0.768047	-0.0120703	Sus_scrofa.Sscrofa11.1.100	cg14350002	100516638	TUT7	TUT7_Intergenic_upstream	10	28508541	28508590	50	-	28508541	28508542	CGGGGGCTCCCGGCCCACTTTTGTATTTAAAGCCTCGCTGCTAACGAGTC	Distal Intergenic	10	28995565	29054959	59395	1	TUT7-201	-487024	NA	NA	NA	FALSE	TRUE	FALSE	FALSE	FALSE	FALSE	FALSE	FALSE	TRUE	Intergenic_upstream	11	13	ENSSSCG00000010952	10	mapped to different genes	10	28508529	28509129	601	*	601
cg14401402	NA	NA	0.291796	0.0276993	Sus_scrofa.Sscrofa11.1.100	cg14401402	100512756	MEIS2	MEIS2_Intron	1	134219850	134219899	50	+	134219850	134219851	CGGTGTGTTTTGATTATTTTTTACATGTGCCTACTGACTTCCGACATGAG	Intron (MEIS2-201/MEIS2, intron 13 of 13)	1	134013820	134223012	209193	1	MEIS2-201	206030	MEIS2-201;MEIS2-202;MEIS2-203	MEIS2;MEIS2;MEIS2	0;0;0	TRUE	FALSE	FALSE	FALSE	FALSE	FALSE	TRUE	FALSE	FALSE	Intron	57	117	ENSSSCG00000004795	1	conserved gene and region	NA	NA	NA	NA	NA	NA
cg14428370	NA	NA	-0.0995359	-0.00793311	Sus_scrofa.Sscrofa11.1.100	cg14428370	100736643	POU4F1	POU4F1_Intergenic_downstream	11	50524527	50524576	50	-	50524527	50524528	CGAAGGCCTCGATGATAACAGCATTGATTCCAATGTACATCTAATTACTT	Distal Intergenic	11	50730428	50732340	1913	2	POU4F1-201	207813	NA	NA	NA	FALSE	TRUE	FALSE	FALSE	FALSE	FALSE	FALSE	FALSE	TRUE	Intergenic_downstream	23	32	ENSSSCG00000025334	11	mapped to different genes	NA	NA	NA	NA	NA	NA
cg14441435	NA	NA	-0.235382	-0.0133398	Sus_scrofa.Sscrofa11.1.100	cg14441435	100134965	KCNG1	KCNG1_Exon	17	52425883	52425932	50	-	52425931	52425932	ACCAGTAGCAGGCAGGGATGCTGGTGAACTCGGGGCTGTCGGCCATCTCG	Exon (KCNG1-201/KCNG1, exon 3 of 3)	17	52422280	52444656	22377	2	KCNG1-201	18724	KCNG1-201	KCNG1	0	TRUE	FALSE	FALSE	FALSE	FALSE	TRUE	FALSE	FALSE	FALSE	Exon	2	2	ENSSSCG00000007476	17	conserved gene and region	17	52425913	52426105	193	*	193
cg18937321	NA	NA	-1.07532	-0.144537	Sus_scrofa.Sscrofa11.1.100	cg18937321	100624503	SLC6A9	SLC6A9_fiveUTR	6	167269110	167269159	50	-	167269158	167269159	GAGCCTCGGGAGGCTGATGCAACTTTCCCTTTAAGAAAGCCACCTGGGCG	Promoter (<=1kb)	6	167268957	167301598	32642	1	SLC6A9-201	153	SLC6A9-201;SLC6A9-202;SLC6A9-203;SLC6A9-204	SLC6A9;SLC6A9;SLC6A9;SLC6A9	0;0;0;0	TRUE	FALSE	TRUE	TRUE	FALSE	TRUE	FALSE	FALSE	FALSE	fiveUTR	2	8	ENSSSCG00000039770	6	conserved gene and region	6	167269158	167269191	34	*	34
cg14475241	NA	NA	0.0584607	0.00455258	Sus_scrofa.Sscrofa11.1.100	cg14475241	100736643	POU4F1	POU4F1_Intergenic_downstream	11	50420914	50420963	50	+	50420962	50420963	ATGAATTTCACCACCAAAAACACAACAACTTCTCCAATCATAAAATACCG	Distal Intergenic	11	50730428	50732340	1913	2	POU4F1-201	311377	NA	NA	NA	FALSE	TRUE	FALSE	FALSE	FALSE	FALSE	FALSE	FALSE	TRUE	Intergenic_downstream	23	32	ENSSSCG00000025334	11	mapped to different genes	NA	NA	NA	NA	NA	NA
cg14498322	NA	NA	-0.473898	-0.032902	Sus_scrofa.Sscrofa11.1.100	cg14498322	100626812	SORL1	SORL1_Intergenic_downstream	9	48667592	48667641	50	+	48667640	48667641	TGAGTTCTTGCAATTGTAATATTTGGTTTAACCCAATCTGCCCGACTGCG	Distal Intergenic	9	48510082	48653655	143574	1	SORL1-204	157510	NA	NA	NA	FALSE	TRUE	FALSE	FALSE	FALSE	FALSE	FALSE	FALSE	TRUE	Intergenic_downstream	4	16	ENSSSCG00000015135	9	conserved gene and region	NA	NA	NA	NA	NA	NA
cg14550108	NA	NA	0.0219948	0.00277213	Sus_scrofa.Sscrofa11.1.100	cg14550108	100157120	NR4A2	NR4A2_Intron	15	63340466	63340515	50	+	63340466	63340467	CGTGTGGTTTAGAAAAATTCATTTATATAGCCGTTTGCCATGTCATGATG	Intron (NA, intron 2 of 1)	15	63487698	63495291	7594	2	NR4A2-201	154776	NA	NA	NA	TRUE	FALSE	FALSE	FALSE	FALSE	FALSE	TRUE	FALSE	FALSE	Intron	26	71	ENSSSCG00000015871	15	mapped to different genes	NA	NA	NA	NA	NA	NA
cg14550426	NA	NA	0.644132	0.061593	Sus_scrofa.Sscrofa11.1.100	cg14550426	100521264	ATL2	ATL2_threeUTR	3	102028809	102028858	50	+	102028809	102028810	CGATTTTGTATTAAAAGTTTTGTAGTTTATGGCAAAATCTGGTCCTGTGG	3' UTR	3	101957209	102029110	71902	1	ATL2-202	71600	ATL2-202;ATL2-203;ATL2-204;ATL2-201	ATL2;ATL2;ATL2;ATL2	0;0;0;0	TRUE	FALSE	FALSE	FALSE	TRUE	TRUE	FALSE	FALSE	FALSE	threeUTR	2	6	ENSSSCG00000008487	3	conserved gene and region	NA	NA	NA	NA	NA	NA
cg14670966	NA	NA	0.142677	0.00190845	Sus_scrofa.Sscrofa11.1.100	cg14670966	100415922	SPATA17	SPATA17_Intron	10	8092444	8092493	50	-	8092492	8092493	TAAACTAAGTACTAACTTGGGATTTCCCGGGCCCATTGTCAAGTCAGCCG	Intron (SPATA17-201/SPATA17, intron 13 of 13)	10	7797496	8112181	314686	1	SPATA17-201	294948	SPATA17-201;SPATA17-202	SPATA17;SPATA17	0;0	TRUE	FALSE	FALSE	FALSE	FALSE	FALSE	TRUE	FALSE	FALSE	Intron	18	18	ENSSSCG00000029778	10	mapped to different genes	NA	NA	NA	NA	NA	NA
cg19382919	NA	NA	0.590621	0.0661469	Sus_scrofa.Sscrofa11.1.100	cg19382919	100621662	SP5	SP5_Promoter	15	76902077	76902126	50	+	76902077	76902078	CGGCAAGGCCCCCTTTGATCAGGAAAATCCAATTATTTGTGTATATACAT	Promoter (<=1kb)	15	76902387	76905023	2637	1	SP5-201	-261	SP5-201	SP5	0	TRUE	FALSE	TRUE	FALSE	FALSE	FALSE	TRUE	FALSE	FALSE	Promoter	8	13	ENSSSCG00000038355	15	mapped to different genes	NA	NA	NA	NA	NA	NA
cg14852737	NA	NA	0.0866169	0.00815477	Sus_scrofa.Sscrofa11.1.100	cg14852737	100737360	CAMKMT	CAMKMT_Intron	3	95827607	95827656	50	+	95827655	95827656	CTCAACGTGTCATCATCAATGTCATCTCATCGCAGTCTGAAAAGCCTTCG	Intron (CAMKMT-201/CAMKMT, intron 3 of 10)	3	95688400	96091958	403559	2	CAMKMT-201	264302	CAMKMT-201	CAMKMT	0	TRUE	FALSE	FALSE	FALSE	FALSE	FALSE	TRUE	FALSE	FALSE	Intron	43	59	ENSSSCG00000008447	3	conserved gene and region	NA	NA	NA	NA	NA	NA
cg14940373	NA	NA	0.0768428	0.00799472	Sus_scrofa.Sscrofa11.1.100	cg14940373	100628033	HOXC11	HOXC11_Promoter	5	19186701	19186750	50	+	19186749	19186750	TTTTATTATAACCTACAAAGCCCTCTCTCCCAACGACTCGACTTTTTACG	Promoter (<=1kb)	5	19185746	19189023	3278	1	HOXC11-201	955	HOXC11-201	HOXC11	0	TRUE	FALSE	TRUE	FALSE	FALSE	FALSE	TRUE	FALSE	FALSE	Promoter	13	23	ENSSSCG00000028104	5	mapped to different genes	NA	NA	NA	NA	NA	NA
cg19719141	NA	NA	0.166392	0.0166065	Sus_scrofa.Sscrofa11.1.100	cg19719141	100524381	DMBX1	DMBX1_Intergenic_downstream	6	164958443	164958492	50	-	164958491	164958492	GGCCACGCTTTATTAAATTCTCATAAACCTGTCAGGGGGGACAGGGCTCG	Distal Intergenic	6	164971177	164977498	6322	2	DMBX1-201	19055	NA	NA	NA	FALSE	TRUE	FALSE	FALSE	FALSE	FALSE	FALSE	FALSE	TRUE	Intergenic_downstream	4	53	ENSSSCG00000003900	6	mapped to different genes	6	164958491	164958590	100	*	100
cg15085822	NA	NA	-0.0347855	-0.00114301	Sus_scrofa.Sscrofa11.1.100	cg15085822	100620543	DNAH11	DNAH11_Intron	9	90741807	90741856	50	-	90741807	90741808	CGTCACATGTATAAATAATGGTGCATTTCCTGCATATGTCATTATTATGT	Intron (DNAH11-201/DNAH11, intron 77 of 83)	9	90423077	90767487	344411	1	DNAH11-201	318730	DNAH11-201;DNAH11-202;DNAH11-203	DNAH11;DNAH11;DNAH11	0;0;0	TRUE	FALSE	FALSE	FALSE	FALSE	FALSE	TRUE	FALSE	FALSE	Intron	2	3	ENSSSCG00000015379	9	conserved gene and region	NA	NA	NA	NA	NA	NA
cg24396988	NA	NA	-0.0973101	-0.010521	Sus_scrofa.Sscrofa11.1.100	cg24396988	NA	EPCAM	EPCAM_Exon	3	93272142	93272191	50	-	93272142	93272143	CGTTCGGAAGCCTGGCTCGGAGGCCCCAGGATGACAACCTAATTACATTC	Exon (NA, exon 1 of 2)	3	93168852	93185653	16802	2	EPCAM-201	-86538	NA	NA	NA	TRUE	FALSE	FALSE	FALSE	FALSE	TRUE	FALSE	FALSE	FALSE	Exon	2	3	NA	NA	mapped to different genes	NA	NA	NA	NA	NA	NA
cg15129763	NA	NA	-0.0518059	-0.00830369	Sus_scrofa.Sscrofa11.1.100	cg15129763	100523593	TBCA	TBCA_Intergenic_upstream	2	86746248	86746297	50	+	86746248	86746249	CGCTCGCCCTTCTGATAGGTTTTAGAAAGGTCATAATTTAGGGTATTTTG	Distal Intergenic	2	86579118	86665646	86529	2	TBCA-201	-80602	NA	NA	NA	FALSE	TRUE	FALSE	FALSE	FALSE	FALSE	FALSE	FALSE	TRUE	Intergenic_upstream	72	81	ENSSSCG00000014100	2	conserved gene but different region	NA	NA	NA	NA	NA	NA
cg15253243	NA	NA	3.81349	0.566297	Sus_scrofa.Sscrofa11.1.100	cg15253243	100623329	TMEM198	TMEM198_fiveUTR	15	121553676	121553725	50	+	121553724	121553725	GAGTGACGTCAGGAGCAGAGGCCGGAGCTGTCCATCAGCACCAAAGGCCG	Promoter (<=1kb)	15	121553693	121559872	6180	1	TMEM198-201	0	CHPF-201;TMEM198-201	CHPF;TMEM198	-388;0	TRUE	FALSE	TRUE	TRUE	FALSE	TRUE	FALSE	FALSE	FALSE	fiveUTR	1	2	ENSSSCG00000027541	15	conserved gene and region	15	121553546	121554026	481	*	481
cg15359095	NA	NA	-0.132549	-0.0174794	Sus_scrofa.Sscrofa11.1.100	cg15359095	100521912	WNT11	WNT11_Exon	9	10420940	10420989	50	+	10420988	10420989	TCAGTTTATTGGCTTGGGATCCTGTTTTTTTCACCTTCATAGGAGCATCG	Exon (WNT11-201/WNT11, exon 4 of 6)	9	10413187	10435100	21914	2	WNT11-201	14111	WNT11-201;WNT11-203;WNT11-202	WNT11;WNT11;WNT11	0;0;0	TRUE	FALSE	FALSE	FALSE	FALSE	TRUE	FALSE	FALSE	FALSE	Exon	3	6	ENSSSCG00000022347	9	conserved gene and region	9	10420988	10421200	213	*	213
cg15363953	NA	NA	-0.174559	-0.00166501	Sus_scrofa.Sscrofa11.1.100	cg15363953	100510911	CASZ1	CASZ1_Intron	6	70938238	70938287	50	+	70938238	70938239	CGATGCCAGGGGTCCCGGTAATCAAATAAAATTGAAAATCATCTTCCCAT	Intron (CASZ1-201/CASZ1, intron 2 of 19)	6	70879984	70995922	115939	2	CASZ1-201	57635	CASZ1-201;CASZ1-203	CASZ1;CASZ1	0;0	TRUE	FALSE	FALSE	FALSE	FALSE	FALSE	TRUE	FALSE	FALSE	Intron	89	128	ENSSSCG00000003407	6	conserved gene and region	NA	NA	NA	NA	NA	NA
cg20124296	NA	NA	0.196698	0.00464866	Sus_scrofa.Sscrofa11.1.100	cg20124296	100521330	SKIDA1	SKIDA1_Exon	10	53332108	53332157	50	-	53332156	53332157	AAATGTTTGCCCTCTCCCAAGTCTTCACAGATCTGCTGAAAAACATCCCG	Promoter (<=1kb)	10	53332035	53334758	2724	1	SKIDA1-201	73	SKIDA1-201	SKIDA1	0	TRUE	FALSE	TRUE	FALSE	FALSE	TRUE	FALSE	FALSE	FALSE	Exon	18	41	ENSSSCG00000011087	10	conserved gene and region	NA	NA	NA	NA	NA	NA
cg15471499	NA	NA	-0.114337	-0.00164132	Sus_scrofa.Sscrofa11.1.100	cg15471499	100157562	LMX1B	LMX1B_Intron	1	267232044	267232093	50	+	267232092	267232093	GCGCCCGATGTAACTGTAATTACTCCATTGATATTCCTCACACAATAGCG	Intron (LMX1B-201/LMX1B, intron 2 of 7)	1	267207561	267291145	83585	1	LMX1B-201	24483	LMX1B-201	LMX1B	0	TRUE	FALSE	FALSE	FALSE	FALSE	FALSE	TRUE	FALSE	FALSE	Intron	21	31	ENSSSCG00000035968	1	conserved gene and region	NA	NA	NA	NA	NA	NA
cg15578835	NA	NA	1.33544	0.0967451	Sus_scrofa.Sscrofa11.1.100	cg15578835	397089	PPP2R2B	PPP2R2B_fiveUTR	2	148233612	148233661	50	-	148233660	148233661	ATGTCCTCCTCCATTGACAGCAGGCTTACTTGCGTGGGAACCAGAAGCCG	5' UTR	2	147937439	148374454	437016	2	PPP2R2B-201	140793	PPP2R2B-201;PPP2R2B-203;PPP2R2B-202;PPP2R2B-204;PPP2R2B-205;PPP2R2B-206	PPP2R2B;PPP2R2B;PPP2R2B;PPP2R2B;PPP2R2B;PPP2R2B	0;0;0;0;0;0	TRUE	FALSE	FALSE	TRUE	FALSE	TRUE	TRUE	FALSE	FALSE	fiveUTR	8	16	ENSSSCG00000028976	2	conserved gene and region	NA	NA	NA	NA	NA	NA
cg20659999	NA	NA	0.182968	0.0262605	Sus_scrofa.Sscrofa11.1.100	cg20659999	100157655	EXT1	EXT1_Exon	4	20935262	20935311	50	-	20935262	20935263	CGTTTGCCAGCTGGTTTGGCTACATGCCGCTGATCCACTCTCAGATGAGG	Exon (EXT1-201/EXT1, exon 11 of 11)	4	20645809	20935564	289756	1	EXT1-201	289453	EXT1-201	EXT1	0	TRUE	FALSE	FALSE	FALSE	FALSE	TRUE	FALSE	FALSE	FALSE	Exon	14	15	ENSSSCG00000006009	4	conserved gene but different region	4	20935204	20935442	239	*	239
cg15618712	NA	NA	-0.512141	-0.0905884	Sus_scrofa.Sscrofa11.1.100	cg15618712	NA	PDE3A	PDE3A_Exon	5	52737547	52737596	50	+	52737547	52737548	CGCTAGTCAAGGCGATCATGAGGACGCCCAGCCTCAGCCTCAGCACCAGC	Promoter (<=1kb)	5	52413105	52737769	324665	2	PDE3A-202	173	PDE3A-202;PDE3A-201	PDE3A;PDE3A	0;0	TRUE	FALSE	TRUE	FALSE	FALSE	TRUE	FALSE	FALSE	FALSE	Exon	1	1	NA	NA	mapped to different genes	5	52737404	52737751	348	*	348
cg15632198	NA	NA	-0.0126947	-0.00535674	Sus_scrofa.Sscrofa11.1.100	cg15632198	100521603	HTATIP2	HTATIP2_Intron	2	39157994	39158043	50	-	39158042	39158043	TAATTCAGACATTCAAATGCAAAACCGCACCATTTGGAGAGTGTAATGCG	Intron (HTATIP2-202/HTATIP2, intron 1 of 8)	2	39035361	39189152	153792	2	HTATIP2-202	31109	HTATIP2-202;HTATIP2-203	HTATIP2;HTATIP2	0;0	TRUE	FALSE	FALSE	FALSE	FALSE	FALSE	TRUE	FALSE	FALSE	Intron	15	15	ENSSSCG00000013349	2	mapped to different genes	NA	NA	NA	NA	NA	NA
cg15674081	NA	NA	-0.0256469	-0.0219211	Sus_scrofa.Sscrofa11.1.100	cg15674081	NA	LRMDA	LRMDA_Intron	14	78205695	78205744	50	-	78205695	78205696	CGCTTAACTGGGACTGAAGTATCTGGGTAACAAAAATTGATATAATGACT	Intron (LRMDA-201/LRMDA, intron 2 of 6)	14	77957851	79051453	1093603	1	LRMDA-201	247844	LRMDA-201	LRMDA	0	TRUE	FALSE	FALSE	FALSE	FALSE	FALSE	TRUE	FALSE	FALSE	Intron	161	172	ENSSSCG00000034308	14	conserved gene and region	NA	NA	NA	NA	NA	NA
cg15714292	NA	NA	-0.0427298	-0.000981588	Sus_scrofa.Sscrofa11.1.100	cg15714292	100192438	NCK1	NCK1_Intergenic_downstream	13	78214713	78214762	50	-	78214761	78214762	CACAATTTTACTGCCTCTATAAAGTAGGTGATTTGCAGTGGTCTGAGGCG	Distal Intergenic	13	77952384	77983100	30717	1	NCK1-205	262378	NA	NA	NA	FALSE	TRUE	FALSE	FALSE	FALSE	FALSE	FALSE	FALSE	TRUE	Intergenic_downstream	26	31	ENSSSCG00000025701	13	mapped to different genes	NA	NA	NA	NA	NA	NA
cg15726426	NA	NA	0.407379	0.0370856	Sus_scrofa.Sscrofa11.1.100	cg15726426	100156614	KCNA3	KCNA3_Exon	4	109495932	109495981	50	+	109495980	109495981	GAGGAGATCCGCTTCTACCAGCTGGGCGAGGAGGCCATGGAGAAGTTCCG	Promoter (<=1kb)	4	109495186	109498190	3005	1	KCNA3-201	746	KCNA3-201;KCNA3-202	KCNA3;KCNA3	0;0	TRUE	FALSE	TRUE	FALSE	FALSE	TRUE	FALSE	FALSE	FALSE	Exon	2	3	ENSSSCG00000006802	4	conserved gene and region	4	109495583	109496277	695	*	695
cg15840551	NA	NA	-0.139904	-0.0117743	Sus_scrofa.Sscrofa11.1.100	cg15840551	100152448	JPH4	JPH4_fiveUTR	7	75523960	75524009	50	-	75523960	75523961	CGCCAACTACATGCATGTCCCCCGGGGGCAAGTTCGACTTTGACGACGGG	Promoter (<=1kb)	7	75523970	75549490	25521	1	JPH4-202	0	JPH4-201;JPH4-202	JPH4;JPH4	0;0	TRUE	FALSE	TRUE	TRUE	FALSE	TRUE	TRUE	FALSE	FALSE	fiveUTR	2	11	ENSSSCG00000002014	7	conserved gene and region	7	75523715	75524145	431	*	431
cg15874422	NA	NA	0.248271	0.0218658	Sus_scrofa.Sscrofa11.1.100	cg15874422	110256017	LASP1	LASP1_Exon	12	23259087	23259136	50	+	23259135	23259136	TCTCGTAGCCCTTGTAGTTCTTCATGTTCAGTGTCATCTTGCAGGTCTCG	Exon (LASP1-202/LASP1, exon 2 of 7)	12	23222708	23267189	44482	2	LASP1-202	8053	LASP1-202;LASP1-201	LASP1;LASP1	0;0	TRUE	FALSE	FALSE	FALSE	FALSE	TRUE	FALSE	FALSE	FALSE	Exon	1	1	ENSSSCG00000040642	12	conserved gene but different region	NA	NA	NA	NA	NA	NA
cg15917885	NA	NA	-0.114716	-0.023564	Sus_scrofa.Sscrofa11.1.100	cg15917885	102167934	NEUROD2	NEUROD2_Intron	12	22721690	22721739	50	-	22721738	22721739	GCTGGGAAATGTCCATGTGGTTGCTACTTAAAAACTGATTTATGAGGCCG	Intron (NA, intron 1 of 1)	12	22709609	22713782	4174	1	NEUROD2-201	12130	NA	NA	NA	TRUE	FALSE	FALSE	FALSE	FALSE	FALSE	TRUE	FALSE	FALSE	Intron	5	39	ENSSSCG00000033583	12	conserved gene but different region	NA	NA	NA	NA	NA	NA
cg15958715	NA	NA	0.0620547	0.00101937	Sus_scrofa.Sscrofa11.1.100	cg15958715	100515116	PPP1R3F	PPP1R3F_fiveUTR	X	43329052	43329101	50	+	43329052	43329053	CGTGGTGCGCTATGAGACCCCTGAGGGCACTTTCTGGGCCAACAACCACG	Promoter (<=1kb)	19	43328127	43344492	16366	1	PPP1R3F-201	925	FOXP3-201;PPP1R3F-201;PPP1R3F-202	FOXP3;PPP1R3F;PPP1R3F	-317;0;0	TRUE	FALSE	TRUE	TRUE	FALSE	TRUE	FALSE	FALSE	FALSE	fiveUTR	8	8	ENSSSCG00000022584	X	conserved gene and region	NA	NA	NA	NA	NA	NA
cg15962375	NA	NA	-0.293641	-0.0138342	Sus_scrofa.Sscrofa11.1.100	cg15962375	100522456	RPS6KC1	RPS6KC1_Intergenic_downstream	9	130138047	130138096	50	+	130138095	130138096	GCAAACATTTTTATTTCAAATAGCAGCTCTCAGACAAGATCTGGAAAACG	Distal Intergenic	9	130256389	130435293	178905	2	RPS6KC1-203	297197	NA	NA	NA	FALSE	TRUE	FALSE	FALSE	FALSE	FALSE	FALSE	FALSE	TRUE	Intergenic_downstream	17	34	ENSSSCG00000015586	9	conserved gene and region	NA	NA	NA	NA	NA	NA
cg15985481	NA	NA	-0.0541533	-0.00536304	Sus_scrofa.Sscrofa11.1.100	cg15985481	100516102	KIF26B	KIF26B_Exon	10	18194066	18194115	50	-	18194066	18194067	CGTCAGCATCATCAGCAGCATCAGCGAGGACCTGGAGTGCTACTCCAGCA	Exon (KIF26B-201/KIF26B, exon 12 of 15)	10	17711443	18219870	508428	1	KIF26B-201	482623	KIF26B-201;KIF26B-202	KIF26B;KIF26B	0;0	TRUE	FALSE	FALSE	FALSE	FALSE	TRUE	FALSE	FALSE	FALSE	Exon	1	3	ENSSSCG00000010879	10	conserved gene and region	10	18193817	18194206	390	*	390
cg15993931	NA	NA	-0.802659	-0.182997	Sus_scrofa.Sscrofa11.1.100	cg15993931	100038003	KLF7	KLF7_Intron	15	110379513	110379562	50	+	110379513	110379514	CGTCCATTAGGCCGCGTGTGACCATGTAAGGTAAACAGGGGGCTCATGAA	Intron (KLF7-201/KLF7, intron 2 of 4)	15	110286436	110536189	249754	2	KLF7-201	156627	KLF7-201;KLF7-202;KLF7-203	KLF7;KLF7;KLF7	0;0;0	TRUE	FALSE	FALSE	FALSE	FALSE	FALSE	TRUE	FALSE	FALSE	Intron	7	24	ENSSSCG00000029998	15	mapped to different genes	15	110379473	110379528	56	*	56
cg16023341	NA	NA	0.27091	0.00686014	Sus_scrofa.Sscrofa11.1.100	cg16023341	100525671	CADPS2	CADPS2_Intron	18	24856964	24857013	50	+	24856964	24856965	CGCCCGGCTCAGCTGCACTATTTAGGAGATGAGGTTTGTCAATTTCTATT	Intron (CADPS2-203/CADPS2, intron 26 of 26)	18	24372544	24867275	494732	1	CADPS2-203	484420	CADPS2-203;CADPS2-204;CADPS2-201;CADPS2-202;CADPS2-206;CADPS2-205	CADPS2;CADPS2;CADPS2;CADPS2;CADPS2;CADPS2	0;0;0;0;0;0	TRUE	FALSE	FALSE	FALSE	FALSE	FALSE	TRUE	FALSE	FALSE	Intron	13	15	ENSSSCG00000016611	18	conserved gene and region	NA	NA	NA	NA	NA	NA
cg16111239	NA	NA	-1.12776	-0.149978	Sus_scrofa.Sscrofa11.1.100	cg16111239	110261545	MEX3B	MEX3B_Promoter	7	50752276	50752325	50	+	50752324	50752325	AGCTGACACCACAATGCTACTGACACTATCGCTGGGGGAGGCGATTGGCG	Promoter (<=1kb)	7	50747840	50751777	3938	2	MEX3B-201	-499	MEX3B-201	MEX3B	0	FALSE	TRUE	TRUE	FALSE	FALSE	FALSE	FALSE	FALSE	FALSE	Promoter	1	2	ENSSSCG00000038491	7	conserved gene and region	7	50751684	50752625	942	*	942
cg16286672	NA	NA	-0.0486504	-0.00518032	Sus_scrofa.Sscrofa11.1.100	cg16286672	100736811	FIGN	FIGN_Intron	15	70390580	70390629	50	+	70390580	70390581	CGGACCTAACTTTTAGAGGATCAATGTGACAAGGCAGTCCCTGATAGATG	Intron (FIGN-201/FIGN, intron 2 of 2)	15	70262091	70394096	132006	2	FIGN-201	3467	FIGN-201	FIGN	0	TRUE	FALSE	FALSE	FALSE	FALSE	FALSE	TRUE	FALSE	FALSE	Intron	30	108	ENSSSCG00000034262	15	conserved gene and region	NA	NA	NA	NA	NA	NA
cg16296826	NA	NA	-0.840065	-0.084043	Sus_scrofa.Sscrofa11.1.100	cg16296826	110260204	ADGRB1	ADGRB1_fiveUTR	4	1659146	1659195	50	-	1659194	1659195	ATTACATCAGGCTTTATAGAGCTTCCAGATCACACATTAGAGGGGGAGCG	Promoter (<=1kb)	4	1582324	1659163	76840	2	ADGRB1-201	0	ADGRB1-201;ADGRB1-202;ADGRB1-203;ADGRB1-205;ADGRB1-206	ADGRB1;ADGRB1;ADGRB1;ADGRB1;ADGRB1	0;0;0;0;0	TRUE	FALSE	TRUE	TRUE	FALSE	TRUE	FALSE	FALSE	FALSE	fiveUTR	5	8	ENSSSCG00000035891	4	conserved gene but different region	4	1659193	1659315	123	*	123
cg16297767	NA	NA	0.0933616	0.00932845	Sus_scrofa.Sscrofa11.1.100	cg16297767	100522504	POU4F2	POU4F2_Promoter	8	82048845	82048894	50	-	82048845	82048846	CGCTTCACTGTGTAATCTGCTATGCCTCATCTGATTTGTATGCTTAATTC	Promoter (2-3kb)	8	82044644	82046307	1664	2	POU4F2-201	-2587	POU4F2-201	POU4F2	0	FALSE	TRUE	TRUE	FALSE	FALSE	FALSE	FALSE	FALSE	FALSE	Promoter	7	25	ENSSSCG00000026015	8	conserved gene and region	NA	NA	NA	NA	NA	NA
cg16367989	NA	NA	-0.182323	-0.00883736	Sus_scrofa.Sscrofa11.1.100	cg16367989	100519315	PANX2	PANX2_Exon	5	505757	505806	50	-	505805	505806	CGAAGTTCTTGGTGAAGACCAGGGTGACCAGCAGGATGGGCACCAGCACG	Promoter (<=1kb)	5	497382	506013	8632	2	PANX2-201	207	PANX2-201	PANX2	0	TRUE	FALSE	TRUE	FALSE	FALSE	TRUE	FALSE	FALSE	FALSE	Exon	1	2	ENSSSCG00000000975	5	conserved gene and region	NA	NA	NA	NA	NA	NA
cg16604235	NA	NA	-0.013719	-0.00345689	Sus_scrofa.Sscrofa11.1.100	cg16604235	100153907	FOXP4	FOXP4_Intergenic_upstream	7	36658741	36658790	50	-	36658741	36658742	CGTAATGAAACCCTTTAATCATATTCAAATAGGTTACTGTTCAGGGGGAA	Distal Intergenic	7	36754754	36793527	38774	1	FOXP4-201	-96013	NA	NA	NA	FALSE	TRUE	FALSE	FALSE	FALSE	FALSE	FALSE	FALSE	TRUE	Intergenic_upstream	18	44	ENSSSCG00000001619	7	mapped to different genes	NA	NA	NA	NA	NA	NA
cg16670979	NA	NA	-0.00175906	-0.00350605	Sus_scrofa.Sscrofa11.1.100	cg16670979	100512281	PPFIA2	PPFIA2_Promoter	5	99819315	99819364	50	+	99819315	99819316	CGCGTGTGCGTGAGGAGGAGAGCAAAGACGTGATTACTTCAGAATTTATT	Promoter (<=1kb)	5	99819405	100278440	459036	1	PPFIA2-201	-41	PPFIA2-201;PPFIA2-202;PPFIA2-203	PPFIA2;PPFIA2;PPFIA2	0;0;0	FALSE	TRUE	TRUE	FALSE	FALSE	FALSE	FALSE	FALSE	FALSE	Promoter	4	10	ENSSSCG00000000940	5	conserved gene but different region	NA	NA	NA	NA	NA	NA
cg16679083	NA	NA	0.0213802	0.000180622	Sus_scrofa.Sscrofa11.1.100	cg16679083	100151829	PTCHD1	PTCHD1_Exon	X	19508650	19508699	50	-	19508650	19508651	CGCCGGTGCTCATCTCCATCCTGCTCGGCGCCAGCTTCAGCCGCTACCAG	Promoter (<=1kb)	19	19507998	19563296	55299	1	PTCHD1-201	652	PTCHD1-201	PTCHD1	0	TRUE	FALSE	TRUE	FALSE	FALSE	TRUE	FALSE	FALSE	FALSE	Exon	7	11	ENSSSCG00000032433	X	conserved gene and region	X	19508052	19508850	799	*	799
cg16688387	NA	NA	-0.0728372	-0.00843152	Sus_scrofa.Sscrofa11.1.100	cg16688387	100513315	CDK15	CDK15_Intergenic_downstream	15	105513746	105513795	50	+	105513794	105513795	TTTAAACTCCCATCTCTGTGTTTAAACATTTCTTCCTGCTGACAGCAGCG	Distal Intergenic	15	105418475	105506117	87643	1	CDK15-202	95271	NA	NA	NA	FALSE	TRUE	FALSE	FALSE	FALSE	FALSE	FALSE	FALSE	TRUE	Intergenic_downstream	1	5	ENSSSCG00000022296	15	conserved gene and region	NA	NA	NA	NA	NA	NA
cg16947830	NA	NA	0.15859	0.0163461	Sus_scrofa.Sscrofa11.1.100	cg16947830	100153235	RBM26	RBM26_Intergenic_downstream	11	51310557	51310606	50	-	51310605	51310606	CCCAGAATAAATCTACCTTATTAAATGCTTGAAATTATGTGTCTTTTACG	Distal Intergenic	11	51337488	51394521	57034	2	RBM26-203	83964	NA	NA	NA	FALSE	TRUE	FALSE	FALSE	FALSE	FALSE	FALSE	FALSE	TRUE	Intergenic_downstream	12	16	ENSSSCG00000009479	11	conserved gene and region	NA	NA	NA	NA	NA	NA
cg17179099	NA	NA	-1.56121	-0.147881	Sus_scrofa.Sscrofa11.1.100	cg17179099	100525889	APPBP2	APPBP2_Exon	12	37614082	37614131	50	+	37614082	37614083	CGGCCGTGGAACTAGAGTGGATCCCAGAGACTCTCTATAACACCGCCATC	Promoter (<=1kb)	12	37613822	37678708	64887	1	APPBP2-201	260	APPBP2-201	APPBP2	0	TRUE	FALSE	TRUE	FALSE	FALSE	TRUE	FALSE	FALSE	FALSE	Exon	2	2	ENSSSCG00000017678	12	conserved gene and region	12	37613585	37614087	503	*	503
cg22048239	NA	NA	-0.0864534	-0.0197314	Sus_scrofa.Sscrofa11.1.100	cg22048239	100157705	FBXO33	FBXO33_threeUTR	1	169877662	169877711	50	+	169877710	169877711	ACTTAAAACTGGGGTCAGGTGGAAGTCTCACAGAGACCACGTCTGTACCG	3' UTR	1	169877192	169915602	38411	2	FBXO33-201	37891	FBXO33-201	FBXO33	0	TRUE	FALSE	FALSE	FALSE	TRUE	TRUE	FALSE	FALSE	FALSE	threeUTR	8	12	ENSSSCG00000004989	1	conserved gene and region	NA	NA	NA	NA	NA	NA
cg17254187	NA	NA	0.438566	0.0180773	Sus_scrofa.Sscrofa11.1.100	cg17254187	100511769	CACNA1E	CACNA1E_fiveUTR	9	122935860	122935909	50	-	122935908	122935909	GAGCAATGTTCTGTGATGGTGCCCGAGATGCGTGGACTGAGCCCAGACCG	5' UTR	9	122931808	123317141	385334	1	CACNA1E-201	4052	CACNA1E-201;CACNA1E-202;CACNA1E-203;CACNA1E-204;CACNA1E-205	CACNA1E;CACNA1E;CACNA1E;CACNA1E;CACNA1E	0;0;0;0;0	TRUE	FALSE	FALSE	TRUE	FALSE	TRUE	TRUE	FALSE	FALSE	fiveUTR	3	21	ENSSSCG00000015543	9	conserved gene but different region	9	122935842	122936144	303	*	303
cg17291767	NA	NA	0.0330714	0.0018957	Sus_scrofa.Sscrofa11.1.100	cg17291767	100153071	TRERF1	TRERF1_Exon	7	37374343	37374392	50	+	37374391	37374392	CTTGGGCGGGAGAAGCTTGACAGGGACAGACACGGGCATGACCATAGGCG	Exon (TRERF1-201/TRERF1, exon 8 of 18)	7	37333947	37554891	220945	2	TRERF1-202	180499	TRERF1-202;TRERF1-201;TRERF1-203	TRERF1;TRERF1;TRERF1	0;0;0	TRUE	FALSE	FALSE	FALSE	FALSE	TRUE	TRUE	FALSE	FALSE	Exon	2	2	ENSSSCG00000001639	7	conserved gene and region	7	37374166	37374476	311	*	311
cg17314023	NA	NA	0.423836	0.0265446	Sus_scrofa.Sscrofa11.1.100	cg17314023	100155291	CDYL	CDYL_Exon	7	2963828	2963877	50	+	2963828	2963829	CGGACAGAGTCCAGATGGCTGTTCTACCGTTATGTTTCCCAAGATAATGG	Exon (CDYL-201/CDYL, exon 6 of 8)	7	2785405	2966241	180837	1	CDYL-201	178423	CDYL-201;CDYL-202;CDYL-203	CDYL;CDYL;CDYL	0;0;0	TRUE	FALSE	FALSE	FALSE	FALSE	TRUE	FALSE	FALSE	FALSE	Exon	1	1	ENSSSCG00000000999	7	conserved gene and region	7	2963828	2964288	461	*	461
cg17323990	NA	NA	-0.409123	-0.0112265	Sus_scrofa.Sscrofa11.1.100	cg17323990	100521434	ADAMTS2	ADAMTS2_Exon	2	79365528	79365577	50	-	79365528	79365529	CGCTTCCACTGGTCCCGCTGCAGCCAGCAGGAGCTGAGCCGCTACCTGCA	Exon (ADAMTS2-201/ADAMTS2, exon 8 of 22)	2	79182971	79406873	223903	1	ADAMTS2-201	182557	ADAMTS2-201	ADAMTS2	0	TRUE	FALSE	FALSE	FALSE	FALSE	TRUE	FALSE	FALSE	FALSE	Exon	1	2	ENSSSCG00000024043	2	conserved gene and region	2	79365427	79365568	142	*	142
cg17325863	NA	NA	0.133145	0.0155246	Sus_scrofa.Sscrofa11.1.100	cg17325863	100511671	TCF4	TCF4_Intron	1	105077461	105077510	50	-	105077461	105077462	CGCTCTTCAGCGCATCATTTTATGCAACAGGAGGTAGAGCGAGAAATGAA	Intron (TCF4-201/TCF4, intron 1 of 18)	1	104719137	105078587	359451	2	TCF4-201	1077	TCF4-201;TCF4-202;TCF4-203;TCF4-204;TCF4-206	TCF4;TCF4;TCF4;TCF4;TCF4	0;0;0;0;0	TRUE	FALSE	FALSE	FALSE	FALSE	FALSE	TRUE	FALSE	FALSE	Intron	52	86	ENSSSCG00000004535	1	conserved gene but different region	NA	NA	NA	NA	NA	NA
cg17326640	NA	NA	0.485732	0.0421954	Sus_scrofa.Sscrofa11.1.100	cg17326640	NA	CCND2	CCND2_Promoter	5	66116268	66116317	50	+	66116316	66116317	GCATAGCCAATAGCTCTGGGGCTCCTGCTACTGCGCGCTGATTGTTACCG	Promoter (1-2kb)	5	66087379	66114571	27193	2	CCND2-201	-1697	CCND2-201	CCND2	-1697	FALSE	TRUE	TRUE	FALSE	FALSE	FALSE	FALSE	FALSE	FALSE	Promoter	3	3	NA	NA	mapped to different genes	NA	NA	NA	NA	NA	NA
cg17415555	NA	NA	-1.79588	-0.268731	Sus_scrofa.Sscrofa11.1.100	cg17415555	100620150	TMTC2	TMTC2_Exon	5	99084801	99084850	50	+	99084849	99084850	AGCAGAAATCCGCACTCAGGGTGTTGAGATACAAGGCGAGCCCCAGAGCG	Promoter (<=1kb)	5	98697017	99085389	388373	2	TMTC2-201	539	TMTC2-201;TMTC2-202;TMTC2-203	TMTC2;TMTC2;TMTC2	0;0;0	TRUE	FALSE	TRUE	FALSE	FALSE	TRUE	TRUE	FALSE	FALSE	Exon	2	3	ENSSSCG00000024065	5	conserved gene and region	NA	NA	NA	NA	NA	NA
cg17443147	NA	NA	0.285183	0.0295332	Sus_scrofa.Sscrofa11.1.100	cg17443147	100519194	ZFHX3	ZFHX3_Intron	6	15808905	15808954	50	+	15808905	15808906	CGTTAAATCAACCAGCAAGCGCAGCCAGCAAACTCTGTGGCACTTTAACT	Intron (ZFHX3-201/ZFHX3, intron 4 of 10)	6	15698176	16023169	324994	2	ZFHX3-201	214215	ZFHX3-201	ZFHX3	0	TRUE	FALSE	FALSE	FALSE	FALSE	FALSE	TRUE	FALSE	FALSE	Intron	68	170	ENSSSCG00000002752	6	conserved gene and region	NA	NA	NA	NA	NA	NA
cg17489004	NA	NA	1.4985	0.0961182	Sus_scrofa.Sscrofa11.1.100	cg17489004	100516626	WDR20	WDR20_Exon	AEMK02000452.1	978664	978713	50	+	978712	978713	TGCTTCAATGTGGGCCGGGAGCTGTACTTCTATATCTACAAGGGGGTCCG	Promoter (<=1kb)	200	978438	1037706	59269	1	WDR20-202	226	HSP90AA1-201;HSP90AA1-203;WDR20-202;WDR20-201;WDR20-203;WDR20-204	HSP90AA1;HSP90AA1;WDR20;WDR20;WDR20;WDR20	-528;-434;0;0;0;0	TRUE	FALSE	TRUE	FALSE	FALSE	TRUE	FALSE	FALSE	FALSE	Exon	8	9	ENSSSCG00000002533	AEMK02000452.1	conserved gene and region	AEMK02000452.1	977916	979239	1324	*	1324
cg17749256	NA	NA	0.243892	0.00617443	Sus_scrofa.Sscrofa11.1.100	cg17749256	100512817	TENM3	TENM3_Exon	15	44215742	44215791	50	-	44215742	44215743	CGCCGGCTGCTTTGCCCGCCGAGCTGCAAACCACACCCGAGTCCGTCCAG	Exon (TENM3-201/TENM3, exon 4 of 29)	15	43787465	44399718	612254	1	TENM3-201	428277	TENM3-201;TENM3-202;TENM3-203	TENM3;TENM3;TENM3	0;0;0	TRUE	FALSE	FALSE	FALSE	FALSE	TRUE	FALSE	FALSE	FALSE	Exon	14	41	ENSSSCG00000015774	15	conserved gene and region	NA	NA	NA	NA	NA	NA
cg17776554	NA	NA	0.273784	0.0827897	Sus_scrofa.Sscrofa11.1.100	cg17776554	100519194	ZFHX3	ZFHX3_Intron	6	15941459	15941508	50	-	15941507	15941508	CACATTACACAGCAACAAAGCGGAAGGTTAATTTGAAACTCACAGCCCCG	Intron (ZFHX3-201/ZFHX3, intron 2 of 10)	6	15698176	16023169	324994	2	ZFHX3-201	81661	ZFHX3-201	ZFHX3	0	TRUE	FALSE	FALSE	FALSE	FALSE	FALSE	TRUE	FALSE	FALSE	Intron	68	170	ENSSSCG00000002752	6	conserved gene and region	6	15940929	15941919	991	*	991
cg17916358	NA	NA	1.72322	0.103675	Sus_scrofa.Sscrofa11.1.100	cg17916358	NA	CACNA1C	CACNA1C_Exon	5	69316053	69316102	50	-	69316101	69316102	TGTTACACTAATCATCATAGGGTCATTTTTTGTACTTAACTTGGTTCTCG	Exon (CACNA1C-201/CACNA1C, exon 9 of 31)	5	69017664	69399613	381950	1	CACNA1C-201	298389	CACNA1C-201	CACNA1C	0	TRUE	FALSE	FALSE	FALSE	FALSE	TRUE	FALSE	FALSE	FALSE	Exon	5	8	ENSSSCG00000027725	5	conserved gene and region	NA	NA	NA	NA	NA	NA
cg17986111	NA	NA	-0.502871	-0.0988073	Sus_scrofa.Sscrofa11.1.100	cg17986111	100520483	LRRTM1	LRRTM1_Exon	3	63588725	63588774	50	-	63588725	63588726	CGTGGCTCTATCTGGATCACAATCACATCTGCTCCGTGCAGGGGGACGCC	Exon (LRRTM1-201/LRRTM1, exon 2 of 2)	3	63587499	63590407	2909	1	LRRTM1-201	1226	LRRTM1-201	LRRTM1	0	TRUE	FALSE	FALSE	FALSE	FALSE	TRUE	TRUE	FALSE	FALSE	Exon	16	24	ENSSSCG00000023859	3	mapped to different genes	3	63588549	63588791	243	*	243
cg18058895	NA	NA	1.49752	0.243709	Sus_scrofa.Sscrofa11.1.100	cg18058895	102158177	MLLT6	MLLT6_Exon	12	23396553	23396602	50	+	23396601	23396602	GACTCAGGCCGCTTCTTGTGCTTCTGCTTAAGGCGTTCTTTGTCCTTTCG	Exon (MLLT6-201/MLLT6, exon 8 of 21)	12	23380190	23404837	24648	2	MLLT6-201	8235	CISD3-202;MLLT6-201	CISD3;MLLT6	0;0	TRUE	FALSE	FALSE	FALSE	FALSE	TRUE	FALSE	FALSE	FALSE	Exon	2	4	ENSSSCG00000032478	12	conserved gene and region	NA	NA	NA	NA	NA	NA
cg22929401	NA	NA	-0.656645	-0.049629	Sus_scrofa.Sscrofa11.1.100	cg22929401	NA	KDELR3	KDELR3_Promoter	5	9522389	9522438	50	+	9522389	9522390	CGTCTGTGGCGGTTTTTCTATAGGTGCTAAAATATTCCACCCTGGTGACT	Promoter (6-7kb)	5	9506876	9515722	8847	2	KDELR3-202	-6667	NA	NA	NA	FALSE	TRUE	TRUE	FALSE	FALSE	FALSE	FALSE	FALSE	FALSE	Promoter	3	3	NA	NA	mapped to different genes	NA	NA	NA	NA	NA	NA
cg18117260	NA	NA	4.44184	0.325898	Sus_scrofa.Sscrofa11.1.100	cg18117260	100519194	ZFHX3	ZFHX3_Intron	6	15952367	15952416	50	+	15952367	15952368	CGGGAAGGGCTAATTAGCCACCTTCTGGATCAATAAGATTCAGCAAAAAA	Intron (ZFHX3-201/ZFHX3, intron 2 of 10)	6	15698176	16023169	324994	2	ZFHX3-201	70753	ZFHX3-201	ZFHX3	0	TRUE	FALSE	FALSE	FALSE	FALSE	FALSE	TRUE	FALSE	FALSE	Intron	68	170	ENSSSCG00000002752	6	conserved gene but different region	NA	NA	NA	NA	NA	NA
cg18200760	NA	NA	-4.59779	-0.480258	Sus_scrofa.Sscrofa11.1.100	cg18200760	100152257	NTNG1	NTNG1_fiveUTR	4	112613426	112613475	50	-	112613426	112613427	CGTCCTCTTCCGAAATGCAAAAGATCAGTGACTTTGACAGGTAGATGAGG	Promoter (<=1kb)	4	112287043	112613454	326412	2	NTNG1-201	0	NTNG1-201;NTNG1-204;NTNG1-203;NTNG1-202;NTNG1-205;NTNG1-206;NTNG1-207;NTNG1-208;NTNG1-209;NTNG1-210	NTNG1;NTNG1;NTNG1;NTNG1;NTNG1;NTNG1;NTNG1;NTNG1;NTNG1;NTNG1	0;0;0;0;0;0;0;0;0;0	TRUE	FALSE	TRUE	TRUE	FALSE	TRUE	FALSE	FALSE	FALSE	fiveUTR	1	6	ENSSSCG00000006852	4	conserved gene and region	4	112612975	112613427	453	*	453
cg18253120	NA	NA	0.472529	0.0462191	Sus_scrofa.Sscrofa11.1.100	cg18253120	110262171	NEUROG2	NEUROG2_Promoter	8	110193678	110193727	50	+	110193678	110193679	CGACTCGAGCCACCCAGGCCATATGGTTCACTCTGTATTTTCTTAGTTGA	Promoter (7-8kb)	8	110201161	110201979	819	1	NEUROG2-201	-7434	NA	NA	NA	FALSE	TRUE	TRUE	FALSE	FALSE	FALSE	FALSE	FALSE	FALSE	Promoter	14	14	ENSSSCG00000033479	8	mapped to different genes	NA	NA	NA	NA	NA	NA
cg18278083	NA	NA	0.579948	0.11959	Sus_scrofa.Sscrofa11.1.100	cg18278083	100154905	PLAG1	PLAG1_Intron	4	75647771	75647820	50	-	75647771	75647772	CGAAGGGCAAAAGCCTTTTATAACTCAACCGACAATGAGAAAACGTGAAA	Intron (PLAG1-201/PLAG1, intron 1 of 5)	4	75646592	75694365	47774	1	PLAG1-201	1179	PLAG1-201	PLAG1	0	TRUE	FALSE	FALSE	FALSE	FALSE	FALSE	TRUE	FALSE	FALSE	Intron	5	21	ENSSSCG00000006247	4	conserved gene and region	NA	NA	NA	NA	NA	NA
cg18288197	NA	NA	0.106786	0.00232728	Sus_scrofa.Sscrofa11.1.100	cg18288197	100627966	TSHZ3	TSHZ3_Intron	6	41379412	41379461	50	+	41379460	41379461	GAGGAAATAATAGCCATTTCCAATGATAATACACAATTTTAGCACTGACG	Intron (TSHZ3-201/TSHZ3, intron 1 of 1)	6	41345468	41423751	78284	2	TSHZ3-201	44290	TSHZ3-201	TSHZ3	0	TRUE	FALSE	FALSE	FALSE	FALSE	FALSE	TRUE	FALSE	FALSE	Intron	22	81	ENSSSCG00000025214	6	conserved gene and region	NA	NA	NA	NA	NA	NA
cg18304538	NA	NA	0.325444	0.0188283	Sus_scrofa.Sscrofa11.1.100	cg18304538	100523593	TBCA	TBCA_Intergenic_upstream	2	86724444	86724493	50	-	86724444	86724445	CGAATGAAATGTAATTTGTGCAAGAATTTGTTGTATCTGTCACAAATATT	Distal Intergenic	2	86579118	86665646	86529	2	TBCA-201	-58847	NA	NA	NA	FALSE	TRUE	FALSE	FALSE	FALSE	FALSE	FALSE	FALSE	TRUE	Intergenic_upstream	72	81	ENSSSCG00000014100	2	conserved gene but different region	NA	NA	NA	NA	NA	NA
cg18440245	NA	NA	-0.175752	-0.0214339	Sus_scrofa.Sscrofa11.1.100	cg18440245	102159800	MVB12B	MVB12B_Intergenic_upstream	1	266824921	266824970	50	-	266824921	266824922	CGTGGGATTGACACCGAGCATTGACTTTGCTTCAGGCTTATCCACAAATC	Distal Intergenic	1	266933542	267105788	172247	1	MVB12B-201	-108621	NA	NA	NA	FALSE	TRUE	FALSE	FALSE	FALSE	FALSE	FALSE	FALSE	TRUE	Intergenic_upstream	30	49	ENSSSCG00000036926	1	mapped to different genes	NA	NA	NA	NA	NA	NA
cg18473521.1	NA	NA	0.376556	0.0472569	Sus_scrofa.Sscrofa11.1.100	cg18473521.1	100154759	HOXC4	HOXC4_Intron	5	19266715	19266764	50	-	19266715	19266716	CGACTCTGGGTTAGCACAATTGAACTGGATTTACGAGCGAGAATGGGTAA	Intron (HOXC4-201/HOXC4, intron 1 of 1)	5	19265081	19268257	3177	1	HOXC4-201	1634	HOXC4-201	HOXC4	0	TRUE	FALSE	FALSE	FALSE	FALSE	FALSE	TRUE	FALSE	FALSE	Intron	9	91	ENSSSCG00000038993	5	conserved gene and region	NA	NA	NA	NA	NA	NA
cg18473521.2	NA	NA	0.0487973	0.000750078	Sus_scrofa.Sscrofa11.1.100	cg18473521.2	100154759	HOXC4	HOXC4_Intron	5	19266715	19266764	50	+	19266715	19266716	CGACTCTGGGTTAGCACAATTGAACTGGATTTACGAGCGAGAATGGGTAA	Intron (HOXC4-201/HOXC4, intron 1 of 1)	5	19265081	19268257	3177	1	HOXC4-201	1634	HOXC4-201	HOXC4	0	TRUE	FALSE	FALSE	FALSE	FALSE	FALSE	TRUE	FALSE	FALSE	Intron	9	91	ENSSSCG00000038993	5	conserved gene and region	NA	NA	NA	NA	NA	NA
cg23245556	NA	NA	-0.0412174	-0.00115926	Sus_scrofa.Sscrofa11.1.100	cg23245556	100523292	UTRN	UTRN_Exon	1	20751794	20751843	50	-	20751842	20751843	TGCCATCCTTTGTAAGCGATGCAACAAAACCACAACTTTCTGCAGAGACG	Exon (UTRN-202/UTRN, exon 1 of 25)	1	20511240	21048787	537548	2	UTRN-201	296944	UTRN-201;UTRN-202;UTRN-203;UTRN-204	UTRN;UTRN;UTRN;UTRN	0;0;0;0	TRUE	FALSE	FALSE	FALSE	FALSE	TRUE	TRUE	FALSE	FALSE	Exon	1	2	ENSSSCG00000004123	1	conserved gene and region	NA	NA	NA	NA	NA	NA
cg18588934	NA	NA	-0.591655	-0.0932178	Sus_scrofa.Sscrofa11.1.100	cg18588934	102161937	IER5L	IER5L_Intergenic_upstream	1	269575514	269575563	50	-	269575514	269575515	CGAAAAGATCAGTATCTGTCAGTCTGACAGCTGATTGGCTGCTCGGAGAT	Distal Intergenic	1	269454099	269455310	1212	2	IER5L-201	-120253	NA	NA	NA	FALSE	TRUE	FALSE	FALSE	FALSE	FALSE	FALSE	FALSE	TRUE	Intergenic_upstream	3	19	ENSSSCG00000005673	1	mapped to different genes	NA	NA	NA	NA	NA	NA
cg23510032	NA	NA	-0.00094631	-8.41511e-05	Sus_scrofa.Sscrofa11.1.100	cg23510032	100157302	SMARCA2	SMARCA2_Exon	1	219663443	219663492	50	-	219663443	219663444	CGGCTATCAGAAATCACAGTTAGTGGGGATAAAATTAACAAGCCAGCAAA	Exon (SMARCA2-205/SMARCA2, exon 2 of 8)	1	219573535	219815404	241870	2	SMARCA2-201	151912	SMARCA2-201;SMARCA2-202;SMARCA2-203;SMARCA2-204;SMARCA2-205;SMARCA2-206;SMARCA2-207	SMARCA2;SMARCA2;SMARCA2;SMARCA2;SMARCA2;SMARCA2;SMARCA2	0;0;0;0;0;0;0	TRUE	FALSE	FALSE	FALSE	FALSE	TRUE	TRUE	FALSE	FALSE	Exon	2	9	ENSSSCG00000005232	1	conserved gene and region	NA	NA	NA	NA	NA	NA
cg18634499	NA	NA	-2.71571	-0.457539	Sus_scrofa.Sscrofa11.1.100	cg18634499	110255179	OSBPL10	OSBPL10_Exon	13	18031079	18031128	50	-	18031079	18031080	CGTTACCTGTTCTGCCAGCCCTGGAGGAGGTTGGTGTATTTGCTGAGCAC	Promoter (<=1kb)	13	17651165	18031491	380327	2	OSBPL10-201	363	OSBPL10-201;OSBPL10-202;OSBPL10-203;OSBPL10-204	OSBPL10;OSBPL10;OSBPL10;OSBPL10	0;0;0;0	TRUE	FALSE	TRUE	FALSE	FALSE	TRUE	TRUE	FALSE	FALSE	Exon	3	4	ENSSSCG00000011230	13	conserved gene but different region	13	18030868	18031080	213	*	213
cg18753125	NA	NA	-1.83892	-0.200296	Sus_scrofa.Sscrofa11.1.100	cg18753125	100513738	FGR	FGR_Intron	6	84801007	84801056	50	+	84801055	84801056	TATTTATGCAAAAGTGAGCCGACTTTGTTCGCCAGGTAACCGGGCACGCG	Intron (NA, intron 2 of 1)	6	84810808	84824005	13198	2	FGR-203	22949	NA	NA	NA	TRUE	FALSE	FALSE	FALSE	FALSE	FALSE	TRUE	FALSE	FALSE	Intron	27	36	ENSSSCG00000003578	6	mapped to different genes	NA	NA	NA	NA	NA	NA
cg18776764	NA	NA	-0.000987932	-0.12241	Sus_scrofa.Sscrofa11.1.100	cg18776764	100156549	BCL6	BCL6_Promoter	13	125401451	125401500	50	+	125401451	125401452	CGCCTTCGCTGTAGCAAAGCTCGGCCTCTGGAATTCTGAGAACTAATTTG	Promoter (8-9kb)	13	125377248	125393330	16083	2	BCL6-202	-8121	NA	NA	NA	FALSE	TRUE	TRUE	FALSE	FALSE	FALSE	FALSE	FALSE	FALSE	Promoter	5	19	ENSSSCG00000011810	13	conserved gene but different region	13	125401290	125401473	184	*	184
cg18797081	NA	NA	0.132494	0.0185278	Sus_scrofa.Sscrofa11.1.100	cg18797081	100521097	ERI3	ERI3_Intron	6	166996427	166996476	50	-	166996475	166996476	ATGCTGTTGAGAGTATTGAACCATTGATCTGTCATCTCCAGCTGTTCCCG	Intron (ERI3-202/ERI3, intron 5 of 6)	6	166957316	167019396	62081	1	ERI3-202	39111	ERI3-202;ERI3-201;ERI3-203;ERI3-204;ERI3-206;ERI3-205;ERI3-207	ERI3;ERI3;ERI3;ERI3;ERI3;ERI3;ERI3	0;0;0;0;0;0;0	TRUE	FALSE	FALSE	FALSE	FALSE	FALSE	TRUE	FALSE	FALSE	Intron	79	83	ENSSSCG00000036909	6	conserved gene and region	6	166996475	166996692	218	*	218
cg18814137	NA	NA	0.177426	0.0309503	Sus_scrofa.Sscrofa11.1.100	cg18814137	100515427	MPPED2	MPPED2_Intergenic_upstream	2	29991728	29991777	50	+	29991776	29991777	CAGTGACCTTGCTGAGTCGAAGCTGATTGGTGGTGTCAGCCTTGTCAACG	Distal Intergenic	2	30040337	30288102	247766	1	MPPED2-203	-48560	NA	NA	NA	FALSE	TRUE	FALSE	FALSE	FALSE	FALSE	FALSE	FALSE	TRUE	Intergenic_upstream	12	40	ENSSSCG00000013327	2	conserved gene and region	NA	NA	NA	NA	NA	NA
cg18897345	NA	NA	-0.981665	-0.170388	Sus_scrofa.Sscrofa11.1.100	cg18897345	100514347	DDX17	DDX17_threeUTR	5	9499344	9499393	50	-	9499392	9499393	GTGTGTGGGGACTTCTCACTGCCACGGACCCTTGATGCATGCTCCCCGCG	3' UTR	5	9485702	9505157	19456	1	DDX17-201	13642	DDX17-201;DDX17-202;DDX17-203	DDX17;DDX17;DDX17	0;0;0	TRUE	FALSE	FALSE	FALSE	TRUE	TRUE	TRUE	FALSE	FALSE	threeUTR	10	15	ENSSSCG00000000104	5	conserved gene and region	5	9499339	9499508	170	*	170
cg19078816	NA	NA	-0.178869	-0.00453862	Sus_scrofa.Sscrofa11.1.100	cg19078816	100153303	ELAVL2	ELAVL2_Intron	1	198988586	198988635	50	+	198988586	198988587	CGGTTTGGTTTCTTTAATCATTAGTTGCAGCGATGCGCTGGCAAACCCAG	Intron (ELAVL2-202/ELAVL2, intron 2 of 8)	1	198964132	199136545	172414	1	ELAVL2-201	24454	ELAVL2-201;ELAVL2-202;ELAVL2-203	ELAVL2;ELAVL2;ELAVL2	0;0;0	TRUE	FALSE	FALSE	FALSE	FALSE	FALSE	TRUE	FALSE	FALSE	Intron	14	34	ENSSSCG00000005130	1	conserved gene but different region	NA	NA	NA	NA	NA	NA
cg19239233	NA	NA	-0.0629947	-0.00100328	Sus_scrofa.Sscrofa11.1.100	cg19239233	102159905	POLR3B	POLR3B_fiveUTR	5	13758547	13758596	50	+	13758547	13758548	CGTGGCGAGGCGCACTGTGAAGCCCATTGTGGGCCTGTTTTGAATAAGAA	Promoter (<=1kb)	5	13590851	13758567	167717	2	POLR3B-201	0	POLR3B-201;POLR3B-203	POLR3B;POLR3B	0;0	TRUE	FALSE	TRUE	TRUE	FALSE	TRUE	TRUE	FALSE	FALSE	fiveUTR	10	20	ENSSSCG00000000169	5	mapped to different genes	NA	NA	NA	NA	NA	NA
cg19264807	NA	NA	0.191878	0.0165419	Sus_scrofa.Sscrofa11.1.100	cg19264807	100154407	E2F3	E2F3_threeUTR	7	15860734	15860783	50	-	15860782	15860783	ATTAGATGAACTGATCCAAAGCTGCACCCTGGACCTCAAACTGTTAACCG	3' UTR	7	15793995	15870204	76210	1	E2F3-201	66739	E2F3-201;E2F3-202;E2F3-203;E2F3-204;E2F3-205;E2F3-206	E2F3;E2F3;E2F3;E2F3;E2F3;E2F3	0;0;0;0;0;0	TRUE	FALSE	FALSE	FALSE	TRUE	TRUE	TRUE	FALSE	FALSE	threeUTR	3	10	ENSSSCG00000040178	7	conserved gene but different region	NA	NA	NA	NA	NA	NA
cg19365356	NA	NA	-2.64532	-0.288252	Sus_scrofa.Sscrofa11.1.100	cg19365356	100620970	NR3C2	NR3C2_Intron	8	80306753	80306802	50	-	80306753	80306754	CGGAGGCACAGTCAGTATGGTGCTGTGTGCTTGTTGTTTTGTTTTGGTTT	Intron (NR3C2-201/NR3C2, intron 2 of 8)	8	80290715	80638424	347710	1	NR3C2-201	16038	NR3C2-201;NR3C2-202;NR3C2-203	NR3C2;NR3C2;NR3C2	0;0;0	TRUE	FALSE	FALSE	FALSE	FALSE	FALSE	TRUE	FALSE	FALSE	Intron	2	7	ENSSSCG00000037766	8	conserved gene and region	8	80306582	80306754	173	*	173
cg24189185	NA	NA	0.00824311	0.00140776	Sus_scrofa.Sscrofa11.1.100	cg24189185	100513672	FGF5	FGF5_Exon	8	137546097	137546146	50	-	137546145	137546146	TAAAGTGGTTCTACTTACACTTGCATGGAGTTTTCCTTTTTTTGACATCG	Exon (FGF5-201/FGF5, exon 2 of 3)	8	137530208	137554622	24415	2	FGF5-201	8476	FGF5-201	FGF5	0	TRUE	FALSE	FALSE	FALSE	FALSE	TRUE	TRUE	FALSE	FALSE	Exon	3	3	ENSSSCG00000031272	8	conserved gene and region	NA	NA	NA	NA	NA	NA
cg19626073	NA	NA	-0.196916	-0.0241128	Sus_scrofa.Sscrofa11.1.100	cg19626073	100737689	HBZ	HBZ_Exon	3	41562171	41562220	50	-	41562219	41562220	GTGAGCAAGGACAGTGACAGCACCCAGAAATGGCAGCGCAAGAGCATCCG	Promoter (<=1kb)	3	41490823	41563020	72198	2	HBZ-201	800	HBZ-201;POLR3K-201;RHBDF1-201;RHBDF1-204;RHBDF1-202;RHBDF1-203	HBZ;POLR3K;RHBDF1;RHBDF1;RHBDF1;RHBDF1	0;0;0;0;0;0	TRUE	FALSE	TRUE	FALSE	FALSE	TRUE	TRUE	FALSE	FALSE	Exon	1	1	ENSSSCG00000007975	3	mapped to different genes	3	41562207	41562462	256	*	256
cg19631884	NA	NA	0.880574	0.12487	Sus_scrofa.Sscrofa11.1.100	cg19631884	100126277	AQP4	AQP4_Exon	6	111147293	111147342	50	+	111147293	111147294	CGCGGCACAGCGCCCCCTTGTCCATGGTCTCGAAGTCCGGGCTCTGCGCC	Exon (NA, exon 1 of 2)	6	111407639	111419089	11451	2	AQP4-204	271747	NA	NA	NA	TRUE	FALSE	FALSE	FALSE	FALSE	TRUE	TRUE	FALSE	FALSE	Exon	6	25	ENSSSCG00000035965	6	mapped to different genes	6	111146648	111147606	959	*	959
cg19690914	NA	NA	0.206941	0.0235824	Sus_scrofa.Sscrofa11.1.100	cg19690914	100524765	ARIH2	ARIH2_Exon	13	31615029	31615078	50	-	31615029	31615030	CGAAGTGTGCAGACGACTCTGAAACAGCCAACTACATTAGTGCTCACACT	Exon (ARIH2-201/ARIH2, exon 8 of 15)	13	31570088	31622018	51931	1	ARIH2-201	44941	ARIH2-201;ARIH2-202;ARIH2-203;ARIH2-204;ARIH2-205;ARIH2-206	ARIH2;ARIH2;ARIH2;ARIH2;ARIH2;ARIH2	0;0;0;0;0;0	TRUE	FALSE	FALSE	FALSE	FALSE	TRUE	FALSE	FALSE	FALSE	Exon	2	3	ENSSSCG00000011367	13	conserved gene but different region	NA	NA	NA	NA	NA	NA
cg19711579	NA	NA	2.8481	0.297911	Sus_scrofa.Sscrofa11.1.100	cg19711579	397283	NEUROD1	NEUROD1_Promoter	15	87180151	87180200	50	-	87180151	87180152	CGCTCCATTCCGGCCCCTTTGTGGCCAGAAGAAAGTGGCCCATCTGTCGC	Promoter (<=1kb)	15	87175764	87179961	4198	2	NEUROD1-201	-239	NEUROD1-201	NEUROD1	0	FALSE	TRUE	TRUE	FALSE	FALSE	FALSE	FALSE	FALSE	FALSE	Promoter	13	14	ENSSSCG00000016011	15	conserved gene but different region	NA	NA	NA	NA	NA	NA
cg25872155	NA	NA	-0.549719	-0.102118	Sus_scrofa.Sscrofa11.1.100	cg25872155	102159905	POLR3B	POLR3B_fiveUTR	5	13758552	13758601	50	-	13758552	13758553	CGAGGCGCACTGTGAAGCCCATTGTGGGCCTGTTTTGAATAAGAAAAGCC	Promoter (<=1kb)	5	13590851	13758567	167717	2	POLR3B-201	0	POLR3B-201;POLR3B-203	POLR3B;POLR3B	0;0	TRUE	FALSE	TRUE	TRUE	FALSE	TRUE	TRUE	FALSE	FALSE	fiveUTR	10	20	ENSSSCG00000000169	5	mapped to different genes	NA	NA	NA	NA	NA	NA
cg19839218	NA	NA	-0.343239	-0.0728388	Sus_scrofa.Sscrofa11.1.100	cg19839218	NA	SSR1	SSR1_Intergenic_downstream	7	4514298	4514347	50	+	4514298	4514299	CGTGAGCCCAGATCCGGACGAGCAGTTCACATTCCATTACGAAATTCTAC	Distal Intergenic	7	4658673	4685829	27157	2	SSR1-203	171482	NA	NA	NA	FALSE	TRUE	FALSE	FALSE	FALSE	FALSE	FALSE	FALSE	TRUE	Intergenic_downstream	8	11	NA	NA	mapped to different genes	NA	NA	NA	NA	NA	NA
cg19848879	NA	NA	0.326373	0.016358	Sus_scrofa.Sscrofa11.1.100	cg19848879	100156028	KIZ	KIZ_Intergenic_upstream	17	28952589	28952638	50	+	28952637	28952638	CACAGATGTTGTTTGGCTGAAGAGCAGCTGAATCCCCTCTCTGGCAGCCG	Distal Intergenic	17	28980328	29082392	102065	1	KIZ-201	-27690	NA	NA	NA	FALSE	TRUE	FALSE	FALSE	FALSE	FALSE	FALSE	FALSE	TRUE	Intergenic_upstream	37	44	ENSSSCG00000007108	17	mapped to different genes	NA	NA	NA	NA	NA	NA
cg19890585	NA	NA	0.0296791	0.00101054	Sus_scrofa.Sscrofa11.1.100	cg19890585	100158033	NCKAP1	NCKAP1_fiveUTR	15	88527937	88527986	50	+	88527985	88527986	ATGGTGAGCTTCTCCGCCAGCTTCTGCTGACTGGGCTGCAGCACTGAGCG	Promoter (<=1kb)	15	88425141	88528088	102948	2	NCKAP1-201	102	NCKAP1-201;NCKAP1-202;NCKAP1-205	NCKAP1;NCKAP1;NCKAP1	0;0;0	TRUE	FALSE	TRUE	TRUE	FALSE	TRUE	FALSE	FALSE	FALSE	fiveUTR	4	7	ENSSSCG00000016019	15	conserved gene but different region	15	88527576	88527988	413	*	413
cg19895248	NA	NA	0.054551	0.0129499	Sus_scrofa.Sscrofa11.1.100	cg19895248	100515427	MPPED2	MPPED2_Intergenic_upstream	2	29991697	29991746	50	+	29991745	29991746	GCGCAGCAGCCAATCACGAGTCAAGTCTGAACAGTGACCTTGCTGAGTCG	Distal Intergenic	2	30040337	30288102	247766	1	MPPED2-203	-48591	NA	NA	NA	FALSE	TRUE	FALSE	FALSE	FALSE	FALSE	FALSE	FALSE	TRUE	Intergenic_upstream	12	40	ENSSSCG00000013327	2	conserved gene and region	NA	NA	NA	NA	NA	NA
cg20049544	NA	NA	-0.180301	-0.0309386	Sus_scrofa.Sscrofa11.1.100	cg20049544	100512848	CNOT6L	CNOT6L_Exon	8	73262815	73262864	50	-	73262863	73262864	TTTTTCCCATTGGCTACCTCCTCTGCTGACATGATGGTATAAATTCTGCG	Exon (CNOT6L-201/CNOT6L, exon 2 of 13)	8	73185999	73304557	118559	2	CNOT6L-201	41693	CNOT6L-201;CNOT6L-202;CNOT6L-203;CNOT6L-205;CNOT6L-204;CNOT6L-206	CNOT6L;CNOT6L;CNOT6L;CNOT6L;CNOT6L;CNOT6L	0;0;0;0;0;0	TRUE	FALSE	FALSE	FALSE	FALSE	TRUE	FALSE	FALSE	FALSE	Exon	13	14	ENSSSCG00000008989	8	conserved gene and region	NA	NA	NA	NA	NA	NA
cg20177234	NA	NA	0.143301	0.01213	Sus_scrofa.Sscrofa11.1.100	cg20177234	100622336	CSF3R	CSF3R_Intergenic_upstream	6	92630073	92630122	50	-	92630121	92630122	CACCCTGTTAAATGGAATGGACTATTGATTCGGGGCTCACTTCCAGCCCG	Distal Intergenic	6	92550159	92565477	15319	2	CSF3R-201	-64645	NA	NA	NA	FALSE	TRUE	FALSE	FALSE	FALSE	FALSE	FALSE	FALSE	TRUE	Intergenic_upstream	7	7	ENSSSCG00000025795	6	conserved gene and region	NA	NA	NA	NA	NA	NA
cg20303044	NA	NA	-0.364852	-0.000598809	Sus_scrofa.Sscrofa11.1.100	cg20303044	100157655	EXT1	EXT1_Exon	4	20645811	20645860	50	-	20645859	20645860	GCAGGCCAAAAAACGCTATTTCATCCTGCTCTCAGCTGGCTCTTGTCTCG	Promoter (<=1kb)	4	20645809	20935564	289756	1	EXT1-201	2	EXT1-201	EXT1	0	TRUE	FALSE	TRUE	FALSE	FALSE	TRUE	FALSE	FALSE	FALSE	Exon	14	15	ENSSSCG00000006009	4	conserved gene and region	4	20645859	20646261	403	*	403
cg20460303	NA	NA	0.198517	0.0521003	Sus_scrofa.Sscrofa11.1.100	cg20460303	100516888	GLI3	GLI3_Intron	18	52624709	52624758	50	+	52624709	52624710	CGGCACTGATGGAAATTCTTTAGGTGGCATTCTGGATGAACCAAGCTTTC	Intron (GLI3-201/GLI3, intron 7 of 14)	18	52404071	52697903	293833	1	GLI3-201	220638	GLI3-201;GLI3-202	GLI3;GLI3	0;0	TRUE	FALSE	FALSE	FALSE	FALSE	FALSE	TRUE	FALSE	FALSE	Intron	20	21	ENSSSCG00000016763	18	conserved gene and region	NA	NA	NA	NA	NA	NA
cg25050453	NA	NA	0.797187	0.114471	Sus_scrofa.Sscrofa11.1.100	cg25050453	100515585	PAX2	PAX2_Intergenic_upstream	14	111766263	111766312	50	-	111766263	111766264	CGCGGCCATTACGGGAAAGTTAGTGTGAAACATGTTAAATTATCCCCAAA	Distal Intergenic	14	111834168	111914304	80137	1	PAX2-201	-67905	NA	NA	NA	FALSE	TRUE	FALSE	FALSE	FALSE	FALSE	FALSE	FALSE	TRUE	Intergenic_upstream	81	166	ENSSSCG00000010556	14	conserved gene and region	14	111766188	111766275	88	*	88
cg20708331	NA	NA	-0.00660241	-0.131347	Sus_scrofa.Sscrofa11.1.100	cg20708331	NA	LAMC1	LAMC1_Exon	9	124284039	124284088	50	-	124284039	124284040	CGGGGTGCAGTACCCCAGCTCCATCAACCTCACGCTGCACCTGGGTAAGC	Exon (LAMC1-203/LAMC1, exon 1 of 29)	9	124281834	124404794	122961	1	LAMC1-203	2205	LAMC1-203;LAMC1-202	LAMC1;LAMC1	0;0	TRUE	FALSE	FALSE	FALSE	FALSE	TRUE	TRUE	FALSE	FALSE	Exon	4	6	NA	NA	mapped to different genes	NA	NA	NA	NA	NA	NA
cg20734524	NA	NA	-0.286635	-0.0249888	Sus_scrofa.Sscrofa11.1.100	cg20734524	110261579	FOXG1	FOXG1_Intron	7	70649015	70649064	50	+	70649015	70649016	CGGATTTGGTCAGGGTACAAGTTGTTTGTTTAACCCGACAGCTCGGTGCA	Intron (NA, intron 2 of 1)	7	70658685	70660145	1461	2	FOXG1-201	11081	NA	NA	NA	TRUE	FALSE	FALSE	FALSE	FALSE	FALSE	TRUE	FALSE	FALSE	Intron	13	57	ENSSSCG00000033761	7	mapped to different genes	NA	NA	NA	NA	NA	NA
cg20761322	NA	NA	0.0833552	0.0237488	Sus_scrofa.Sscrofa11.1.100	cg20761322	100156043	CIB2	CIB2_fiveUTR	7	47788910	47788959	50	-	47788910	47788911	CGGCCACCATGGGGAACAAGCAGACCATCTTCACCGAAGAGCAGCTAGAC	Promoter (<=1kb)	7	47788791	47813400	24610	1	CIB2-201	119	CIB2-201;CIB2-202	CIB2;CIB2	0;0	TRUE	FALSE	TRUE	TRUE	FALSE	TRUE	FALSE	FALSE	FALSE	fiveUTR	1	1	ENSSSCG00000001762	7	conserved gene and region	7	47788365	47788945	581	*	581
cg20766940	NA	NA	0.331133	0.0255887	Sus_scrofa.Sscrofa11.1.100	cg20766940	100144417	RBM14	RBM14_threeUTR	2	5757580	5757629	50	-	5757628	5757629	AATTGCGGACTGAACCCTCGGGCTGCGGTCATATATGAGAACTTGCTCCG	3' UTR	2	5776540	5800458	23919	2	RBM14-201	42878	RBM14-203	RBM14	0	TRUE	FALSE	FALSE	FALSE	TRUE	TRUE	FALSE	FALSE	FALSE	threeUTR	6	49	ENSSSCG00000038008	2	mapped to different genes	NA	NA	NA	NA	NA	NA
cg20821026	NA	NA	-0.578914	-0.349713	Sus_scrofa.Sscrofa11.1.100	cg20821026	100514712	ZDHHC17	ZDHHC17_fiveUTR	5	104394106	104394155	50	+	104394154	104394155	CGCCATCTTGGTGTTAAATCCCTCCTCCCGCTGCATGCTGGGAGAAAGCG	Promoter (<=1kb)	5	104300872	104394260	93389	2	ZDHHC17-201	105	ZDHHC17-201;ZDHHC17-202	ZDHHC17;ZDHHC17	0;0	TRUE	FALSE	TRUE	TRUE	FALSE	TRUE	TRUE	FALSE	FALSE	fiveUTR	1	5	ENSSSCG00000000952	5	conserved gene and region	NA	NA	NA	NA	NA	NA
cg20913114	NA	NA	0.137751	0.0164894	Sus_scrofa.Sscrofa11.1.100	cg20913114	100523430	UNCX	UNCX_Intergenic_downstream	3	841775	841824	50	-	841775	841776	CGTCACCTCCGACCACAGACATTGTTTCCGACAGTTCTCAGGAGCAGTGT	Distal Intergenic	3	804177	809770	5594	1	UNCX-201	37647	NA	NA	NA	FALSE	TRUE	FALSE	FALSE	FALSE	FALSE	FALSE	FALSE	TRUE	Intergenic_downstream	49	93	ENSSSCG00000007555	3	conserved gene and region	3	841660	841828	169	*	169
cg20963367	NA	NA	-0.966988	-0.062726	Sus_scrofa.Sscrofa11.1.100	cg20963367	NA	HES1	HES1_Intron	13	131067186	131067235	50	-	131067234	131067235	AGGTGAGCGGAGCAGCGTTTTCCCACAGTCTGGGGCGGTGACACATGGCG	Intron (NA, intron 1 of 1)	13	131135724	131138236	2513	1	HES1-201	-68538	NA	NA	NA	TRUE	FALSE	FALSE	FALSE	FALSE	FALSE	TRUE	FALSE	FALSE	Intron	4	22	NA	NA	mapped to different genes	13	131067057	131067376	320	*	320
cg20997947	NA	NA	-0.332467	-0.155338	Sus_scrofa.Sscrofa11.1.100	cg20997947	100521290	DCAKD	DCAKD_Intron	12	18257551	18257600	50	-	18257599	18257600	CAGCGGAGGGACTCGCTGCGCAGTGAGAGCACCCCGTGGGGGGTGGTCCG	Intron (DCAKD-201/DCAKD, intron 1 of 6)	12	18203890	18365138	161249	1	DCAKD-201	53661	DCAKD-201;DCAKD-202;HEXIM2-201;HEXIM2-202;HEXIM2-204;HEXIM2-203	DCAKD;DCAKD;HEXIM2;HEXIM2;HEXIM2;HEXIM2	0;0;0;-596;-296;0	TRUE	FALSE	FALSE	FALSE	FALSE	FALSE	TRUE	FALSE	FALSE	Intron	3	8	ENSSSCG00000017340	12	mapped to different genes	12	18257275	18257797	523	*	523
cg25356878	NA	NA	-2.85232	-0.165753	Sus_scrofa.Sscrofa11.1.100	cg25356878	100739769	ZNF521	ZNF521_fiveUTR	6	110124795	110124844	50	+	110124843	110124844	GCCTGCACTCACACACAGACAGAGGGGCATGATTAAAAGGCGAGAGCGCG	Promoter (<=1kb)	6	109833615	110124798	291184	2	ZNF521-201	0	ZNF521-201	ZNF521	0	TRUE	FALSE	TRUE	TRUE	FALSE	TRUE	FALSE	FALSE	FALSE	fiveUTR	6	88	ENSSSCG00000003715	6	conserved gene but different region	6	110124835	110125144	310	*	310
cg21057587	NA	NA	-0.120617	-0.0294081	Sus_scrofa.Sscrofa11.1.100	cg21057587	100152921	VSX2	VSX2_Promoter	7	97531855	97531904	50	-	97531855	97531856	CGCTCCTGGCCCCGGTGATTGGCTGCTCAGCTCTGACCCCACTTGGGCTG	Promoter (<=1kb)	7	97532059	97551032	18974	1	VSX2-201	-204	VSX2-201	VSX2	0	FALSE	TRUE	TRUE	FALSE	FALSE	FALSE	FALSE	FALSE	FALSE	Promoter	3	25	ENSSSCG00000002363	7	conserved gene and region	NA	NA	NA	NA	NA	NA
cg21081239	NA	NA	-0.384546	-0.0475891	Sus_scrofa.Sscrofa11.1.100	cg21081239	106504882	CADM1	CADM1_Intergenic_upstream	9	43382012	43382061	50	-	43382012	43382013	CGATCAATCAGTAATGTAATCCTCTGCTGGTAGAACACAAAAACAAAGCC	Distal Intergenic	9	42644429	42984879	340451	2	CADM1-202	-397182	NA	NA	NA	FALSE	TRUE	FALSE	FALSE	FALSE	FALSE	FALSE	FALSE	TRUE	Intergenic_upstream	36	106	ENSSSCG00000031831	9	mapped to different genes	NA	NA	NA	NA	NA	NA
cg21098134	NA	NA	0.443043	0.0315677	Sus_scrofa.Sscrofa11.1.100	cg21098134	100512515	AFF2	AFF2_Intron	X	120979601	120979650	50	+	120979601	120979602	CGACGCGTGACCTGCTATGCAAATTTAATACCAAGGTGCCAAAGCTGAAT	Intron (AFF2-201/AFF2, intron 3 of 20)	19	120777237	121263574	486338	1	AFF2-201	202364	AFF2-201;AFF2-202;AFF2-203	AFF2;AFF2;AFF2	0;0;0	TRUE	FALSE	FALSE	FALSE	FALSE	FALSE	TRUE	FALSE	FALSE	Intron	3	5	ENSSSCG00000012730	X	conserved gene and region	NA	NA	NA	NA	NA	NA
cg25477526	NA	NA	-1.07909	-0.102082	Sus_scrofa.Sscrofa11.1.100	cg25477526	100517353	ADD1	ADD1_Intron	8	1694264	1694313	50	+	1694264	1694265	CGAACATTACACACGATCACGTGAAACCCTTGCTGCAGTCTCTCTCGTCC	Intron (ADD1-201/ADD1, intron 10 of 15)	8	1627177	1710650	83474	1	ADD1-201	67087	ADD1-201;ADD1-202;ADD1-203	ADD1;ADD1;ADD1	0;0;0	TRUE	FALSE	FALSE	FALSE	FALSE	FALSE	TRUE	FALSE	FALSE	Intron	4	6	ENSSSCG00000008692	8	conserved gene but different region	8	1694167	1694323	157	*	157
cg21249517	NA	NA	0.428869	0.0520408	Sus_scrofa.Sscrofa11.1.100	cg21249517	110260428	BEND3	BEND3_Exon	1	73189038	73189087	50	-	73189086	73189087	GCTTCTTGCCCAGGGAGCCGCTGCAGTTGTACTGCTTGCGCAGGTTCTCG	Exon (BEND3-201/BEND3, exon 11 of 11)	1	73184753	73360113	175361	2	BEND3-201	171026	BEND3-201	BEND3	0	TRUE	FALSE	FALSE	FALSE	FALSE	TRUE	FALSE	FALSE	FALSE	Exon	1	7	ENSSSCG00000031159	1	conserved gene and region	1	73188855	73189435	581	*	581
cg21304745	NA	NA	0.166525	0.0109528	Sus_scrofa.Sscrofa11.1.100	cg21304745	100155926	AFG1L	AFG1L_Intron	1	74544765	74544814	50	+	74544813	74544814	TCCACTGACCAATTAATAAGTTCCATTGCTGTATATGGGTTGATGCCACG	Intron (AFG1L-201/AFG1L, intron 9 of 13)	1	74367488	74589716	222229	1	AFG1L-201	177277	AFG1L-201;AFG1L-202;AFG1L-203	AFG1L;AFG1L;AFG1L	0;0;0	TRUE	FALSE	FALSE	FALSE	FALSE	FALSE	TRUE	FALSE	FALSE	Intron	4	6	ENSSSCG00000040199	1	conserved gene but different region	NA	NA	NA	NA	NA	NA
cg21371457	NA	NA	-0.241879	-0.0152911	Sus_scrofa.Sscrofa11.1.100	cg21371457	100523160	DCX	DCX_Exon	X	91355705	91355754	50	+	91355753	91355754	CACTCACCGTCTTGGTCGTTACCTGAGTCAGCTGGAGACTTGCTTCGGCG	Exon (DCX-201/DCX, exon 7 of 9)	19	91323768	91644567	320800	2	DCX-201	288813	DCX-201;DCX-202;DCX-203;DCX-204;DCX-205	DCX;DCX;DCX;DCX;DCX	0;0;0;0;0	TRUE	FALSE	FALSE	FALSE	FALSE	TRUE	TRUE	FALSE	FALSE	Exon	7	9	ENSSSCG00000012585	X	conserved gene and region	NA	NA	NA	NA	NA	NA
cg21398335	NA	NA	-0.860606	-0.0241743	Sus_scrofa.Sscrofa11.1.100	cg21398335	100517710	UBAP2L	UBAP2L_Exon	4	95480029	95480078	50	-	95480077	95480078	GACCCCTGTATAGTATGGCAGGCTGGTGTAACTGTAGCCAGGAGGCAGCG	Exon (UBAP2L-201/UBAP2L, exon 24 of 28)	4	95471126	95519712	48587	2	UBAP2L-201	39634	UBAP2L-201;UBAP2L-202;UBAP2L-203;UBAP2L-205;UBAP2L-204;UBAP2L-206;UBAP2L-207;UBAP2L-208;UBAP2L-209	UBAP2L;UBAP2L;UBAP2L;UBAP2L;UBAP2L;UBAP2L;UBAP2L;UBAP2L;UBAP2L	0;0;0;0;0;0;0;0;0	TRUE	FALSE	FALSE	FALSE	FALSE	TRUE	FALSE	FALSE	FALSE	Exon	10	15	ENSSSCG00000006553	4	conserved gene and region	NA	NA	NA	NA	NA	NA
cg23006178	NA	NA	0.0315069	0.00546371	Sus_scrofa.Sscrofa11.1.100	cg23006178	110261214	FOXD3	FOXD3_Intergenic_upstream	6	149398410	149398459	50	+	149398410	149398411	CGCTTGGGGAGGATTTGTGGGTCTGTGGGAAGGACAAAGAAAAATGTTTT	Distal Intergenic	6	149154033	149155478	1446	2	FOXD3-201	-242932	NA	NA	NA	FALSE	TRUE	FALSE	FALSE	FALSE	FALSE	FALSE	FALSE	TRUE	Intergenic_upstream	16	35	ENSSSCG00000032215	6	mapped to different genes	NA	NA	NA	NA	NA	NA
cg21596317	NA	NA	1.48446	0.143385	Sus_scrofa.Sscrofa11.1.100	cg21596317	100526040	PAM	PAM_fiveUTR	2	108379615	108379664	50	-	108379663	108379664	GTCATCCATTATCTGCTTCTATTTTTGCAGGTTCTGAATGATGACTGACG	5' UTR	2	108255930	108536876	280947	1	PAM-201	123685	PAM-201;PAM-202;PAM-203;PAM-204	PAM;PAM;PAM;PAM	0;0;0;0	TRUE	FALSE	FALSE	TRUE	FALSE	TRUE	TRUE	FALSE	FALSE	fiveUTR	1	1	ENSSSCG00000014184	2	conserved gene and region	NA	NA	NA	NA	NA	NA
cg25945416	NA	NA	0.478349	0.0832177	Sus_scrofa.Sscrofa11.1.100	cg25945416	100519998	MELK	MELK_Intergenic_downstream	1	237451834	237451883	50	+	237451882	237451883	TATTCAGCGCAAAGTGCCAGCTGGGGAATTGATTATGTCTTCTCTCAGCG	Distal Intergenic	1	237332884	237431591	98708	1	MELK-207	118950	NA	NA	NA	FALSE	TRUE	FALSE	FALSE	FALSE	FALSE	FALSE	FALSE	TRUE	Intergenic_downstream	8	11	ENSSSCG00000005344	1	conserved gene and region	1	237451882	237452043	162	*	162
cg26048456	NA	NA	-0.173978	-0.0273907	Sus_scrofa.Sscrofa11.1.100	cg26048456	106505308	PCDH9	PCDH9_Exon	11	39450845	39450894	50	+	39450893	39450894	TTCCCACTGTCTTCATCTGTGGCACTAATAGTTGTTAAGTATAACCCACG	Exon (PCDH9-205/PCDH9, exon 1 of 3)	11	38524034	39452343	928310	2	PCDH9-205	1449	PCDH9-205;PCDH9-206;PCDH9-204;PCDH9-203;PCDH9-202;PCDH9-201	PCDH9;PCDH9;PCDH9;PCDH9;PCDH9;PCDH9	0;0;0;0;0;0	TRUE	FALSE	FALSE	FALSE	FALSE	TRUE	FALSE	FALSE	FALSE	Exon	4	15	ENSSSCG00000038842	11	conserved gene and region	NA	NA	NA	NA	NA	NA
cg21773992	NA	NA	-0.220703	-0.07328	Sus_scrofa.Sscrofa11.1.100	cg21773992	100157544	WAPL	WAPL_fiveUTR	14	87588453	87588502	50	+	87588453	87588454	CGCCGGTGAATGGTCAGTGCTGGAGTTTGAACAGGGCCCTGAACCATCTC	Promoter (<=1kb)	14	87494194	87588471	94278	2	WAPL-203	0	WAPL-201;WAPL-202;WAPL-203	WAPL;WAPL;WAPL	0;0;0	TRUE	FALSE	TRUE	TRUE	FALSE	TRUE	FALSE	FALSE	FALSE	fiveUTR	6	6	ENSSSCG00000010357	14	conserved gene and region	14	87588073	87588471	399	*	399
cg21801378	NA	NA	1.82351	0.271427	Sus_scrofa.Sscrofa11.1.100	cg21801378	100153702	TMEM202	TMEM202_Exon	7	60931270	60931319	50	+	60931270	60931271	CGGGCTAAACCCCGGTCCCGCCGTACCCATGAAGGACCACGACGCCATCA	Exon (NA, exon 1 of 2)	7	60853871	60884441	30571	2	TMEM202-201	-46829	NA	NA	NA	TRUE	FALSE	FALSE	FALSE	FALSE	TRUE	FALSE	FALSE	FALSE	Exon	8	13	ENSSSCG00000001926	7	mapped to different genes	7	60930557	60931449	893	*	893
cg21815434	NA	NA	-0.415483	-0.0196859	Sus_scrofa.Sscrofa11.1.100	cg21815434	NA	KCTD12	KCTD12_Exon	11	49030115	49030164	50	-	49030163	49030164	ACTCCCTGCAGAAGACGTACTCGGTGTAGCTGGTCCAGATCTTGTCCTCG	Promoter (<=1kb)	11	48943477	49031093	87617	2	KCTD12-201	929	KCTD12-201	KCTD12	0	TRUE	FALSE	TRUE	FALSE	FALSE	TRUE	TRUE	FALSE	FALSE	Exon	4	5	ENSSSCG00000009468	11	conserved gene and region	11	49030026	49030248	223	*	223
cg21826256	NA	NA	-0.767514	-0.0713626	Sus_scrofa.Sscrofa11.1.100	cg21826256	100622774	MAPKAP1	MAPKAP1_Intron	1	266192205	266192254	50	+	266192253	266192254	ATCCATTGTGGCACAATGTAATATGTATCACCATGCTACACCTGCGGACG	Intron (MAPKAP1-201/MAPKAP1, intron 7 of 12)	1	266096193	266346184	249992	2	MAPKAP1-201	153930	MAPKAP1-201;MAPKAP1-202;MAPKAP1-203;MAPKAP1-204;MAPKAP1-205	MAPKAP1;MAPKAP1;MAPKAP1;MAPKAP1;MAPKAP1	0;0;0;0;0	TRUE	FALSE	FALSE	FALSE	FALSE	FALSE	TRUE	FALSE	FALSE	Intron	50	58	ENSSSCG00000029169	1	conserved gene and region	NA	NA	NA	NA	NA	NA
cg26097093	NA	NA	0.156154	0.0155838	Sus_scrofa.Sscrofa11.1.100	cg26097093	100517289	RNF220	RNF220_Exon	6	166681382	166681431	50	+	166681382	166681383	CGATCCTGCCAGGGGGCGGTTGCACAGGGGACATACCTGCCCTTCATCTT	Exon (RNF220-201/RNF220, exon 6 of 15)	6	166666138	166903889	237752	2	RNF220-201	222458	RNF220-201;RNF220-202;TMEM53-201	RNF220;RNF220;TMEM53	0;0;0	TRUE	FALSE	FALSE	FALSE	FALSE	TRUE	TRUE	FALSE	FALSE	Exon	7	145	ENSSSCG00000037341	6	conserved gene but different region	NA	NA	NA	NA	NA	NA
cg26120306	NA	NA	-0.0332841	-0.000145631	Sus_scrofa.Sscrofa11.1.100	cg26120306	100156242	FGF8	FGF8_Intergenic_downstream	14	112805486	112805535	50	+	112805486	112805487	CGGCAATAACCCCTTGAAATCAGTTGTTATCACAGTTAACAACCAGTTTG	Downstream (2-3kb)	14	112808210	112813870	5661	2	FGF8-201	8335	FGF8-201;FGF8-202;FGF8-203	FGF8;FGF8;FGF8	0;0;0	FALSE	TRUE	FALSE	FALSE	FALSE	FALSE	FALSE	FALSE	FALSE	Intergenic_downstream	7	19	ENSSSCG00000036146	14	conserved gene and region	NA	NA	NA	NA	NA	NA
cg22053938	NA	NA	-2.46955	-0.315798	Sus_scrofa.Sscrofa11.1.100	cg22053938	396703	SON	SON_Exon	13	197169063	197169112	50	-	197169111	197169112	GATCTCTGTTCAGTCTGTGGTGACAACATCGGAGCTGTCAACGATGACCG	Exon (SON-202/SON, exon 3 of 8)	13	197162114	197178152	16039	1	SON-202	6949	SON-202;SON-201;SON-203;SON-204;SON-205;SON-206	SON;SON;SON;SON;SON;SON	0;0;0;0;0;0	TRUE	FALSE	FALSE	FALSE	FALSE	TRUE	TRUE	FALSE	FALSE	Exon	14	33	ENSSSCG00000023674	13	conserved gene and region	NA	NA	NA	NA	NA	NA
cg22100382	NA	NA	0.0945545	0.00929208	Sus_scrofa.Sscrofa11.1.100	cg22100382	NA	ACVR2A	ACVR2A_Intergenic_upstream	15	4563072	4563121	50	-	4563072	4563073	CGTGAAATGGGCTATTTTGGATTTTAAGAACCAAATGTAAATGTGCTTAA	Distal Intergenic	15	4173805	4259706	85902	2	ACVR2A-201	-303415	NA	NA	NA	FALSE	TRUE	FALSE	FALSE	FALSE	FALSE	FALSE	FALSE	TRUE	Intergenic_upstream	23	33	NA	NA	mapped to different genes	NA	NA	NA	NA	NA	NA
cg22171829.1	NA	NA	-0.000409086	-0.00609051	Sus_scrofa.Sscrofa11.1.100	cg22171829.1	NA	PDK4	PDK4_Exon	9	75259791	75259840	50	+	75259839	75259840	TCACCAAAGTCCAGTAGCTGCTTCATGGACAGCGGGGACGGGCTGTAGCG	Promoter (<=1kb)	9	75246002	75260134	14133	2	PDK4-202	294	PDK4-202;PDK4-203;PDK4-201	PDK4;PDK4;PDK4	0;0;0	TRUE	FALSE	TRUE	FALSE	FALSE	TRUE	TRUE	FALSE	FALSE	Exon	2	2	NA	NA	mapped to different genes	9	75259795	75259902	108	*	108
cg22171829.2	NA	NA	-0.0162099	-0.0126498	Sus_scrofa.Sscrofa11.1.100	cg22171829.2	NA	PDK4	PDK4_Exon	9	75259791	75259840	50	+	75259839	75259840	TCACCAAAGTCCAGTAGCTGCTTCATGGACAGCGGGGACGGGCTGTAGCG	Promoter (<=1kb)	9	75246002	75260134	14133	2	PDK4-202	294	PDK4-202;PDK4-203;PDK4-201	PDK4;PDK4;PDK4	0;0;0	TRUE	FALSE	TRUE	FALSE	FALSE	TRUE	TRUE	FALSE	FALSE	Exon	2	2	NA	NA	mapped to different genes	9	75259795	75259902	108	*	108
cg22202408	NA	NA	-0.00480916	-0.000699799	Sus_scrofa.Sscrofa11.1.100	cg22202408	100515585	PAX2	PAX2_Intergenic_upstream	14	111758059	111758108	50	+	111758107	111758108	AGCCTGCTTTTGTTGGCAGGCCTCCGCAATTATGCATCTCATTATGGGCG	Distal Intergenic	14	111834168	111914237	80070	1	PAX2-202	-76060	NA	NA	NA	FALSE	TRUE	FALSE	FALSE	FALSE	FALSE	FALSE	FALSE	TRUE	Intergenic_upstream	81	166	ENSSSCG00000010556	14	conserved gene and region	NA	NA	NA	NA	NA	NA
cg22358580	NA	NA	1.29994	0.169675	Sus_scrofa.Sscrofa11.1.100	cg22358580	100152707	HOXC5	HOXC5_Promoter	5	19245704	19245753	50	-	19245752	19245753	TTCCATCACTAACCTCCCGGAGGTCATCAAGCCAAATTTATGAGTGGCCG	Promoter (<=1kb)	5	19245851	19248172	2322	1	HOXC5-201	-147	HOXC5-201;HOXC6-201;HOXC6-202	HOXC5;HOXC6;HOXC6	0;0;0	FALSE	TRUE	TRUE	FALSE	FALSE	FALSE	FALSE	FALSE	FALSE	Promoter	14	33	ENSSSCG00000040798	5	mapped to different genes	NA	NA	NA	NA	NA	NA
cg22465235	NA	NA	0.162351	0.0200887	Sus_scrofa.Sscrofa11.1.100	cg22465235	110257779	SPIN4	SPIN4_Exon	X	50247123	50247172	50	-	50247171	50247172	ATCTCATTGATGACATTGGCCCGCATCTGGTCCCGGTTCTGTAGTGGCCG	Exon (NA, exon 6 of 2)	19	49976946	49981084	4139	2	SPIN4-201	-266088	NA	NA	NA	TRUE	FALSE	FALSE	FALSE	FALSE	TRUE	FALSE	FALSE	FALSE	Exon	7	14	ENSSSCG00000036647	X	mapped to different genes	NA	NA	NA	NA	NA	NA
cg22515205	NA	NA	-0.502201	-0.0580884	Sus_scrofa.Sscrofa11.1.100	cg22515205	100627614	AKTIP	AKTIP_Intergenic_upstream	6	31704570	31704619	50	-	31704570	31704571	CGTGACAAACAGGTTGGGGTTTTGATCATTAATCCTGCTAAAGCAATATT	Distal Intergenic	6	31747606	31758280	10675	1	AKTIP-201	-43036	NA	NA	NA	FALSE	TRUE	FALSE	FALSE	FALSE	FALSE	FALSE	FALSE	TRUE	Intergenic_upstream	6	6	ENSSSCG00000026181	6	conserved gene but different region	NA	NA	NA	NA	NA	NA
cg22608267	NA	NA	-0.0457282	-0.00538126	Sus_scrofa.Sscrofa11.1.100	cg22608267	100739769	ZNF521	ZNF521_Intron	6	109941779	109941828	50	+	109941827	109941828	TGGAAGAGATTCTGCATTACTACACCTCAGTGCCTGCCTGGTTCCCTTCG	Intron (ZNF521-201/ZNF521, intron 6 of 8)	6	109833615	110124798	291184	2	ZNF521-201	182970	ZNF521-201	ZNF521	0	TRUE	FALSE	FALSE	FALSE	FALSE	FALSE	TRUE	FALSE	FALSE	Intron	67	88	ENSSSCG00000003715	6	conserved gene and region	NA	NA	NA	NA	NA	NA
cg22669570	NA	NA	0.216954	0.0224029	Sus_scrofa.Sscrofa11.1.100	cg22669570	100156376	CDH7	CDH7_Exon	1	156377254	156377303	50	+	156377302	156377303	GAATATCCCCAGTGTTCTCATCAATAATGAAAATGGAACTTGCCCCTTCG	Exon (CDH7-201/CDH7, exon 3 of 12)	1	156295431	156435823	140393	2	CDH7-201	58520	CDH7-201	CDH7	0	TRUE	FALSE	FALSE	FALSE	FALSE	TRUE	FALSE	FALSE	FALSE	Exon	1	1	ENSSSCG00000004886	1	conserved gene and region	NA	NA	NA	NA	NA	NA
cg26481779	NA	NA	0.553276	0.0757821	Sus_scrofa.Sscrofa11.1.100	cg26481779	100622774	MAPKAP1	MAPKAP1_Intron	1	266120364	266120413	50	+	266120412	266120413	TGCTTTCATTAATCTTCTTGCCATCTTCTTTAACTAGTCATGCAGAACCG	Intron (MAPKAP1-201/MAPKAP1, intron 11 of 12)	1	266096193	266346184	249992	2	MAPKAP1-201	225771	MAPKAP1-201;MAPKAP1-202;MAPKAP1-203;MAPKAP1-204	MAPKAP1;MAPKAP1;MAPKAP1;MAPKAP1	0;0;0;0	TRUE	FALSE	FALSE	FALSE	FALSE	FALSE	TRUE	FALSE	FALSE	Intron	50	58	ENSSSCG00000029169	1	conserved gene and region	NA	NA	NA	NA	NA	NA
cg22736354	NA	NA	1.43235	0.229846	Sus_scrofa.Sscrofa11.1.100	cg22736354	NA	NHLRC1	NHLRC1_Exon	7	13817473	13817522	50	+	13817473	13817474	CGCCGCTGCTGCCGGTGGCCAAACTTCTCAAAGCACACCTTGCACTCGAG	Promoter (<=1kb)	7	13816246	13817644	1399	2	NHLRC1-201	122	NHLRC1-201;TPMT-201	NHLRC1;TPMT	0;28490	TRUE	FALSE	TRUE	FALSE	FALSE	TRUE	TRUE	FALSE	FALSE	Exon	1	1	NA	NA	mapped to different genes	7	13817274	13817814	541	*	541
cg22793142	NA	NA	-0.459262	-0.0581404	Sus_scrofa.Sscrofa11.1.100	cg22793142	397160	CD34	CD34_Exon	9	134999625	134999674	50	-	134999673	134999674	AGCCACACCTCAGTGTTGCGGCAAAATAATTCTTGGCTCCCCTGGAAACG	Exon (NA, exon 3 of 2)	9	134934489	134937762	3274	1	CD34-203	65185	NA	NA	NA	TRUE	FALSE	FALSE	FALSE	FALSE	TRUE	FALSE	FALSE	FALSE	Exon	2	3	ENSSSCG00000039946	9	mapped to different genes	NA	NA	NA	NA	NA	NA
cg26677826	NA	NA	-0.100782	-0.0187805	Sus_scrofa.Sscrofa11.1.100	cg26677826	100517289	RNF220	RNF220_Exon	6	166680584	166680633	50	-	166680584	166680585	CGTCCCTTTAATATTTTATGCAGGTGCTAACGCGGCTTGGCTGTCACCTT	Exon (TMEM53-201/TMEM53, exon 5 of 5)	6	166666138	166903889	237752	2	RNF220-201	223256	RNF220-201;RNF220-202;TMEM53-201	RNF220;RNF220;TMEM53	0;0;0	TRUE	FALSE	FALSE	FALSE	FALSE	TRUE	TRUE	FALSE	FALSE	Exon	7	145	ENSSSCG00000037341	6	conserved gene but different region	NA	NA	NA	NA	NA	NA
cg22825789	NA	NA	0.158397	0.026558	Sus_scrofa.Sscrofa11.1.100	cg22825789	664652	OGT	OGT_Intron	X	57532027	57532076	50	-	57532027	57532028	CGCTGCAGGGGTGAGGAGTGGGGAGAAACCAGAATGCTTCTGAAACTCCC	Intron (OGT-204/OGT, intron 5 of 23)	19	57521097	57556442	35346	1	OGT-204	10930	OGT-204;OGT-201;OGT-202;OGT-203;OGT-205;OGT-206	OGT;OGT;OGT;OGT;OGT;OGT	0;0;0;0;0;0	TRUE	FALSE	FALSE	FALSE	FALSE	FALSE	TRUE	FALSE	FALSE	Intron	19	34	ENSSSCG00000012403	X	conserved gene but different region	NA	NA	NA	NA	NA	NA
cg22875689	NA	NA	0.181078	0.00648758	Sus_scrofa.Sscrofa11.1.100	cg22875689	100521900	PAH	PAH_Intergenic_upstream	5	81083709	81083758	50	+	81083709	81083710	CGCACCAACCAAAGACAACATATTGGGAAGAAAAATGCTTGTAAACTGCA	Distal Intergenic	5	81236096	81453790	217695	1	PAH-201	-152338	NA	NA	NA	FALSE	TRUE	FALSE	FALSE	FALSE	FALSE	FALSE	FALSE	TRUE	Intergenic_upstream	5	20	ENSSSCG00000000856	5	mapped to different genes	NA	NA	NA	NA	NA	NA
cg22916733	NA	NA	-0.207487	-0.0154453	Sus_scrofa.Sscrofa11.1.100	cg22916733	100157731	IGF2BP2	IGF2BP2_Intron	13	123648458	123648507	50	-	123648458	123648459	CGGAAAAACAAATTTAATAAAGAGCGGCGCCAATTTGAAAGGATGAGCTC	Intron (IGF2BP2-203/IGF2BP2, intron 1 of 14)	13	123485872	123650031	164160	2	IGF2BP2-203	1524	IGF2BP2-203;IGF2BP2-206	IGF2BP2;IGF2BP2	0;0	TRUE	FALSE	FALSE	FALSE	FALSE	FALSE	TRUE	FALSE	FALSE	Intron	2	5	ENSSSCG00000011795	13	conserved gene and region	NA	NA	NA	NA	NA	NA
cg26931400	NA	NA	-0.148192	-0.0166689	Sus_scrofa.Sscrofa11.1.100	cg26931400	100154048	TLE3	TLE3_Intergenic_upstream	1	167891021	167891070	50	+	167891021	167891022	CGGCCCTTCAGAGGGGCCCAAAATACACAGCTCGGTGTTTGCACTTCAAA	Distal Intergenic	1	167808510	167855911	47402	2	TLE3-202	-35110	NA	NA	NA	FALSE	TRUE	FALSE	FALSE	FALSE	FALSE	FALSE	FALSE	TRUE	Intergenic_upstream	9	37	ENSSSCG00000004971	1	conserved gene and region	NA	NA	NA	NA	NA	NA
cg22952564	NA	NA	-0.234991	-0.0337383	Sus_scrofa.Sscrofa11.1.100	cg22952564	100620165	ZSWIM6	ZSWIM6_Intron	16	40435375	40435424	50	+	40435375	40435376	CGTCATGCTCACACATAAATGAACCATGACAGAGATAGACTGTTGAATAG	Intron (NA, intron 1 of 1)	16	40105510	40305376	199867	1	ZSWIM6-202	329865	NA	NA	NA	TRUE	FALSE	FALSE	FALSE	FALSE	FALSE	TRUE	FALSE	FALSE	Intron	13	33	ENSSSCG00000025194	16	mapped to different genes	NA	NA	NA	NA	NA	NA
cg24391217	NA	NA	-0.0102611	-0.000464382	Sus_scrofa.Sscrofa11.1.100	cg24391217	100518293	LRP4	LRP4_Exon	2	15644782	15644831	50	+	15644830	15644831	CAGCTTTGACACAGAGGACCTGTCTGATGATGTCATCCCACTGGCTGACG	Exon (LRP4-201/LRP4, exon 16 of 37)	2	15616131	15672874	56744	1	LRP4-201	28651	LRP4-201;LRP4-202	LRP4;LRP4	0;0	TRUE	FALSE	FALSE	FALSE	FALSE	TRUE	FALSE	FALSE	FALSE	Exon	7	8	ENSSSCG00000013248	2	conserved gene and region	NA	NA	NA	NA	NA	NA
cg23108693	NA	NA	-0.0777016	-0.00702824	Sus_scrofa.Sscrofa11.1.100	cg23108693	NA	GPAT4	GPAT4_Intergenic_downstream	17	10731041	10731090	50	-	10731041	10731042	CGGGAGACAGGTGTTAAACTACTTAATCACTTTAAAATTGTTTTAATTTT	Distal Intergenic	17	10691838	10725005	33168	1	GPAT4-203	39252	NA	NA	NA	FALSE	TRUE	FALSE	FALSE	FALSE	FALSE	FALSE	FALSE	TRUE	Intergenic_downstream	5	5	NA	NA	mapped to different genes	17	10730858	10731042	185	*	185
cg23119788	NA	NA	-0.272538	-0.0331142	Sus_scrofa.Sscrofa11.1.100	cg23119788	100627661	HOXB8	HOXB8_threeUTR	12	24866021	24866070	50	-	24866021	24866022	CGCCCTTTTCAGGCGCAGACAACAGAACAAAGTATAGAGGAACAACAAAA	3' UTR	12	24865839	24868619	2781	2	HOXB8-201	2549	CALCOCO2-201;HOXB7-201;HOXB8-201	CALCOCO2;HOXB7;HOXB8	0;0;0	TRUE	FALSE	FALSE	FALSE	TRUE	TRUE	FALSE	FALSE	FALSE	threeUTR	5	6	ENSSSCG00000017537	12	mapped to different genes	12	24865695	24866035	341	*	341
cg27168029	NA	NA	-0.0638571	-0.00591169	Sus_scrofa.Sscrofa11.1.100	cg27168029	100517185	CDC27	CDC27_Exon	12	16860446	16860495	50	-	16860446	16860447	CGGGAACATGATATTGCAATTAAATTCTTCCAGAGAGCTATCCAAGTTGA	Exon (CDC27-201/CDC27, exon 14 of 19)	12	16810910	16882269	71360	1	CDC27-201	49536	CDC27-201;CDC27-202;CDC27-203;CDC27-204;CDC27-205	CDC27;CDC27;CDC27;CDC27;CDC27	0;0;0;0;0	TRUE	FALSE	FALSE	FALSE	FALSE	TRUE	FALSE	FALSE	FALSE	Exon	3	3	ENSSSCG00000017308	12	conserved gene but different region	NA	NA	NA	NA	NA	NA
cg27201382	NA	NA	0.894078	0.117143	Sus_scrofa.Sscrofa11.1.100	cg27201382	397495	BDNF	BDNF_fiveUTR	2	32625184	32625233	50	-	32625184	32625185	CGCTGAAGTTGGCTTCCTAGCGGTGTAGGCTGGAATAGACTCTTGGCAAG	5' UTR	2	32623268	32678764	55497	1	BDNF-201	1916	BDNF-201;BDNF-202	BDNF;BDNF	0;0	TRUE	FALSE	FALSE	TRUE	FALSE	TRUE	TRUE	FALSE	FALSE	fiveUTR	8	21	ENSSSCG00000013333	2	conserved gene and region	2	32625001	32625238	238	*	238
cg23191292	NA	NA	-1.92941	-0.0496934	Sus_scrofa.Sscrofa11.1.100	cg23191292	100152904	ARID1B	ARID1B_Exon	1	10226386	10226435	50	+	10226434	10226435	GCCGGCTGTAGCCCGGATAATGGTTGCACTGGCTGTTGGGGTACCCTTCG	Exon (ARID1B-201/ARID1B, exon 1 of 21)	1	9791629	10227947	436319	2	ARID1B-201	1512	ARID1B-201;ARID1B-202;ARID1B-203	ARID1B;ARID1B;ARID1B	0;0;0	TRUE	FALSE	FALSE	FALSE	FALSE	TRUE	FALSE	FALSE	FALSE	Exon	8	19	ENSSSCG00000004064	1	conserved gene and region	NA	NA	NA	NA	NA	NA
cg23208789	NA	NA	0.00288699	0.00542774	Sus_scrofa.Sscrofa11.1.100	cg23208789	100515202	FAM92A	FAM92A_Intergenic_upstream	4	43214617	43214666	50	-	43214617	43214618	CGTGCAGCCATTTTGTCATCGCTTTGGGTCATCCTTGCTCACAATTGGTT	Distal Intergenic	4	42958974	42985459	26486	2	FAM92A-202	-229207	NA	NA	NA	FALSE	TRUE	FALSE	FALSE	FALSE	FALSE	FALSE	FALSE	TRUE	Intergenic_upstream	6	7	ENSSSCG00000037963	4	mapped to different genes	NA	NA	NA	NA	NA	NA
cg23223379	NA	NA	0.116996	0.0114837	Sus_scrofa.Sscrofa11.1.100	cg23223379	100525217	TRIB2	TRIB2_threeUTR	3	124170689	124170738	50	-	124170689	124170690	CGCACAATTTTATTGATTGAAGAGATTAGGACAAAAACATTAAACCAAAT	3' UTR	3	124170677	124196198	25522	2	TRIB2-201	25460	TRIB2-201	TRIB2	0	TRUE	FALSE	FALSE	FALSE	TRUE	TRUE	FALSE	FALSE	FALSE	threeUTR	1	2	ENSSSCG00000039080	3	conserved gene and region	NA	NA	NA	NA	NA	NA
cg27274433	NA	NA	0.12296	0.00224011	Sus_scrofa.Sscrofa11.1.100	cg27274433	100519996	GRIA3	GRIA3_Intron	X	101098542	101098591	50	+	101098542	101098543	CGATATGGGCAGGCCCTGGTAAATATAGCGTTGCTGTAGTGTTAACTTTT	Intron (GRIA3-202/GRIA3, intron 15 of 15)	19	100827461	101098780	271320	1	GRIA3-202	271081	GRIA3-202;GRIA3-201;GRIA3-203	GRIA3;GRIA3;GRIA3	0;0;0	TRUE	FALSE	FALSE	FALSE	FALSE	FALSE	TRUE	FALSE	FALSE	Intron	11	26	ENSSSCG00000012638	X	conserved gene and region	NA	NA	NA	NA	NA	NA
cg23405680	NA	NA	-0.524695	-0.000375036	Sus_scrofa.Sscrofa11.1.100	cg23405680	100155895	ARRDC4	ARRDC4_Intron	7	81841598	81841647	50	-	81841598	81841599	CGGGTGTTCGTGTCCACTCATAGCCCCAGCCTAATCAGAGGTTATTAAGG	Intron (NA, intron 3 of 1)	7	81656763	81669494	12732	2	ARRDC4-201	-172153	NA	NA	NA	TRUE	FALSE	FALSE	FALSE	FALSE	FALSE	TRUE	FALSE	FALSE	Intron	7	16	ENSSSCG00000002252	7	mapped to different genes	NA	NA	NA	NA	NA	NA
cg23449274	NA	NA	0.574303	0.0720683	Sus_scrofa.Sscrofa11.1.100	cg23449274	100519700	AMBRA1	AMBRA1_Exon	2	15973477	15973526	50	+	15973477	15973478	CGTCTGCCTTCAGTACAGTCCAGAGCAGCACTGCCGGCAACACGCTCCGC	Exon (AMBRA1-201/AMBRA1, exon 8 of 18)	2	15917698	16119082	201385	1	AMBRA1-201	55779	AMBRA1-201;AMBRA1-202;AMBRA1-203;AMBRA1-204;AMBRA1-205	AMBRA1;AMBRA1;AMBRA1;AMBRA1;AMBRA1	0;0;0;0;0	TRUE	FALSE	FALSE	FALSE	FALSE	TRUE	FALSE	FALSE	FALSE	Exon	8	13	ENSSSCG00000013262	2	conserved gene and region	2	15973412	15973706	295	*	295
cg23476887	NA	NA	0.169844	0.00406954	Sus_scrofa.Sscrofa11.1.100	cg23476887	100521097	ERI3	ERI3_Intron	6	167066679	167066728	50	+	167066679	167066680	CGCAGAGCTGATTGAAGGCAGGGGCAGGGGTCAGACAATTAGGCCCAGAT	Intron (ERI3-201/ERI3, intron 8 of 8)	6	166957316	167073239	115924	1	ERI3-201	109363	ERI3-201;ERI3-203;ERI3-204;ERI3-205;ERI3-207	ERI3;ERI3;ERI3;ERI3;ERI3	0;0;0;0;0	TRUE	FALSE	FALSE	FALSE	FALSE	FALSE	TRUE	FALSE	FALSE	Intron	79	83	ENSSSCG00000036909	6	conserved gene and region	NA	NA	NA	NA	NA	NA
cg27376149	NA	NA	-0.741924	-0.0229413	Sus_scrofa.Sscrofa11.1.100	cg27376149	100518847	NOL4	NOL4_fiveUTR	6	117948632	117948681	50	-	117948680	117948681	ATGCATTCTTTTCTGGCACTCTGAGCAGCTCATTAGAAATCGTGTCACCG	Promoter (<=1kb)	6	117631673	117948653	316981	2	NOL4-205	0	NOL4-203;NOL4-201;NOL4-202;NOL4-204;NOL4-205;NOL4-206;NOL4-207;NOL4-208	NOL4;NOL4;NOL4;NOL4;NOL4;NOL4;NOL4;NOL4	0;0;0;0;0;0;0;0	TRUE	FALSE	TRUE	TRUE	FALSE	TRUE	FALSE	FALSE	FALSE	fiveUTR	3	22	ENSSSCG00000003737	6	conserved gene but different region	NA	NA	NA	NA	NA	NA
cg23582869	NA	NA	-0.182443	-0.0395146	Sus_scrofa.Sscrofa11.1.100	cg23582869	100157692	UFC1	UFC1_threeUTR	4	89290835	89290884	50	-	89290883	89290884	TCTGGAATCCCACCTTGGGGATGGGCAGGGACAGGTCACAAAAAACCTCG	3' UTR	4	89289067	89301383	12317	2	UFC1-201	10499	PPOX-201;PPOX-202;PPOX-203;PPOX-204;PPOX-205;PPOX-206;PPOX-207;UFC1-201;USP21-202;USP21-201	PPOX;PPOX;PPOX;PPOX;PPOX;PPOX;PPOX;UFC1;USP21;USP21	-2574;-2499;-2961;-2499;-1933;-1933;-2499;0;0;0	TRUE	FALSE	FALSE	FALSE	TRUE	TRUE	TRUE	FALSE	FALSE	threeUTR	4	4	ENSSSCG00000006363	4	mapped to different genes	NA	NA	NA	NA	NA	NA
cg23662675	NA	NA	1.57486	0.184328	Sus_scrofa.Sscrofa11.1.100	cg23662675	100155989	ZMYND8	ZMYND8_fiveUTR	17	49389413	49389462	50	-	49389413	49389414	CGATTATCTTTGTGAGGCTCGGGTGAGCAAGAGCCATCCTGTGCATAGAA	Promoter (<=1kb)	17	49258542	49389900	131359	2	ZMYND8-201	438	ZMYND8-201;ZMYND8-202;ZMYND8-203;ZMYND8-205;ZMYND8-204;ZMYND8-206;ZMYND8-207;ZMYND8-209	ZMYND8;ZMYND8;ZMYND8;ZMYND8;ZMYND8;ZMYND8;ZMYND8;ZMYND8	0;0;0;0;0;0;0;0	TRUE	FALSE	TRUE	TRUE	FALSE	TRUE	TRUE	FALSE	FALSE	fiveUTR	5	15	ENSSSCG00000007454	17	conserved gene and region	NA	NA	NA	NA	NA	NA
cg23688904	NA	NA	-0.137053	-0.00390197	Sus_scrofa.Sscrofa11.1.100	cg23688904	100512495	KDM6B	KDM6B_Exon	12	53101296	53101345	50	+	53101296	53101297	CGCCCCCCAGGAGCAGAGAGCCATGGCTGCCTGCCTGCCACCCGTCCCCC	Exon (KDM6B-201/KDM6B, exon 12 of 27)	12	53091334	53108214	16881	1	KDM6B-201	9962	KDM6B-201	KDM6B	0	TRUE	FALSE	FALSE	FALSE	FALSE	TRUE	FALSE	FALSE	FALSE	Exon	7	10	ENSSSCG00000017962	12	conserved gene and region	12	53101062	53101347	286	*	286
cg23810523	NA	NA	-1.4255	-0.160278	Sus_scrofa.Sscrofa11.1.100	cg23810523	397118	DGAT1	DGAT1_Promoter	4	448991	449040	50	+	448991	448992	CGAATTCAGGTAGAAGGAACGTTTAGGTAGCACCTATTTTGTACTGATTC	Promoter (3-4kb)	4	452861	463664	10804	1	DGAT1-202	-3821	DGAT1-202;DGAT1-201;DGAT1-203;SCRT1-201	DGAT1;DGAT1;DGAT1;SCRT1	-3821;-3821;-4004;5897	FALSE	TRUE	TRUE	FALSE	FALSE	FALSE	FALSE	FALSE	FALSE	Promoter	6	6	ENSSSCG00000005918	4	mapped to different genes	4	448732	449011	280	*	280
cg23930466	NA	NA	-0.137205	-0.0209678	Sus_scrofa.Sscrofa11.1.100	cg23930466	100520319	FZD4	FZD4_threeUTR	9	20301082	20301131	50	-	20301130	20301131	CGTGGAAGGAGGCCATGTCCCTCAGAATCTGCTCCGTGAAGGCTCCTGCG	3' UTR	9	20294885	20721460	426576	2	FZD4-201	420329	FZD4-201;ME3-201;ME3-202	FZD4;ME3;ME3	0;0;0	TRUE	FALSE	FALSE	FALSE	TRUE	TRUE	FALSE	FALSE	FALSE	threeUTR	5	8	ENSSSCG00000014920	9	mapped to different genes	NA	NA	NA	NA	NA	NA
cg23933618	NA	NA	-0.653746	-0.0603945	Sus_scrofa.Sscrofa11.1.100	cg23933618	100514152	PAX6	PAX6_Intron	2	28973850	28973899	50	-	28973850	28973851	CGCTAATAAAACTCGCATTGAGCCCCTTAGTGCCTTGATTAACAGGCAGA	Intron (PAX6-201/PAX6, intron 1 of 11)	2	28971567	28996260	24694	1	PAX6-201	2283	PAX6-201;PAX6-202;PAX6-203	PAX6;PAX6;PAX6	0;0;0	TRUE	FALSE	FALSE	FALSE	FALSE	FALSE	TRUE	FALSE	FALSE	Intron	27	80	ENSSSCG00000013320	2	mapped to different genes	NA	NA	NA	NA	NA	NA
cg23985931	NA	NA	0.159724	0.0212101	Sus_scrofa.Sscrofa11.1.100	cg23985931	100736643	POU4F1	POU4F1_Intergenic_downstream	11	50723800	50723849	50	-	50723848	50723849	AAAGCTCAATAGCTGCCTGAAAATATTGCATTTTATATCACCAAAGGGCG	Distal Intergenic	11	50730428	50732340	1913	2	POU4F1-201	8540	NA	NA	NA	FALSE	TRUE	FALSE	FALSE	FALSE	FALSE	FALSE	FALSE	TRUE	Intergenic_downstream	23	32	ENSSSCG00000025334	11	mapped to different genes	NA	NA	NA	NA	NA	NA
cg24089067	NA	NA	0.231401	0.0437533	Sus_scrofa.Sscrofa11.1.100	cg24089067	NA	DHRS11	DHRS11_Intron	12	38221677	38221726	50	+	38221677	38221678	CGACTGGGGAGCAAAAATAGTTACTGCGCCCTGGGGAAAAGTGACTCCTC	Intron (NA, intron 1 of 1)	12	38124407	38144117	19711	1	DHRS11-202	97270	NA	NA	NA	TRUE	FALSE	FALSE	FALSE	FALSE	FALSE	TRUE	FALSE	FALSE	Intron	40	40	NA	NA	mapped to different genes	NA	NA	NA	NA	NA	NA
cg26699785	NA	NA	-0.313954	-0.0363222	Sus_scrofa.Sscrofa11.1.100	cg26699785	100526164	FANCL	FANCL_Intergenic_upstream	3	82973581	82973630	50	+	82973629	82973630	GTGGGACCTCTTCATGTCCCCTCAGTTAATTTCAGAATTAATTTGCAACG	Distal Intergenic	3	83337208	83433359	96152	1	FANCL-201	-363578	NA	NA	NA	FALSE	TRUE	FALSE	FALSE	FALSE	FALSE	FALSE	FALSE	TRUE	Intergenic_upstream	76	98	ENSSSCG00000008394	3	mapped to different genes	NA	NA	NA	NA	NA	NA
cg24266105	NA	NA	0.503055	0.0658829	Sus_scrofa.Sscrofa11.1.100	cg24266105	100625610	GRM1	GRM1_Exon	1	19570526	19570575	50	+	19570526	19570527	CGAATGGAAATCAGAGAGTCCCTAATGAACTCAATGCTCTGTTCCAGAGC	Exon (GRM1-203/GRM1, exon 1 of 11)	1	19173791	19572769	398979	2	GRM1-201	2194	GRM1-201;GRM1-202;GRM1-203	GRM1;GRM1;GRM1	0;0;0	TRUE	FALSE	FALSE	FALSE	FALSE	TRUE	FALSE	FALSE	FALSE	Exon	4	7	ENSSSCG00000004119	1	conserved gene and region	NA	NA	NA	NA	NA	NA
cg24288746	NA	NA	-0.0849878	-0.00686881	Sus_scrofa.Sscrofa11.1.100	cg24288746	100511417	ISL1	ISL1_threeUTR	16	30973750	30973799	50	-	30973798	30973799	ACCAACTTATAAAGCATTGCAACAAGGTTACCTCTATTTTGCCACAAGCG	3' UTR	16	30963031	30973907	10877	1	ISL1-202	10719	ISL1-201;ISL1-202	ISL1;ISL1	0;0	TRUE	FALSE	FALSE	FALSE	TRUE	TRUE	FALSE	FALSE	FALSE	threeUTR	2	26	ENSSSCG00000016883	16	conserved gene and region	NA	NA	NA	NA	NA	NA
cg24314463	NA	NA	0.630905	0.0520177	Sus_scrofa.Sscrofa11.1.100	cg24314463	100152796	ARGLU1	ARGLU1_Exon	11	74256036	74256085	50	+	74256084	74256085	AGTTTGGCTTGTGCTTCTGCAATTTTTCGGTTATTCTCTTCCAGTATTCG	Exon (ARGLU1-201/ARGLU1, exon 3 of 4)	11	74239416	74267393	27978	2	ARGLU1-201	11308	ARGLU1-201;ARGLU1-202	ARGLU1;ARGLU1	0;0	TRUE	FALSE	FALSE	FALSE	FALSE	TRUE	FALSE	FALSE	FALSE	Exon	5	7	ENSSSCG00000009536	11	conserved gene and region	NA	NA	NA	NA	NA	NA
cg24315421	NA	NA	-0.404005	-0.0394031	Sus_scrofa.Sscrofa11.1.100	cg24315421	397160	CD34	CD34_Exon	9	134956235	134956284	50	-	134956283	134956284	GTCCCTGGTTACCGGGGCAACAGAAGCAGTGATGAAAATCATGCCTTTCG	Exon (NA, exon 1 of 2)	9	134934489	134937762	3274	1	CD34-203	21795	NA	NA	NA	TRUE	FALSE	FALSE	FALSE	FALSE	TRUE	FALSE	FALSE	FALSE	Exon	2	3	ENSSSCG00000039946	9	mapped to different genes	NA	NA	NA	NA	NA	NA
cg25767194	NA	NA	0.200827	0.0249403	Sus_scrofa.Sscrofa11.1.100	cg25767194	100514075	GRB14	GRB14_Intergenic_downstream	15	70999179	70999228	50	+	70999227	70999228	AATTCAACTCCTGCTGTTAAATTAACCAGCGTTCCAGCCGAGTTAACGCG	Distal Intergenic	15	71120194	71186447	66254	2	GRB14-203	187219	NA	NA	NA	FALSE	TRUE	FALSE	FALSE	FALSE	FALSE	FALSE	FALSE	TRUE	Intergenic_downstream	12	16	ENSSSCG00000015901	15	conserved gene and region	NA	NA	NA	NA	NA	NA
cg25869160	NA	NA	-0.602467	-0.030825	Sus_scrofa.Sscrofa11.1.100	cg25869160	100518067	SPRED2	SPRED2_fiveUTR	3	76528281	76528330	50	-	76528281	76528282	CGTCTAGGTGAACAAGAAAATGACCGAAGAAACACACCCAGACGAGTAAG	5' UTR	3	76523589	76649647	126059	1	SPRED2-201	4692	SPRED2-201;SPRED2-202	SPRED2;SPRED2	0;0	TRUE	FALSE	FALSE	TRUE	FALSE	TRUE	TRUE	FALSE	FALSE	fiveUTR	8	24	ENSSSCG00000008357	3	conserved gene and region	3	76528119	76528465	347	*	347
cg27101921	NA	NA	0.0194281	0.00803702	Sus_scrofa.Sscrofa11.1.100	cg27101921	100127356	LMO1	LMO1_Intron	9	1001686	1001735	50	-	1001686	1001687	CGCGGGCTTATTATGACTTTATTATTACCCGGTTTATGTTTATTAAAACA	Intron (LMO1-201/LMO1, intron 1 of 3)	9	945111	1082976	137866	1	LMO1-201	56575	LMO1-201	LMO1	0	TRUE	FALSE	FALSE	FALSE	FALSE	FALSE	TRUE	FALSE	FALSE	Intron	58	67	ENSSSCG00000023057	9	conserved gene but different region	NA	NA	NA	NA	NA	NA
cg24504442	NA	NA	0.00184408	0.0153041	Sus_scrofa.Sscrofa11.1.100	cg24504442	100512756	MEIS2	MEIS2_fiveUTR	1	134014717	134014766	50	+	134014717	134014718	CGCAGACTGATGGCGCAAAGGGTAGGTTTAAATCTCCAACACTTACCTAG	Promoter (<=1kb)	1	134013820	134223012	209193	1	MEIS2-201	897	MEIS2-201;MEIS2-202;MEIS2-203	MEIS2;MEIS2;MEIS2	0;0;0	TRUE	FALSE	TRUE	TRUE	FALSE	TRUE	TRUE	FALSE	FALSE	fiveUTR	3	117	ENSSSCG00000004795	1	conserved gene and region	NA	NA	NA	NA	NA	NA
cg24528447	NA	NA	0.31403	0.0310434	Sus_scrofa.Sscrofa11.1.100	cg24528447	100621341	NR2F1	NR2F1_Promoter	2	100445674	100445723	50	+	100445674	100445675	CGACCCATACTAATCAGGTCTCAGAGTAAATAGCAGCGCAGGGCGATCTC	Promoter (2-3kb)	2	100447847	100457904	10058	1	NR2F1-201	-2124	NR2F1-201;NR2F1-202;NR2F1-203	NR2F1;NR2F1;NR2F1	0;0;0	FALSE	TRUE	TRUE	FALSE	FALSE	FALSE	FALSE	FALSE	FALSE	Promoter	16	104	ENSSSCG00000014157	2	mapped to different genes	NA	NA	NA	NA	NA	NA
cg24570504	NA	NA	-0.345855	-0.091266	Sus_scrofa.Sscrofa11.1.100	cg24570504	NA	KCTD12	KCTD12_Exon	11	49030854	49030903	50	-	49030902	49030903	AAAGAAGCGGCCTTTGCTGTCCCGGGCCAGCTCCTGCGGCTGCTGCTGCG	Promoter (<=1kb)	11	48943477	49031093	87617	2	KCTD12-201	190	KCTD12-201	KCTD12	0	TRUE	FALSE	TRUE	FALSE	FALSE	TRUE	FALSE	FALSE	FALSE	Exon	4	5	ENSSSCG00000009468	11	conserved gene and region	11	49030285	49031615	1331	*	1331
cg24644551	NA	NA	0.235687	0.0143549	Sus_scrofa.Sscrofa11.1.100	cg24644551	100514742	PRDM13	PRDM13_Promoter	1	66535115	66535164	50	+	66535115	66535116	CGGTTAAAAGGCAACTTGAGAGGGATTCTGAATACTTTTATTGAGCCGTT	Promoter (3-4kb)	1	66539061	66546409	7349	1	PRDM13-201	-3897	PRDM13-201	PRDM13	0	FALSE	TRUE	TRUE	FALSE	FALSE	FALSE	FALSE	FALSE	FALSE	Promoter	20	24	ENSSSCG00000004354	1	conserved gene and region	NA	NA	NA	NA	NA	NA
cg24663507	NA	NA	0.358758	0.0215661	Sus_scrofa.Sscrofa11.1.100	cg24663507	100152806	PLPP4	PLPP4_Exon	14	130340733	130340782	50	+	130340781	130340782	ATTTCTTTCCTCACACCCCTGGCTGTTATTTGTGTGGTGAAAATTATCCG	Exon (PLPP4-202/PLPP4, exon 4 of 8)	14	130276639	130424627	147989	1	PLPP4-202	64094	PLPP4-202;PLPP4-201;PLPP4-203;PLPP4-204	PLPP4;PLPP4;PLPP4;PLPP4	0;0;0;0	TRUE	FALSE	FALSE	FALSE	FALSE	TRUE	FALSE	FALSE	FALSE	Exon	6	6	ENSSSCG00000010691	14	conserved gene and region	NA	NA	NA	NA	NA	NA
cg24712893	NA	NA	-0.089189	-0.0102944	Sus_scrofa.Sscrofa11.1.100	cg24712893	100621114	NPAS3	NPAS3_Intron	7	66035959	66036008	50	+	66036007	66036008	GAATTGTGTGAATTATCCCAGCTCAATTCTTTAAGTTAGTCAGAGGTACG	Intron (NPAS3-202/NPAS3, intron 6 of 12)	7	65928075	66796385	868311	2	NPAS3-202	760377	NPAS3-202;NPAS3-203;NPAS3-201	NPAS3;NPAS3;NPAS3	0;0;0	TRUE	FALSE	FALSE	FALSE	FALSE	FALSE	TRUE	FALSE	FALSE	Intron	90	108	ENSSSCG00000001964	7	conserved gene and region	NA	NA	NA	NA	NA	NA
cg24897861	NA	NA	-0.032697	-0.00237375	Sus_scrofa.Sscrofa11.1.100	cg24897861	100519556	NTM	NTM_Intron	9	58280704	58280753	50	-	58280752	58280753	GTAATGAATTAGTGGCCCAGAACCTCGTTAGTCAGAATAATCTTTCCACG	Intron (NTM-201/NTM, intron 1 of 7)	9	57966239	58968355	1002117	1	NTM-201	314465	NTM-201	NTM	0	TRUE	FALSE	FALSE	FALSE	FALSE	FALSE	TRUE	FALSE	FALSE	Intron	24	31	ENSSSCG00000015253	9	conserved gene and region	NA	NA	NA	NA	NA	NA
cg24955520	NA	NA	-0.13676	-0.00743271	Sus_scrofa.Sscrofa11.1.100	cg24955520	100737524	PSD2	PSD2_Intron	2	141565424	141565473	50	+	141565424	141565425	CGCTGGCCCCACCGGGCCCCCCAGCCAGCGCGGGGATGTTTTCCAATACG	Intron (NA, intron 3 of 1)	2	141588399	141658683	70285	1	PSD2-201	-22926	NA	NA	NA	TRUE	FALSE	FALSE	FALSE	FALSE	FALSE	TRUE	FALSE	FALSE	Intron	24	31	ENSSSCG00000029541	2	mapped to different genes	NA	NA	NA	NA	NA	NA
cg24966735	NA	NA	6.09998	0.776113	Sus_scrofa.Sscrofa11.1.100	cg24966735	100174955	KLF12	KLF12_fiveUTR	11	46459349	46459398	50	-	46459397	46459398	TGCAAATGACTTACCCGGATCACATGATGCGCTAAATGTAGGGTGGGCCG	Promoter (<=1kb)	11	45985797	46459791	473995	2	KLF12-202	393	KLF12-201;KLF12-202;KLF12-203;KLF12-204	KLF12;KLF12;KLF12;KLF12	0;0;0;0	TRUE	FALSE	TRUE	TRUE	FALSE	TRUE	TRUE	FALSE	FALSE	fiveUTR	6	11	ENSSSCG00000025130	11	mapped to different genes	11	46459364	46459581	218	*	218
cg25149191	NA	NA	2.25431	0.152817	Sus_scrofa.Sscrofa11.1.100	cg25149191	110261560	PRC1	PRC1_threeUTR	7	55897497	55897546	50	-	55897545	55897546	AGCGCAACTTCAGCATTAATTCTGTTGCCAGCACCTATTCTGAGTTTGCG	3' UTR	7	55840723	55900623	59901	1	PRC1-201	56774	PRC1-201;PRC1-202;PRC1-203;PRC1-206;PRC1-205;PRC1-204	PRC1;PRC1;PRC1;PRC1;PRC1;PRC1	0;0;0;0;0;0	TRUE	FALSE	FALSE	FALSE	TRUE	TRUE	TRUE	FALSE	FALSE	threeUTR	2	4	ENSSSCG00000037307	7	mapped to different genes	NA	NA	NA	NA	NA	NA
cg25162386	NA	NA	0.193209	0.0150725	Sus_scrofa.Sscrofa11.1.100	cg25162386	100156484	MAFF	MAFF_fiveUTR	5	9685261	9685310	50	+	9685261	9685262	CGCGCGCCAGCTTGTCCACCTCGCGCTCCAGCTCCGACTTCTGCTTCTGC	5' UTR	5	9683658	9696025	12368	2	MAFF-201	10715	MAFF-201;PLA2G6-201;TMEM184B-201;TMEM184B-202;TMEM184B-203	MAFF;PLA2G6;TMEM184B;TMEM184B;TMEM184B	0;0;0;0;0	TRUE	FALSE	FALSE	TRUE	FALSE	TRUE	FALSE	FALSE	FALSE	fiveUTR	5	5	ENSSSCG00000030165	5	conserved gene and region	NA	NA	NA	NA	NA	NA
cg26284526	NA	NA	-0.0435708	-0.00128174	Sus_scrofa.Sscrofa11.1.100	cg26284526	100519899	SALL1	SALL1_Intergenic_downstream	6	33921389	33921438	50	+	33921437	33921438	GATTAGAGGCCTGGCTTCAGTGAATTGGACAAGACAGCTCGGCCGCCACG	Distal Intergenic	6	33732025	33748704	16680	1	SALL1-202	189364	NA	NA	NA	FALSE	TRUE	FALSE	FALSE	FALSE	FALSE	FALSE	FALSE	TRUE	Intergenic_downstream	12	50	ENSSSCG00000002836	6	mapped to different genes	NA	NA	NA	NA	NA	NA
cg25199827	NA	NA	0.000876575	0.00279178	Sus_scrofa.Sscrofa11.1.100	cg25199827	102165175	RIMS2	RIMS2_Intron	4	33133268	33133317	50	+	33133268	33133269	CGTTCTGATTGGACAGACATGTAGCTTGTGCTGCTGAAACGAGAAGCACT	Intron (RIMS2-201/RIMS2, intron 20 of 24)	4	32999613	33613469	613857	2	RIMS2-201	480152	RIMS2-201;RIMS2-202;RIMS2-204	RIMS2;RIMS2;RIMS2	0;0;0	TRUE	FALSE	FALSE	FALSE	FALSE	FALSE	TRUE	FALSE	FALSE	Intron	7	19	ENSSSCG00000031957	4	conserved gene but different region	NA	NA	NA	NA	NA	NA
cg25291023	NA	NA	-0.0611648	-0.0446341	Sus_scrofa.Sscrofa11.1.100	cg25291023	100192444	CRK	CRK_Exon	12	47674026	47674075	50	+	47674074	47674075	CTCCAATCAGAGCCGATACTGAGGCGGAGGCAGGTCTATACTTCTCGACG	Promoter (<=1kb)	12	47601138	47674257	73120	2	CRK-202	182	CRK-202;CRK-208;CRK-209	CRK;CRK;CRK	0;0;0	TRUE	FALSE	TRUE	FALSE	FALSE	TRUE	FALSE	FALSE	FALSE	Exon	6	16	ENSSSCG00000038989	12	conserved gene and region	NA	NA	NA	NA	NA	NA
cg25361778	NA	NA	0.0401096	0.00540432	Sus_scrofa.Sscrofa11.1.100	cg25361778	100622573	POU6F2	POU6F2_Intron	18	54990031	54990080	50	-	54990079	54990080	CATCACAAGAAATGTATGCACTGGAAACTTACAAGCTTGCTCAAGATGCG	Intron (POU6F2-201/POU6F2, intron 3 of 9)	18	54748386	55139228	390843	2	POU6F2-201	149148	POU6F2-201;POU6F2-202	POU6F2;POU6F2	0;0	TRUE	FALSE	FALSE	FALSE	FALSE	FALSE	TRUE	FALSE	FALSE	Intron	13	28	ENSSSCG00000037764	18	conserved gene and region	NA	NA	NA	NA	NA	NA
cg25388778	NA	NA	-1.30502	-0.198699	Sus_scrofa.Sscrofa11.1.100	cg25388778	100154227	SLTM	SLTM_threeUTR	1	113112714	113112763	50	-	113112714	113112715	CGGAGAAGGAAAGCAAGGATTATGAGATGAATGCGAACCATAAAGATGGT	3' UTR	1	113084864	113136625	51762	1	SLTM-201	27850	SLTM-201;SLTM-202;SLTM-203;SLTM-204;SLTM-205;SLTM-206;SLTM-207;SLTM-208;SLTM-209	SLTM;SLTM;SLTM;SLTM;SLTM;SLTM;SLTM;SLTM;SLTM	0;0;0;0;0;0;0;0;0	TRUE	FALSE	FALSE	FALSE	TRUE	TRUE	FALSE	FALSE	FALSE	threeUTR	11	12	ENSSSCG00000004592	1	mapped to different genes	NA	NA	NA	NA	NA	NA
cg25390320	NA	NA	-0.0538649	-0.0014398	Sus_scrofa.Sscrofa11.1.100	cg25390320	110260977	KCTD15	KCTD15_fiveUTR	6	43530098	43530147	50	+	43530098	43530099	CGTCTCAAGCTGCCGCAGCTCAGCCAGTTTAATCACCCCCAGAGAGCCGA	Promoter (<=1kb)	6	43529806	43541801	11996	1	KCTD15-202	292	KCTD15-202;KCTD15-201	KCTD15;KCTD15	0;0	TRUE	FALSE	TRUE	TRUE	FALSE	TRUE	FALSE	FALSE	FALSE	fiveUTR	8	23	ENSSSCG00000033695	6	conserved gene and region	NA	NA	NA	NA	NA	NA
cg26191916	NA	NA	-0.113932	-0.0125575	Sus_scrofa.Sscrofa11.1.100	cg26191916	100625970	CALCOCO1	CALCOCO1_Intron	5	19019428	19019477	50	-	19019476	19019477	TCCAACAGGCTGCATAATTTTTATGACCAATTATTCCATTTGTAATGACG	Intron (NA, intron 2 of 1)	5	18910704	18930316	19613	2	CALCOCO1-202	-89161	NA	NA	NA	TRUE	FALSE	FALSE	FALSE	FALSE	FALSE	TRUE	FALSE	FALSE	Intron	27	30	ENSSSCG00000028481	5	mapped to different genes	NA	NA	NA	NA	NA	NA
cg25560333	NA	NA	-0.597887	-0.153711	Sus_scrofa.Sscrofa11.1.100	cg25560333	100514126	USP6NL	USP6NL_Intron	10	60854695	60854744	50	+	60854695	60854696	CGGCCCTCGACCATCATGTCCGGGAGGAAATCCAGCTTGAAGGCAGAAGT	Intron (NA, intron 1 of 1)	10	60315392	60392394	77003	1	USP6NL-205	539303	NA	NA	NA	TRUE	FALSE	FALSE	FALSE	FALSE	FALSE	TRUE	FALSE	FALSE	Intron	9	19	ENSSSCG00000011120	10	mapped to different genes	10	60854342	60854716	375	*	375
cg25699407	NA	NA	0.58967	0.0586539	Sus_scrofa.Sscrofa11.1.100	cg25699407	100144508	ID4	ID4_threeUTR	7	15283352	15283401	50	-	15283400	15283401	CGAGAAGGTTCACACACCCCCTCTATTCATTCCTCTTCCACAGGTGTGCG	3' UTR	7	15281621	15284022	2402	1	ID4-201	1731	ID4-201	ID4	0	TRUE	FALSE	FALSE	FALSE	TRUE	TRUE	TRUE	FALSE	FALSE	threeUTR	1	13	ENSSSCG00000024312	7	conserved gene and region	NA	NA	NA	NA	NA	NA
cg25751973	NA	NA	-0.140216	-0.00538804	Sus_scrofa.Sscrofa11.1.100	cg25751973	397434	KCNMA1	KCNMA1_Intron	14	79581094	79581143	50	-	79581142	79581143	ACTTACTTTCTGCCTCCATGTTTGTTAAAAGTCCCGCCGAATTTATTCCG	Intron (KCNMA1-202/KCNMA1, intron 9 of 29)	14	79352396	80013470	661075	2	KCNMA1-202	432327	KCNMA1-202;KCNMA1-201;KCNMA1-203;KCNMA1-204;KCNMA1-205;KCNMA1-206;KCNMA1-207	KCNMA1;KCNMA1;KCNMA1;KCNMA1;KCNMA1;KCNMA1;KCNMA1	0;0;0;0;0;0;0	TRUE	FALSE	FALSE	FALSE	FALSE	FALSE	TRUE	FALSE	FALSE	Intron	18	41	ENSSSCG00000010325	14	conserved gene but different region	NA	NA	NA	NA	NA	NA
cg27043849	NA	NA	-0.5058	-0.0645016	Sus_scrofa.Sscrofa11.1.100	cg27043849	100627524	PCOLCE	PCOLCE_Intron	3	8525669	8525718	50	-	8525717	8525718	ATGGGTCACCGACCCGCGGGTGGAATGGGCGGCCTGGGGTTACTGGGACG	Intron (PCOLCE-201/PCOLCE, intron 3 of 8)	3	8523449	8528739	5291	1	PCOLCE-201	2220	FBXO24-201;FBXO24-203;FBXO24-204;PCOLCE-201	FBXO24;FBXO24;FBXO24;PCOLCE	13939;12140;12140;0	TRUE	FALSE	FALSE	FALSE	FALSE	FALSE	TRUE	FALSE	FALSE	Intron	1	1	ENSSSCG00000027466	3	conserved gene but different region	3	8525657	8525769	113	*	113
cg25922845	NA	NA	-0.0799511	-0.0264043	Sus_scrofa.Sscrofa11.1.100	cg25922845	100739669	ZEB2	ZEB2_threeUTR	15	7627001	7627050	50	+	7627001	7627002	CGAAGTCTTAAAGTGACCTGGACGTGAAGGAAAAAGTAAGATGAGAAATA	3' UTR	15	7499026	7630726	131701	1	ZEB2-201	127975	ZEB2-201;ZEB2-202;ZEB2-203;ZEB2-204;ZEB2-205;ZEB2-206;ZEB2-207	ZEB2;ZEB2;ZEB2;ZEB2;ZEB2;ZEB2;ZEB2	0;0;0;0;0;0;0	TRUE	FALSE	FALSE	FALSE	TRUE	TRUE	TRUE	FALSE	FALSE	threeUTR	4	218	ENSSSCG00000021343	15	conserved gene and region	NA	NA	NA	NA	NA	NA
cg25947654	NA	NA	-0.160296	-0.0249171	Sus_scrofa.Sscrofa11.1.100	cg25947654	100049670	AP3B1	AP3B1_Intron	2	86931820	86931869	50	-	86931868	86931869	TGCAATATTTCTTCAGGTCTGCAGAGTCATAATTAAAGCTGAACTGAGCG	Intron (AP3B1-201/AP3B1, intron 22 of 27)	2	86873081	87142700	269620	2	AP3B1-201	210831	AP3B1-201;AP3B1-202;AP3B1-203;AP3B1-204;AP3B1-205;AP3B1-206;AP3B1-207;AP3B1-208	AP3B1;AP3B1;AP3B1;AP3B1;AP3B1;AP3B1;AP3B1;AP3B1	0;0;0;0;0;0;0;0	TRUE	FALSE	FALSE	FALSE	FALSE	FALSE	TRUE	FALSE	FALSE	Intron	19	23	ENSSSCG00000014101	2	conserved gene and region	NA	NA	NA	NA	NA	NA
cg27205362	NA	NA	-0.0275108	-0.0132182	Sus_scrofa.Sscrofa11.1.100	cg27205362	100513765	ADAMTS6	ADAMTS6_fiveUTR	16	43798932	43798981	50	+	43798932	43798933	CGCCTCCCCCGCAGGTCCTGCTGCACTCTCCCCATAGTGACCAGGGACCC	5' UTR	16	43663002	44080499	417498	2	ADAMTS6-201	281518	ADAMTS6-201;ADAMTS6-202;ADAMTS6-203;ADAMTS6-204;ADAMTS6-205	ADAMTS6;ADAMTS6;ADAMTS6;ADAMTS6;ADAMTS6	0;0;0;0;0	TRUE	FALSE	FALSE	TRUE	FALSE	TRUE	FALSE	FALSE	FALSE	fiveUTR	20	33	ENSSSCG00000016943	16	conserved gene but different region	NA	NA	NA	NA	NA	NA
cg26052854	NA	NA	-0.107239	-0.00274972	Sus_scrofa.Sscrofa11.1.100	cg26052854	100127352	FOXP2	FOXP2_Intron	18	31674386	31674435	50	+	31674386	31674387	CGAGCTCATGCTGGCAGAATAGATTGGGGTTTTAAAACCCCAATTACTTT	Intron (FOXP2-203/FOXP2, intron 3 of 20)	18	31336936	31888899	551964	2	FOXP2-203	214464	FOXP2-203;FOXP2-204;FOXP2-205	FOXP2;FOXP2;FOXP2	0;0;0	TRUE	FALSE	FALSE	FALSE	FALSE	FALSE	TRUE	FALSE	FALSE	Intron	43	62	ENSSSCG00000016639	18	conserved gene and region	NA	NA	NA	NA	NA	NA
cg26073458	NA	NA	-0.362794	-0.028924	Sus_scrofa.Sscrofa11.1.100	cg26073458	100518806	FEZF2	FEZF2_fiveUTR	13	43957317	43957366	50	+	43957365	43957366	CTGACATCACATGAAGTCACTTGAAGTGGAATGACATGGGCGGCGGCGCG	5' UTR	13	43953883	43958430	4548	2	FEZF2-201	1064	FEZF2-201;FEZF2-202	FEZF2;FEZF2	0;0	TRUE	FALSE	FALSE	TRUE	FALSE	TRUE	TRUE	FALSE	FALSE	fiveUTR	13	80	ENSSSCG00000011487	13	conserved gene and region	13	43957357	43957599	243	*	243
cg26085186	NA	NA	0.217358	0.0485162	Sus_scrofa.Sscrofa11.1.100	cg26085186	102158157	PPM1H	PPM1H_Exon	5	27572132	27572181	50	-	27572180	27572181	CTGCCAGCCATGATGCCGCCCATGAAATTGGCCACGGCAGATTTCACTCG	Promoter (<=1kb)	5	27299778	27572618	272841	2	PPM1H-201	437	PPM1H-201;PPM1H-202	PPM1H;PPM1H	0;0	TRUE	FALSE	TRUE	FALSE	FALSE	TRUE	FALSE	FALSE	FALSE	Exon	1	2	ENSSSCG00000036751	5	conserved gene and region	5	27571890	27572696	807	*	807
cg26450215	NA	NA	-0.210022	-0.0294066	Sus_scrofa.Sscrofa11.1.100	cg26450215	100515172	HOXD8	HOXD8_Promoter	15	81930367	81930416	50	-	81930367	81930368	CGTCTATCAAGGGTGAAATGATGGAAACTATATTCATGGGCATGATTTCC	Promoter (1-2kb)	15	81931383	81934053	2671	1	HOXD8-201	-1016	HOXD9-201;HOXD8-201;HOXD8-202;HOXD8-203	HOXD9;HOXD8;HOXD8;HOXD8	0;0;0;0	FALSE	TRUE	TRUE	FALSE	FALSE	FALSE	FALSE	FALSE	FALSE	Promoter	1	19	ENSSSCG00000040349	15	mapped to different genes	NA	NA	NA	NA	NA	NA
cg26869371	NA	NA	-0.00164819	-0.0128457	Sus_scrofa.Sscrofa11.1.100	cg26869371	102164442	FAM227B	FAM227B_fiveUTR	1	122277452	122277501	50	-	122277500	122277501	TGGCAGGATCCATGTCAGTATCCATTTGTGCATTATAGTGTAGTGCTCCG	5' UTR	1	122139442	122396108	256667	1	FAM227B-201	138010	FAM227B-201;GALK2-201;GALK2-202	FAM227B;GALK2;GALK2	0;0;0	TRUE	FALSE	FALSE	TRUE	FALSE	TRUE	TRUE	FALSE	FALSE	fiveUTR	1	1	ENSSSCG00000004648	1	conserved gene and region	NA	NA	NA	NA	NA	NA
cg26245011	NA	NA	-1.61745	-0.12166	Sus_scrofa.Sscrofa11.1.100	cg26245011	100516072	RMND5A	RMND5A_Exon	3	58096142	58096191	50	+	58096142	58096143	CGCTCGCACAGCTGCCCGTAGCCTGAGAACTTGTGCAGCACCTTCTCCAG	Promoter (<=1kb)	3	58037766	58096721	58956	2	RMND5A-201	530	RMND5A-201;RMND5A-202;RMND5A-203	RMND5A;RMND5A;RMND5A	0;0;0	TRUE	FALSE	TRUE	FALSE	FALSE	TRUE	FALSE	FALSE	FALSE	Exon	2	2	ENSSSCG00000035478	3	mapped to different genes	3	58095900	58096787	888	*	888
cg26138622	NA	NA	0.0854533	0.00466229	Sus_scrofa.Sscrofa11.1.100	cg26138622	100524398	KY	KY_Intron	13	75744051	75744100	50	-	75744051	75744052	CGGCAGATGGTACAAAGTCAATTATGCTGGTGTTAAAAAGGGAGAAATTG	Intron (KY-201/KY, intron 8 of 10)	13	75726041	75774986	48946	2	KY-201	30886	KY-201;KY-202;KY-203	KY;KY;KY	0;0;0	TRUE	FALSE	FALSE	FALSE	FALSE	FALSE	TRUE	FALSE	FALSE	Intron	1	1	ENSSSCG00000011646	13	mapped to different genes	NA	NA	NA	NA	NA	NA
cg26991812	NA	NA	-0.365234	-0.0308617	Sus_scrofa.Sscrofa11.1.100	cg26991812	100519109	NUFIP2	NUFIP2_fiveUTR	12	45506538	45506587	50	-	45506538	45506539	CGTCAGGATCTGAGACTGCTTCTCAGGGCTCACTCAGTATATCTGAGCGC	Promoter (<=1kb)	12	45473685	45506581	32897	2	NUFIP2-201	0	NUFIP2-201;NUFIP2-203;NUFIP2-202;NUFIP2-204;NUFIP2-205	NUFIP2;NUFIP2;NUFIP2;NUFIP2;NUFIP2	0;0;0;0;0	TRUE	FALSE	TRUE	TRUE	FALSE	TRUE	FALSE	FALSE	FALSE	fiveUTR	5	9	ENSSSCG00000017785	12	conserved gene and region	12	45506477	45506870	394	*	394
cg26245705	NA	NA	-0.308834	-0.0290104	Sus_scrofa.Sscrofa11.1.100	cg26245705	100153729	ZIC5	ZIC5_Intergenic_downstream	11	68815528	68815577	50	+	68815528	68815529	CGCTCCTCGCTGCTAATTACAAATAAATGATGATGTGCTCACTAAGTAAT	Distal Intergenic	11	68821735	68830341	8607	2	ZIC5-201	14764	NA	NA	NA	FALSE	TRUE	FALSE	FALSE	FALSE	FALSE	FALSE	FALSE	TRUE	Intergenic_downstream	21	27	ENSSSCG00000009521	11	mapped to different genes	11	68814900	68815536	637	*	637
cg26651528	NA	NA	0.124714	0.0147338	Sus_scrofa.Sscrofa11.1.100	cg26651528	100152239	NHS	NHS_threeUTR	X	14208900	14208949	50	+	14208900	14208901	CGTTTACATTCAATCCAAGCCTTTGTATATTTTAGAGCTGTGCAACACTT	3' UTR	19	13855340	14209664	354325	1	NHS-201	353560	NHS-201;NHS-202;NHS-203;NHS-204;NHS-205	NHS;NHS;NHS;NHS;NHS	0;0;0;0;0	TRUE	FALSE	FALSE	FALSE	TRUE	TRUE	FALSE	FALSE	FALSE	threeUTR	1	10	ENSSSCG00000012151	X	conserved gene and region	NA	NA	NA	NA	NA	NA
cg27208811	NA	NA	-0.158212	-0.0114214	Sus_scrofa.Sscrofa11.1.100	cg27208811	100624908	ZBTB20	ZBTB20_Intron	13	145525029	145525078	50	+	145525029	145525030	CGAGCAGTATTGCTTATCAGAACACACCAACAGTCTTTTTGTAATATTCG	Intron (ZBTB20-201/ZBTB20, intron 7 of 11)	13	144855976	145644328	788353	1	ZBTB20-201	669053	ZBTB20-201;ZBTB20-202	ZBTB20;ZBTB20	0;0	TRUE	FALSE	FALSE	FALSE	FALSE	FALSE	TRUE	FALSE	FALSE	Intron	88	104	ENSSSCG00000026113	13	mapped to different genes	NA	NA	NA	NA	NA	NA
cg26391562	NA	NA	-0.153552	-0.0141255	Sus_scrofa.Sscrofa11.1.100	cg26391562	100520325	ZEB1	ZEB1_Intron	10	42015293	42015342	50	-	42015293	42015294	CGCCAGAGAAAGGGGCTTTTCTTGTTGCTGACGACATGTGTGTGACATGT	Intron (ZEB1-201/ZEB1, intron 1 of 10)	10	42013045	42214205	201161	1	ZEB1-201	2248	ZEB1-201;ZEB1-202;ZEB1-203;ZEB1-204	ZEB1;ZEB1;ZEB1;ZEB1	0;0;0;0	TRUE	FALSE	FALSE	FALSE	FALSE	FALSE	TRUE	FALSE	FALSE	Intron	2	7	ENSSSCG00000011025	10	conserved gene and region	NA	NA	NA	NA	NA	NA
cg27393398	NA	NA	0.233763	5.59252e-05	Sus_scrofa.Sscrofa11.1.100	cg27393398	100515210	CDKN2C	CDKN2C_fiveUTR	6	161164964	161165013	50	-	161164964	161164965	CGGCCATTCTTTAGGGTCCTGACGATCAGGAAAAGATGAATTAGTCGTTT	5' UTR	6	161160291	161166527	6237	2	CDKN2C-201	1514	CDKN2C-201;FAF1-201	CDKN2C;FAF1	0;0	TRUE	FALSE	FALSE	TRUE	FALSE	TRUE	TRUE	FALSE	FALSE	fiveUTR	2	13	ENSSSCG00000003876	6	conserved gene but different region	NA	NA	NA	NA	NA	NA
cg27386817	NA	NA	-0.135431	-0.014989	Sus_scrofa.Sscrofa11.1.100	cg27386817	100517289	RNF220	RNF220_Intron	6	166776287	166776336	50	+	166776287	166776288	CGAGGGGGAGTGAGTGAGAGGGAACGCAACAACACAAAATTTTTCATTTT	Intron (RNF220-201/RNF220, intron 1 of 14)	6	166666138	166903889	237752	2	RNF220-201	127553	RNF220-201;RNF220-203	RNF220;RNF220	0;0	TRUE	FALSE	FALSE	FALSE	FALSE	FALSE	TRUE	FALSE	FALSE	Intron	137	145	ENSSSCG00000037341	6	conserved gene and region	NA	NA	NA	NA	NA	NA
cg26523389	NA	NA	-1.01239	-0.0353792	Sus_scrofa.Sscrofa11.1.100	cg26523389	100151920	NFYA	NFYA_fiveUTR	7	36386751	36386800	50	-	36386799	36386800	GCTGGAGCCTCTGATTGGGTTTCGGAGTCCGGTACTGGAGCCAATCAGCG	Promoter (<=1kb)	7	36385873	36405059	19187	1	NFYA-201	878	APOBEC2-201;NFYA-201;NFYA-202;NFYA-203;NFYA-204;OARD1-201;OARD1-202;OARD1-203	APOBEC2;NFYA;NFYA;NFYA;NFYA;OARD1;OARD1;OARD1	22451;0;0;0;0;-398;-398;-523	TRUE	FALSE	TRUE	TRUE	FALSE	TRUE	FALSE	FALSE	FALSE	fiveUTR	6	6	ENSSSCG00000001611	7	mapped to different genes	7	36386460	36387058	599	*	599
cg27248455	NA	NA	-0.560696	-0.0401579	Sus_scrofa.Sscrofa11.1.100	cg27248455	100620745	HES7	HES7_Intergenic_downstream	12	53334720	53334769	50	-	53334768	53334769	GGGAAATATATATTTATATAGATACTCTAATATAGACCACATCTCACCCG	Distal Intergenic	12	53334901	53337376	2476	2	HES7-201	2656	ALOXE3-201;HES7-201	ALOXE3;HES7	-3396;0	FALSE	TRUE	FALSE	FALSE	FALSE	FALSE	FALSE	FALSE	TRUE	Intergenic_downstream	1	2	ENSSSCG00000017982	12	conserved gene but different region	12	53334768	53334878	111	*	111
cg27109335	NA	NA	0.259294	0.000838733	Sus_scrofa.Sscrofa11.1.100	cg27109335	100157496	PTPRA	PTPRA_Exon	17	32651732	32651781	50	+	32651780	32651781	GGCACCCCAAAGTCTGGCCAGCTGGTAAAGTGGAACTGAGTGATGAGGCG	Exon (PTPRA-203/PTPRA, exon 12 of 22)	17	32633612	32701411	67800	2	PTPRA-203	49630	PTPRA-203;PTPRA-201;PTPRA-202;PTPRA-204;PTPRA-205	PTPRA;PTPRA;PTPRA;PTPRA;PTPRA	0;0;0;0;0	TRUE	FALSE	FALSE	FALSE	FALSE	TRUE	FALSE	FALSE	FALSE	Exon	4	4	ENSSSCG00000007166	17	conserved gene and region	NA	NA	NA	NA	NA	NA
cg26736877	NA	NA	1.74691	0.154077	Sus_scrofa.Sscrofa11.1.100	cg26736877	100621662	SP5	SP5_Promoter	15	76902251	76902300	50	-	76902299	76902300	ATTTGCTTTCGCTTCTGAAAGAGCCGCTATTCTTTGATGATTGGGTAGCG	Promoter (<=1kb)	15	76902387	76905023	2637	1	SP5-201	-136	SP5-201	SP5	0	TRUE	FALSE	TRUE	FALSE	FALSE	FALSE	TRUE	FALSE	FALSE	Promoter	8	13	ENSSSCG00000038355	15	mapped to different genes	NA	NA	NA	NA	NA	NA
cg27300575	NA	NA	1.70683	0.190558	Sus_scrofa.Sscrofa11.1.100	cg27300575	100622418	YAP1	YAP1_Exon	9	32905934	32905983	50	+	32905934	32905935	CGGAATATCAATCCCAGCACAGCAAATTCTCCAAAATGTCAGGTAGGCTC	Exon (YAP1-201/YAP1, exon 6 of 9)	9	32811416	32925603	114188	1	YAP1-201	94518	YAP1-201;YAP1-202	YAP1;YAP1	0;0	TRUE	FALSE	FALSE	FALSE	FALSE	TRUE	TRUE	FALSE	FALSE	Exon	1	1	ENSSSCG00000031429	9	conserved gene and region	NA	NA	NA	NA	NA	NA
cg27373622	NA	NA	-0.223944	-0.0126231	Sus_scrofa.Sscrofa11.1.100	cg27373622	110256637	SLF2	SLF2_Intergenic_upstream	14	111956220	111956269	50	-	111956268	111956269	CCGTCAGGTGGCGCTCATTAACTTCAAGTTGTCTCTTGTTTTAAAACTCG	Distal Intergenic	14	111996760	112042752	45993	1	SLF2-201	-40540	NA	NA	NA	FALSE	TRUE	FALSE	FALSE	FALSE	FALSE	FALSE	FALSE	TRUE	Intergenic_upstream	35	35	ENSSSCG00000037592	14	conserved gene and region	NA	NA	NA	NA	NA	NA
cg26903477	NA	NA	4.93468	0.692979	Sus_scrofa.Sscrofa11.1.100	cg26903477	100154407	E2F3	E2F3_fiveUTR	7	15794007	15794056	50	+	15794007	15794008	CGCGTAAACCGTATCCCTTCATTCATTGTCAGCAGCAGCTTCCTGGAGCC	Promoter (<=1kb)	7	15793995	15870204	76210	1	E2F3-201	12	E2F3-201;E2F3-202;E2F3-203;E2F3-204	E2F3;E2F3;E2F3;E2F3	0;0;0;0	TRUE	FALSE	TRUE	TRUE	FALSE	TRUE	FALSE	FALSE	FALSE	fiveUTR	5	10	ENSSSCG00000040178	7	conserved gene but different region	7	15793813	15794017	205	*	205
cg27393099	NA	NA	-0.106928	-0.0187676	Sus_scrofa.Sscrofa11.1.100	cg27393099	100515384	DMRTA2	DMRTA2_Intron	6	161623304	161623353	50	-	161623304	161623305	CGCCAGGCAGTGAAACTTAATAGCAGGACAAGAAAACGGTTTAATAAAGA	Intron (NA, intron 1 of 1)	6	161616646	161621904	5259	1	DMRTA2-201	6707	DMRTA2-201	DMRTA2	6658	TRUE	FALSE	FALSE	FALSE	FALSE	FALSE	TRUE	FALSE	FALSE	Intron	4	15	ENSSSCG00000030552	6	conserved gene but different region	6	161623055	161623341	287	*	287
cg27245728	NA	NA	0.046352	0.00649665	Sus_scrofa.Sscrofa11.1.100	cg27245728	100520050	PRICKLE2	PRICKLE2_Intron	13	45804881	45804930	50	+	45804929	45804930	AAGTAGGTCAAAGCCATTTTATACTTGCAATATGATTACCATAGTAATCG	Intron (PRICKLE2-201/PRICKLE2, intron 2 of 8)	13	45620367	45968152	347786	2	PRICKLE2-201	163222	PRICKLE2-201	PRICKLE2	0	TRUE	FALSE	FALSE	FALSE	FALSE	FALSE	TRUE	FALSE	FALSE	Intron	1	1	ENSSSCG00000011495	13	conserved gene and region	NA	NA	NA	NA	NA	NA
cg24108797	-3.35315	NA	NA	NA	Sus_scrofa.Sscrofa11.1.100	cg24108797	100521810	CXXC4	CXXC4_Exon	8	117101442	117101491	50	-	117101442	117101443	CGCAGCAGCCTCAGCAGCCGTCACAGACAGTGCGTTTCAAATTGCCAATC	Exon (CXXC4-201/CXXC4, exon 2 of 3)	8	117097853	117121310	23458	1	CXXC4-201	3589	CXXC4-201	CXXC4	0	TRUE	FALSE	FALSE	FALSE	FALSE	TRUE	FALSE	FALSE	FALSE	Exon	18	30	ENSSSCG00000025621	8	mapped to different genes	NA	NA	NA	NA	NA	NA
cg21820842	0.562667	NA	NA	NA	Sus_scrofa.Sscrofa11.1.100	cg21820842	100154759	HOXC4	HOXC4_fiveUTR	5	19266148	19266197	50	-	19266196	19266197	CCAGAAATTAATGATCATGAGCTCGTATTTGATGGACTCTAACTACATCG	5' UTR	5	19265081	19268257	3177	1	HOXC4-201	1067	HOXC4-201	HOXC4	0	TRUE	FALSE	FALSE	TRUE	FALSE	TRUE	FALSE	FALSE	FALSE	fiveUTR	6	91	ENSSSCG00000038993	5	conserved gene but different region	NA	NA	NA	NA	NA	NA
cg08483626	2.52561	0.144598	8.34652e-05	NA	Sus_scrofa.Sscrofa11.1.100	cg08483626	100521190	BARHL2	BARHL2_Intergenic_upstream	4	126016987	126017036	50	-	126017035	126017036	ATGATTATCCACCAGGCTTTGCTATTCAATGGCAGTGTCAAAACAATTCG	Distal Intergenic	4	126028810	126035921	7112	1	BARHL2-201	-11823	NA	NA	NA	FALSE	TRUE	FALSE	FALSE	FALSE	FALSE	FALSE	FALSE	TRUE	Intergenic_upstream	20	71	ENSSSCG00000006914	4	conserved gene and region	NA	NA	NA	NA	NA	NA
cg26747497	-0.0874171	NA	NA	NA	Sus_scrofa.Sscrofa11.1.100	cg26747497	100517192	DSCAM	DSCAM_Exon	13	203800819	203800868	50	+	203800819	203800820	CGTCTGCGCCCACATCGTTGCTGACCTTGCAGAGGTAGTAGCCACTGTCT	Exon (DSCAM-201/DSCAM, exon 12 of 35)	13	203567129	204313713	746585	2	DSCAM-201	512845	DSCAM-201	DSCAM	0	TRUE	FALSE	FALSE	FALSE	FALSE	TRUE	FALSE	FALSE	FALSE	Exon	10	12	ENSSSCG00000012072	13	conserved gene and region	13	203800670	203800921	252	*	252
cg24770319	2.14093	NA	NA	NA	Sus_scrofa.Sscrofa11.1.100	cg24770319	100523730	BCL11A	BCL11A_Exon	3	81197939	81197988	50	-	81197987	81197988	CTCGCCGCAAGCAAGGCAAACCCCAGCACTTAAGCAAACGGGAATTCTCG	Exon (BCL11A-201/BCL11A, exon 3 of 7)	3	81196294	81296164	99871	1	BCL11A-201	1645	BCL11A-201;BCL11A-203;BCL11A-202;BCL11A-204;BCL11A-205	BCL11A;BCL11A;BCL11A;BCL11A;BCL11A	0;0;0;0;0	TRUE	FALSE	FALSE	FALSE	FALSE	TRUE	FALSE	FALSE	FALSE	Exon	44	201	ENSSSCG00000008392	3	conserved gene and region	3	81197859	81197990	132	*	132
cg26338702	-0.218141	NA	NA	NA	Sus_scrofa.Sscrofa11.1.100	cg26338702	NA	AUTS2	AUTS2_Intron	3	14578323	14578372	50	-	14578323	14578324	CGAATTTCGCAATAGCTGTCTTTCACTGTCGGTTCTAATAAAGAGTGTTG	Intron (AUTS2-202/AUTS2, intron 5 of 18)	3	13565480	14794365	1228886	1	AUTS2-202	1012843	AUTS2-202;AUTS2-203	AUTS2;AUTS2	0;0	TRUE	FALSE	FALSE	FALSE	FALSE	FALSE	TRUE	FALSE	FALSE	Intron	83	91	NA	NA	mapped to different genes	NA	NA	NA	NA	NA	NA
cg05033071	NA	0.365144	NA	NA	Sus_scrofa.Sscrofa11.1.100	cg05033071	110261252	FOXO6	FOXO6_Exon	6	169879102	169879151	50	-	169879150	169879151	TGCTGTCGCCTTTATCCTTGAAGTAGGGCACGTAACGGACCATCCAGTCG	Exon (FOXO6-201/FOXO6, exon 1 of 2)	6	169857586	169880249	22664	2	FOXO6-201	1098	FOXO6-201	FOXO6	0	TRUE	FALSE	FALSE	FALSE	FALSE	TRUE	FALSE	FALSE	FALSE	Exon	7	42	ENSSSCG00000035074	6	conserved gene and region	6	169878817	169880534	1718	*	1718
cg05317739	NA	0.833363	NA	NA	Sus_scrofa.Sscrofa11.1.100	cg05317739	100520724	OTP	OTP_Promoter	2	86544195	86544244	50	+	86544243	86544244	CAGCATTGAAGAGCGATTTCCTTAATGAGATGGAGCGGTTGCACGTCACG	Promoter (6-7kb)	2	86529349	86537328	7980	2	OTP-201	-6867	NA	NA	NA	FALSE	TRUE	TRUE	FALSE	FALSE	FALSE	FALSE	FALSE	FALSE	Promoter	29	35	ENSSSCG00000014099	2	conserved gene and region	NA	NA	NA	NA	NA	NA
cg10596590	-0.0532416	NA	-0.0203805	NA	Sus_scrofa.Sscrofa11.1.100	cg10596590	100517169	PKHD1	PKHD1_Intron	7	45768269	45768318	50	+	45768269	45768270	CGGTATTTTAATTGTAATGTCTCTGCCTGATTAAAAAAAGAAAATATGAA	Intron (PKHD1-201/PKHD1, intron 36 of 66)	7	45447357	45925113	477757	2	PKHD1-201	156795	PKHD1-201;PKHD1-202;PKHD1-203;PKHD1-204	PKHD1;PKHD1;PKHD1;PKHD1	0;0;0;0	TRUE	FALSE	FALSE	FALSE	FALSE	FALSE	TRUE	FALSE	FALSE	Intron	18	23	ENSSSCG00000001746	7	conserved gene and region	NA	NA	NA	NA	NA	NA
cg00158333	NA	0.88809	NA	NA	Sus_scrofa.Sscrofa11.1.100	cg00158333	100620940	IGF2BP1	IGF2BP1_Promoter	12	25197949	25197998	50	+	25197997	25197998	CTCCCGCCCAGGGCCTGGGGCTTGAGCCATTTTGATTTGAAAGTGGGGCG	Promoter (<=1kb)	12	25196969	25243272	46304	1	IGF2BP1-201	980	IGF2BP1-201;IGF2BP1-202;IGF2BP1-203	IGF2BP1;IGF2BP1;IGF2BP1	0;0;0	TRUE	FALSE	TRUE	FALSE	FALSE	FALSE	TRUE	FALSE	FALSE	Promoter	1	1	ENSSSCG00000023128	12	conserved gene but different region	12	25197286	25198191	906	*	906
cg00401116	NA	-0.526987	NA	NA	Sus_scrofa.Sscrofa11.1.100	cg00401116	100523676	NFIA	NFIA_Exon	6	150868155	150868204	50	+	150868155	150868156	CGGCCCACCTGTGTCTGTTGAGGGATATTTACAAAGCTTGGATCCCGTGG	Exon (NFIA-203/NFIA, exon 12 of 13)	6	150835464	151224975	389512	2	NFIA-203	356771	NFIA-203;NFIA-202;NFIA-201;NFIA-204;NFIA-205;NFIA-206;NFIA-207;NFIA-208;NFIA-209	NFIA;NFIA;NFIA;NFIA;NFIA;NFIA;NFIA;NFIA;NFIA	0;0;0;0;0;0;0;0;0	TRUE	FALSE	FALSE	FALSE	FALSE	TRUE	TRUE	FALSE	FALSE	Exon	18	65	ENSSSCG00000023243	6	conserved gene but different region	NA	NA	NA	NA	NA	NA
cg26811530	NA	-0.621037	NA	NA	Sus_scrofa.Sscrofa11.1.100	cg26811530	100524063	MLLT3	MLLT3_Intron	1	202590654	202590703	50	-	202590702	202590703	GCCCTCTCTGGGCAGCCACTCAGTAACTTGAGGCGGGTCACTGACACCCG	Intron (MLLT3-201/MLLT3, intron 8 of 10)	1	202317453	202607061	289609	1	MLLT3-201	273201	MLLT3-201;MLLT3-202;MLLT3-203	MLLT3;MLLT3;MLLT3	0;0;0	TRUE	FALSE	FALSE	FALSE	FALSE	FALSE	TRUE	FALSE	FALSE	Intron	9	14	ENSSSCG00000005166	1	conserved gene and region	NA	NA	NA	NA	NA	NA
cg15443969	-5.78804	NA	-0.665824	NA	Sus_scrofa.Sscrofa11.1.100	cg15443969	100152904	ARID1B	ARID1B_Intergenic_upstream	1	10312003	10312052	50	+	10312003	10312004	CGGAAGGTTAGTTGCATCTCCTGTGGCTGATCTGAAATTCGATCAGCAGA	Distal Intergenic	1	9791632	10227947	436316	2	ARID1B-203	-84056	NA	NA	NA	FALSE	TRUE	FALSE	FALSE	FALSE	FALSE	FALSE	FALSE	TRUE	Intergenic_upstream	5	19	ENSSSCG00000004064	1	conserved gene and region	NA	NA	NA	NA	NA	NA
cg15831187	-0.100781	NA	-0.0589545	NA	Sus_scrofa.Sscrofa11.1.100	cg15831187	100155465	LINGO1	LINGO1_Exon	7	57685991	57686040	50	-	57685991	57685992	CGTTGTCCTGTACCTGGGCGTAGCGCACCTCCAGCGTGCCATCAGGGAAG	Exon (LINGO1-201/LINGO1, exon 4 of 4)	7	57684589	57890126	205538	2	LINGO1-201	204086	LINGO1-201;LINGO1-202;LINGO1-203	LINGO1;LINGO1;LINGO1	0;0;0	TRUE	FALSE	FALSE	FALSE	FALSE	TRUE	FALSE	FALSE	FALSE	Exon	4	31	ENSSSCG00000001872	7	conserved gene and region	7	57685754	57686204	451	*	451
cg19828220	NA	1.47095	NA	NA	Sus_scrofa.Sscrofa11.1.100	cg19828220	100522513	HOXB7	HOXB7_Intergenic_downstream	12	24858880	24858929	50	-	24858928	24858929	GGAAATGATAAAAAGTTCATGTTCACGATCGCCCGGCCACATGACCGGCG	Distal Intergenic	12	24861174	24864620	3447	2	HOXB7-201	5740	HOXB7-201	HOXB7	0	FALSE	TRUE	FALSE	FALSE	FALSE	FALSE	FALSE	FALSE	TRUE	Intergenic_downstream	7	15	ENSSSCG00000017538	12	mapped to different genes	NA	NA	NA	NA	NA	NA
cg24765252	NA	0.943159	NA	NA	Sus_scrofa.Sscrofa11.1.100	cg24765252	100155180	OSR2	OSR2_Exon	4	37890650	37890699	50	+	37890650	37890651	CGCAGATCACAGTTTCGCCTGAACACTTTGCCGCACTGCTCGCAGCTGTA	Exon (OSR2-202/OSR2, exon 4 of 4)	4	37852587	37897935	45349	2	OSR2-201	7236	OSR2-201;OSR2-202	OSR2;OSR2	0;0	TRUE	FALSE	FALSE	FALSE	FALSE	TRUE	TRUE	FALSE	FALSE	Exon	5	6	ENSSSCG00000006073	4	conserved gene and region	4	37890534	37890691	158	*	158
cg19484260	-1.13334	NA	-0.172504	NA	Sus_scrofa.Sscrofa11.1.100	cg19484260	100517284	ACTN4	ACTN4_Exon	6	47543137	47543186	50	+	47543185	47543186	CAACGCAAAGATGACCCTGGGAATGATCTGGACCATCATCCTTAGGTTCG	Exon (ACTN4-201/ACTN4, exon 4 of 20)	6	47493882	47569609	75728	1	ACTN4-201	49255	ACTN4-201;ACTN4-202;ACTN4-203;ACTN4-204;ACTN4-205;ACTN4-206;HNRNPL-201	ACTN4;ACTN4;ACTN4;ACTN4;ACTN4;ACTN4;HNRNPL	0;0;0;0;0;0;0	TRUE	FALSE	FALSE	FALSE	FALSE	TRUE	TRUE	FALSE	FALSE	Exon	9	9	ENSSSCG00000002965	6	conserved gene and region	NA	NA	NA	NA	NA	NA
cg27034044	NA	-0.239581	NA	NA	Sus_scrofa.Sscrofa11.1.100	cg27034044	100518275	MECOM	MECOM_Intron	13	108247805	108247854	50	-	108247805	108247806	CGCTTCATTACATCGCCTCTTACTTGAGCTGCAAGGGTCTATTCAAGGAA	Intron (MECOM-201/MECOM, intron 1 of 16)	13	107754480	108335503	581024	2	MECOM-201	87649	MECOM-201;MECOM-204	MECOM;MECOM	0;0	TRUE	FALSE	FALSE	FALSE	FALSE	FALSE	TRUE	FALSE	FALSE	Intron	62	93	ENSSSCG00000011743	13	conserved gene and region	NA	NA	NA	NA	NA	NA
cg04770352	NA	-0.265061	NA	NA	Sus_scrofa.Sscrofa11.1.100	cg04770352	100738003	CYP7B1	CYP7B1_Intron	4	69316892	69316941	50	-	69316892	69316893	CGGCTGTCTTGCAAAAGTGGAATTGTCACTAATTGGCCACAGAGGAAAGA	Intron (NA, intron 2 of 1)	4	69616035	69806496	190462	1	CYP7B1-201	-299143	NA	NA	NA	TRUE	FALSE	FALSE	FALSE	FALSE	FALSE	TRUE	FALSE	FALSE	Intron	70	87	ENSSSCG00000022092	4	mapped to different genes	NA	NA	NA	NA	NA	NA
cg19769850	7.39442	NA	0.807579	NA	Sus_scrofa.Sscrofa11.1.100	cg19769850	100521190	BARHL2	BARHL2_Intergenic_upstream	4	125905489	125905538	50	-	125905537	125905538	ATAGCCATCAAAAGGATATCACAGCTCATTTTGGTGGAAGGGTTTCCACG	Distal Intergenic	4	126028810	126035921	7112	1	BARHL2-201	-123321	NA	NA	NA	FALSE	TRUE	FALSE	FALSE	FALSE	FALSE	FALSE	FALSE	TRUE	Intergenic_upstream	20	71	ENSSSCG00000006914	4	mapped to different genes	4	125905537	125906767	1231	*	1231
cg08824506	NA	1.36124	NA	NA	Sus_scrofa.Sscrofa11.1.100	cg08824506	100511110	FEZF1	FEZF1_fiveUTR	18	24881567	24881616	50	+	24881615	24881616	AAGCGAATTGAGCAATTATCTAGTTTACCTTCTCCTCTTGGAAGTTAACG	5' UTR	18	24879030	24884920	5891	1	FEZF1-201	2537	FEZF1-201;FEZF1-202	FEZF1;FEZF1	0;0	TRUE	FALSE	FALSE	TRUE	FALSE	TRUE	FALSE	FALSE	FALSE	fiveUTR	6	7	ENSSSCG00000031221	18	mapped to different genes	NA	NA	NA	NA	NA	NA
cg05757789	NA	0.132982	NA	NA	Sus_scrofa.Sscrofa11.1.100	cg05757789	100154282	TBR1	TBR1_Exon	15	68215005	68215054	50	-	68215005	68215006	CGGCTCATTACAATATTTTTGTGGATGTGATTTTGGCGGATCCCAATCAC	Exon (TBR1-201/TBR1, exon 2 of 6)	15	68213562	68222991	9430	1	TBR1-201	1443	TBR1-201	TBR1	0	TRUE	FALSE	FALSE	FALSE	FALSE	TRUE	FALSE	FALSE	FALSE	Exon	17	28	ENSSSCG00000015891	15	conserved gene and region	NA	NA	NA	NA	NA	NA
cg09019552	NA	0.377673	NA	NA	Sus_scrofa.Sscrofa11.1.100	cg09019552	100521236	HOXA11	HOXA11_Exon	18	45388744	45388793	50	-	45388744	45388745	CGTGCGCGAAGTGACCTTCAGAGAGTACGCCATTGAGCCCGCCACTAAAT	Promoter (<=1kb)	18	45388574	45392573	4000	1	HOXA11-201	170	HOXA10-201;HOXA11-201	HOXA10;HOXA11	0;0	TRUE	FALSE	TRUE	FALSE	FALSE	TRUE	TRUE	FALSE	FALSE	Exon	10	17	ENSSSCG00000016698	18	mapped to different genes	18	45388744	45389357	614	*	614
cg07352145	NA	-0.0112477	NA	NA	Sus_scrofa.Sscrofa11.1.100	cg07352145	397501	POU2F1	POU2F1_Intron	4	83774907	83774956	50	+	83774907	83774908	CGGGGAAAGCCAGGCGGCCATTTCAATAATATAAACCTCCCCGAATTAGA	Intron (POU2F1-201/POU2F1, intron 1 of 16)	4	83596194	83777283	181090	2	POU2F1-201	2327	POU2F1-201;POU2F1-202;POU2F1-205;POU2F1-206;POU2F1-203;POU2F1-204	POU2F1;POU2F1;POU2F1;POU2F1;POU2F1;POU2F1	0;0;0;0;0;0	TRUE	FALSE	FALSE	FALSE	FALSE	FALSE	TRUE	FALSE	FALSE	Intron	6	18	ENSSSCG00000006310	4	conserved gene and region	NA	NA	NA	NA	NA	NA
cg19152887	NA	-0.106835	NA	NA	Sus_scrofa.Sscrofa11.1.100	cg19152887	100156549	BCL6	BCL6_Exon	13	125398641	125398690	50	-	125398689	125398690	AGCGTGTGGACTAGGGCCAGATGAACTTCAACTTGGGCTGCAGATTTACG	Promoter (5-6kb)	13	125377248	125393330	16083	2	BCL6-201	-5360	NA	NA	NA	TRUE	FALSE	TRUE	FALSE	FALSE	TRUE	TRUE	FALSE	FALSE	Exon	12	19	ENSSSCG00000011810	13	conserved gene but different region	NA	NA	NA	NA	NA	NA
cg15051960	NA	1.47611	0.42263	NA	Sus_scrofa.Sscrofa11.1.100	cg15051960	100627056	WNT5A	WNT5A_fiveUTR	13	37366109	37366158	50	-	37366109	37366110	CGGTAATTAGGGCTTTCCAACCCCAAATGTGGGCGTGATTGTGCAAAAGA	5' UTR	13	37344699	37367207	22509	2	WNT5A-201	1049	WNT5A-201	WNT5A	0	TRUE	FALSE	FALSE	TRUE	FALSE	TRUE	FALSE	FALSE	FALSE	fiveUTR	5	8	ENSSSCG00000035859	13	conserved gene and region	13	37365713	37366143	431	*	431
cg07727941	NA	1.78517	NA	NA	Sus_scrofa.Sscrofa11.1.100	cg07727941	100153010	FAM78B	FAM78B_Exon	4	84597997	84598046	50	-	84597997	84597998	CGCCACCATCGACCAGTGCCCCACGCGCATCGAGGAGACCTCGCCCATCG	Promoter (<=1kb)	4	84597425	84690461	93037	1	FAM78B-201	572	FAM78B-201;FAM78B-202	FAM78B;FAM78B	0;0	TRUE	FALSE	TRUE	FALSE	FALSE	TRUE	FALSE	FALSE	FALSE	Exon	8	9	ENSSSCG00000006321	4	conserved gene and region	NA	NA	NA	NA	NA	NA
cg00877778	-0.334852	-0.185393	NA	NA	Sus_scrofa.Sscrofa11.1.100	cg00877778	110262041	FAM53A	FAM53A_Intergenic_downstream	8	716356	716405	50	+	716356	716357	CGAGTGAGAAGGTTTGCATTATGCAAATCGTTAGATAGGAACAGGTGACA	Distal Intergenic	8	777539	786587	9049	2	FAM53A-202	70182	NA	NA	NA	FALSE	TRUE	FALSE	FALSE	FALSE	FALSE	FALSE	FALSE	TRUE	Intergenic_downstream	13	13	ENSSSCG00000032633	8	conserved gene and region	NA	NA	NA	NA	NA	NA
cg08122757	3.90165	NA	NA	NA	Sus_scrofa.Sscrofa11.1.100	cg08122757	100627484	TNPO1	TNPO1_Exon	16	49138235	49138284	50	+	49138235	49138236	CGTTACCTTAGCAATAACAATTGGTCGTCTTGGTTACGTTTGTCCTCAAG	Exon (TNPO1-201/TNPO1, exon 21 of 25)	16	49048680	49151924	103245	1	TNPO1-201	89555	TNPO1-201	TNPO1	0	TRUE	FALSE	FALSE	FALSE	FALSE	TRUE	TRUE	FALSE	FALSE	Exon	7	10	ENSSSCG00000027293	16	conserved gene but different region	NA	NA	NA	NA	NA	NA
cg02675394	1.02917	0.894106	NA	NA	Sus_scrofa.Sscrofa11.1.100	cg02675394	NA	ID3	ID3_Promoter	6	81427051	81427100	50	+	81427099	81427100	TGTGTTGATCTAAGACTCAGCCCCAGACAGCCTGGCGCCAGGGTGGGACG	Promoter (2-3kb)	6	81422539	81424075	1537	2	ID3-201	-2976	ID3-201	ID3	-2976	FALSE	TRUE	TRUE	FALSE	FALSE	FALSE	FALSE	FALSE	FALSE	Promoter	9	9	NA	NA	mapped to different genes	6	81427086	81427236	151	*	151
cg06230736	2.48758	0.145127	NA	NA	Sus_scrofa.Sscrofa11.1.100	cg06230736	733631	GATA3	GATA3_fiveUTR	10	63388811	63388860	50	+	63388859	63388860	ATGCATTCTTTCTGAAAGTATCAAGACGGCGCCAGGCAGCTCAGTGTTCG	Promoter (<=1kb)	10	63367660	63388859	21200	2	GATA3-201	0	GATA3-201	GATA3	0	TRUE	FALSE	TRUE	TRUE	FALSE	TRUE	FALSE	FALSE	FALSE	fiveUTR	5	41	ENSSSCG00000011125	10	conserved gene and region	10	63388837	63388938	102	*	102
cg07712350	-0.109996	-0.436301	NA	NA	Sus_scrofa.Sscrofa11.1.100	cg07712350	100152375	SLC35C2	SLC35C2_Intergenic_downstream	17	48498626	48498675	50	-	48498626	48498627	CGCACCCCTGGCCTGTGAGATAAATTAAGGTTTGCTGAGTCAGCACCTTT	Distal Intergenic	17	48512801	48521894	9094	2	SLC35C2-203	23268	NA	NA	NA	FALSE	TRUE	FALSE	FALSE	FALSE	FALSE	FALSE	FALSE	TRUE	Intergenic_downstream	9	10	ENSSSCG00000022777	17	conserved gene and region	NA	NA	NA	NA	NA	NA
cg08949650	-2.08714	NA	NA	NA	Sus_scrofa.Sscrofa11.1.100	cg08949650	100151872	TMEM63B	TMEM63B_Exon	7	39162192	39162241	50	-	39162192	39162193	CGCCTGGATGATGTGCGTCTTCACGGTGGTCATGACCTACAGTATCACCT	Exon (TMEM63B-201/TMEM63B, exon 20 of 25)	7	39138432	39212164	73733	1	TMEM63B-201	23760	TMEM63B-201;TMEM63B-202;TMEM63B-203	TMEM63B;TMEM63B;TMEM63B	0;0;0	TRUE	FALSE	FALSE	FALSE	FALSE	TRUE	FALSE	FALSE	FALSE	Exon	12	12	ENSSSCG00000001697	7	conserved gene and region	NA	NA	NA	NA	NA	NA
cg12357722	-0.47048	NA	NA	NA	Sus_scrofa.Sscrofa11.1.100	cg12357722	100738130	SCUBE3	SCUBE3_Exon	7	31144387	31144436	50	-	31144387	31144388	CGGCCGACTCTCCCTCAGTCAGCTGCCCGCAGGGAACGTATTACCACGGC	Exon (SCUBE3-201/SCUBE3, exon 17 of 23)	7	31114209	31150000	35792	1	SCUBE3-201	30178	SCUBE3-201;SCUBE3-202;SCUBE3-203;TCP11-203	SCUBE3;SCUBE3;SCUBE3;TCP11	0;0;0;0	TRUE	FALSE	FALSE	FALSE	FALSE	TRUE	TRUE	FALSE	FALSE	Exon	6	6	ENSSSCG00000001536	7	conserved gene but different region	NA	NA	NA	NA	NA	NA
cg14344369	-1.25726	-2.10281	NA	NA	Sus_scrofa.Sscrofa11.1.100	cg14344369	100523730	BCL11A	BCL11A_Intergenic_upstream	3	81180062	81180111	50	+	81180062	81180063	CGTCTTAGAATGAAAGCTGTTAGAACTGCATATATTGGAATGTTCTCACA	Distal Intergenic	3	81196294	81296164	99871	1	BCL11A-201	-16183	NA	NA	NA	FALSE	TRUE	FALSE	FALSE	FALSE	FALSE	FALSE	FALSE	TRUE	Intergenic_upstream	15	201	ENSSSCG00000008392	3	conserved gene and region	NA	NA	NA	NA	NA	NA
cg16691593	2.66922	1.58954	NA	NA	Sus_scrofa.Sscrofa11.1.100	cg16691593	100520724	OTP	OTP_Promoter	2	86537540	86537589	50	-	86537588	86537589	AGCAGCTCGGCGAGGGGACCAATCAGGAGGGCAGCCTGCAAATGTCAGCG	Promoter (<=1kb)	2	86529349	86537328	7980	2	OTP-201	-261	OTP-201	OTP	0	FALSE	TRUE	TRUE	FALSE	FALSE	FALSE	FALSE	FALSE	FALSE	Promoter	29	35	ENSSSCG00000014099	2	conserved gene but different region	2	86537588	86537749	162	*	162
cg18645607	1.05579	2.11164	NA	NA	Sus_scrofa.Sscrofa11.1.100	cg18645607	NA	LHX2	LHX2_Intron	1	264906933	264906982	50	+	264906981	264906982	CACGAGTAAATTATTCATGATTTTACGAGCTCTTTAGCTCCATTGAATCG	Intron (LHX2-201/LHX2, intron 4 of 5)	1	264900591	264920913	20323	1	LHX2-201	6342	LHX2-201	LHX2	0	TRUE	FALSE	FALSE	FALSE	FALSE	FALSE	TRUE	FALSE	FALSE	Intron	8	34	NA	NA	mapped to different genes	NA	NA	NA	NA	NA	NA
cg20149183	0.0962816	0.243104	NA	NA	Sus_scrofa.Sscrofa11.1.100	cg20149183	100520724	OTP	OTP_Promoter	2	86537561	86537610	50	-	86537609	86537610	ATCAGGAGGGCAGCCTGCAAATGTCAGCGCCCGGAGAGTCCCCCACTCCG	Promoter (<=1kb)	2	86529349	86537328	7980	2	OTP-201	-282	OTP-201	OTP	0	FALSE	TRUE	TRUE	FALSE	FALSE	FALSE	FALSE	FALSE	FALSE	Promoter	29	35	ENSSSCG00000014099	2	conserved gene but different region	2	86537588	86537749	162	*	162
cg21067017	1.05812	0.897651	NA	NA	Sus_scrofa.Sscrofa11.1.100	cg21067017	110261214	FOXD3	FOXD3_Exon	6	149154989	149155038	50	-	149155037	149155038	GGGTCAGCTTCTTCTGCGGGCTCTGCAGGATGGCCATGGTGATGAGCGCG	Promoter (<=1kb)	6	149154033	149155478	1446	2	FOXD3-201	440	FOXD3-201	FOXD3	0	TRUE	FALSE	TRUE	FALSE	FALSE	TRUE	FALSE	FALSE	FALSE	Exon	4	35	ENSSSCG00000032215	6	mapped to different genes	6	149154467	149155054	588	*	588
cg20817759	-0.0704294	NA	NA	NA	Sus_scrofa.Sscrofa11.1.100	cg20817759	100520876	SNX10	SNX10_Intergenic_downstream	18	46060501	46060550	50	+	46060549	46060550	GGTTAAGACTGGTCAATTAATTACATAAATCCTTCCCGATTCATTGTGCG	Distal Intergenic	18	46064579	46142945	78367	2	SNX10-201	82395	SNX10-201	SNX10	0	FALSE	TRUE	FALSE	FALSE	FALSE	FALSE	FALSE	FALSE	TRUE	Intergenic_downstream	14	15	ENSSSCG00000037598	18	mapped to different genes	NA	NA	NA	NA	NA	NA
cg27582648	1.19946	1.22906	NA	NA	Sus_scrofa.Sscrofa11.1.100	cg27582648	100520724	OTP	OTP_Promoter	2	86539986	86540035	50	-	86539986	86539987	CGATAAATGAATGTGTAATAGTTAATGTGAAGACACATCAGAGTAATAAC	Promoter (2-3kb)	2	86529349	86537328	7980	2	OTP-201	-2707	OTP-201	OTP	0	FALSE	TRUE	TRUE	FALSE	FALSE	FALSE	FALSE	FALSE	FALSE	Promoter	29	35	ENSSSCG00000014099	2	conserved gene and region	2	86539749	86539987	239	*	239
cg05530690	1.33489	NA	NA	NA	Sus_scrofa.Sscrofa11.1.100	cg05530690	110261214	FOXD3	FOXD3_Exon	6	149154987	149155036	50	-	149155035	149155036	CAGGGTCAGCTTCTTCTGCGGGCTCTGCAGGATGGCCATGGTGATGAGCG	Promoter (<=1kb)	6	149154033	149155478	1446	2	FOXD3-201	442	FOXD3-201	FOXD3	0	TRUE	FALSE	TRUE	FALSE	FALSE	TRUE	FALSE	FALSE	FALSE	Exon	4	35	ENSSSCG00000032215	6	mapped to different genes	6	149154467	149155054	588	*	588
cg00312241	0.10548	NA	NA	NA	Sus_scrofa.Sscrofa11.1.100	cg00312241	100520587	NME6	NME6_Exon	13	31048836	31048885	50	-	31048836	31048837	CGCTGTTCACTGAAGTCAGGGAAGAAGGCTGCAATCTCTCTGCTGGCTGA	Exon (NME6-201/NME6, exon 3 of 3)	13	31046906	31053104	6199	2	NME6-201	4219	NME6-201;NME6-202;NME6-203	NME6;NME6;NME6	0;0;0	TRUE	FALSE	FALSE	FALSE	FALSE	TRUE	FALSE	FALSE	FALSE	Exon	1	1	ENSSSCG00000011347	13	conserved gene but different region	NA	NA	NA	NA	NA	NA
cg11453286	-3.64656	NA	NA	NA	Sus_scrofa.Sscrofa11.1.100	cg11453286	NA	SELENOF	SELENOF_Intron	4	128909611	128909660	50	-	128909611	128909612	CGTAACGCTGGCAATTTGTAGTACAAAAATGGATGCTTAATTCATGTCTT	Intron (NA, intron 2 of 1)	4	129258944	129287720	28777	1	SELENOF-201	-349333	NA	NA	NA	TRUE	FALSE	FALSE	FALSE	FALSE	FALSE	TRUE	FALSE	FALSE	Intron	37	87	NA	NA	mapped to different genes	NA	NA	NA	NA	NA	NA
cg00393367	-0.153736	NA	NA	NA	Sus_scrofa.Sscrofa11.1.100	cg00393367	100739669	ZEB2	ZEB2_Intron	15	7524145	7524194	50	-	7524145	7524146	CGCCTGGGAACTGCAGCAAATGGGAGAAGTATGCATGGATTTCACAGGTA	Intron (ZEB2-201/ZEB2, intron 2 of 10)	15	7499026	7630726	131701	1	ZEB2-201	25119	ZEB2-201;ZEB2-202;ZEB2-203;ZEB2-204;ZEB2-205;ZEB2-206;ZEB2-207	ZEB2;ZEB2;ZEB2;ZEB2;ZEB2;ZEB2;ZEB2	0;0;0;0;0;0;0	TRUE	FALSE	FALSE	FALSE	FALSE	FALSE	TRUE	FALSE	FALSE	Intron	158	218	ENSSSCG00000021343	15	conserved gene but different region	NA	NA	NA	NA	NA	NA
cg25982943	NA	0.108458	NA	NA	Sus_scrofa.Sscrofa11.1.100	cg25982943	100157883	LHFPL4	LHFPL4_Exon	13	65919630	65919679	50	+	65919630	65919631	CGCCCACCCAGTAGGGCTGGATGAAGACCACCACGTTGATGATGGCGAAG	Promoter (<=1kb)	13	65869652	65919781	50130	2	LHFPL4-201	102	LHFPL4-201	LHFPL4	0	TRUE	FALSE	TRUE	FALSE	FALSE	TRUE	FALSE	FALSE	FALSE	Exon	6	7	ENSSSCG00000011543	13	conserved gene and region	13	65919390	65919916	527	*	527
cg00764339	1.18222	NA	NA	NA	Sus_scrofa.Sscrofa11.1.100	cg00764339	100621977	IGF2BP3	IGF2BP3_fiveUTR	9	92272127	92272176	50	-	92272127	92272128	CGAGTGTCCGGCTTTTTGAATGAGCCACGTGTTCAAACTACAAATCAACG	Promoter (<=1kb)	9	92268408	92272211	3804	2	IGF2BP3-206	35	IGF2BP3-201;IGF2BP3-202;IGF2BP3-203;IGF2BP3-204;IGF2BP3-205;IGF2BP3-206	IGF2BP3;IGF2BP3;IGF2BP3;IGF2BP3;IGF2BP3;IGF2BP3	-147;-137;-284;-118;-290;0	TRUE	FALSE	TRUE	TRUE	FALSE	TRUE	FALSE	FALSE	FALSE	fiveUTR	5	5	ENSSSCG00000036695	9	conserved gene but different region	NA	NA	NA	NA	NA	NA
cg06675048	-0.361162	NA	NA	NA	Sus_scrofa.Sscrofa11.1.100	cg06675048	100510911	CASZ1	CASZ1_Intron	6	70910350	70910399	50	+	70910350	70910351	CGCGTCTAAGTGGCCTCACTTAGCGTAAGTAACTCTATAAATCAGGGGAA	Intron (CASZ1-201/CASZ1, intron 3 of 19)	6	70879984	70995922	115939	2	CASZ1-201	85523	CASZ1-202;CASZ1-201;CASZ1-203;CASZ1-204	CASZ1;CASZ1;CASZ1;CASZ1	0;0;0;0	TRUE	FALSE	FALSE	FALSE	FALSE	FALSE	TRUE	FALSE	FALSE	Intron	89	128	ENSSSCG00000003407	6	conserved gene and region	NA	NA	NA	NA	NA	NA
cg01257828	3.57997	NA	NA	NA	Sus_scrofa.Sscrofa11.1.100	cg01257828	100152498	FGF12	FGF12_Intron	13	129503519	129503568	50	-	129503519	129503520	CGGGCACAGTTGGTGATTATTTAGGGAATCCTAAATCTGGAATGACTCAG	Intron (FGF12-203/FGF12, intron 1 of 4)	13	129240067	129626849	386783	2	FGF12-203	123281	FGF12-203;FGF12-201;FGF12-202;FGF12-204	FGF12;FGF12;FGF12;FGF12	0;0;0;0	TRUE	FALSE	FALSE	FALSE	FALSE	FALSE	TRUE	FALSE	FALSE	Intron	3	6	ENSSSCG00000038584	13	conserved gene and region	13	129503416	129503520	105	*	105
cg01663821	0.085454	NA	NA	NA	Sus_scrofa.Sscrofa11.1.100	cg01663821	100522133	HAO2	HAO2_Intron	4	101642970	101643019	50	+	101643018	101643019	ATAGGCCTAGTGGTTCTCGTCAGGTGCAGAAAGCCAATAAATCACCAGCG	Intron (HAO2-203/HAO2, intron 3 of 9)	4	101588861	101787823	198963	2	HAO2-203	144804	HAO2-203;HAO2-204;HAO2-201	HAO2;HAO2;HAO2	0;0;0	TRUE	FALSE	FALSE	FALSE	FALSE	FALSE	TRUE	FALSE	FALSE	Intron	4	8	ENSSSCG00000006720	4	mapped to different genes	NA	NA	NA	NA	NA	NA
cg01940425	0.00845312	NA	NA	NA	Sus_scrofa.Sscrofa11.1.100	cg01940425	100520485	OTX1	OTX1_Promoter	3	78904394	78904443	50	-	78904394	78904395	CGACACTTTCCTTTGGAGTCCGAATAAAATACGGTAACAGAATATGATGG	Promoter (1-2kb)	3	78895882	78903217	7336	2	OTX1-201	-1226	EHBP1-201;EHBP1-202;EHBP1-203;EHBP1-204;EHBP1-205;OTX1-201	EHBP1;EHBP1;EHBP1;EHBP1;EHBP1;OTX1	0;0;0;0;0;0	FALSE	TRUE	TRUE	FALSE	FALSE	FALSE	FALSE	FALSE	FALSE	Promoter	8	14	ENSSSCG00000037564	3	conserved gene and region	3	78904217	78904426	210	*	210
cg01965931	3.56462	NA	NA	NA	Sus_scrofa.Sscrofa11.1.100	cg01965931	110261214	FOXD3	FOXD3_Promoter	6	149158561	149158610	50	-	149158561	149158562	CGTGAAAAGCAACGCTTCCCCTCGGTTAGAGATCTATTGTGCTAATCTCT	Promoter (3-4kb)	6	149154033	149155478	1446	2	FOXD3-201	-3132	FOXD3-201	FOXD3	0	FALSE	TRUE	TRUE	FALSE	FALSE	FALSE	FALSE	FALSE	FALSE	Promoter	8	35	ENSSSCG00000032215	6	mapped to different genes	NA	NA	NA	NA	NA	NA
cg23506923	-0.634171	NA	NA	NA	Sus_scrofa.Sscrofa11.1.100	cg23506923	100626901	DYNC1LI2	DYNC1LI2_fiveUTR	6	27446114	27446163	50	+	27446114	27446115	CGCCATCTTGCCAACTGCAGCCACAAAGAGGGCCCTCCCCCGGGCCCGCC	Promoter (<=1kb)	6	27416477	27446121	29645	2	DYNC1LI2-202	0	DYNC1LI2-202;DYNC1LI2-201;DYNC1LI2-203;DYNC1LI2-204;DYNC1LI2-205;TERB1-201	DYNC1LI2;DYNC1LI2;DYNC1LI2;DYNC1LI2;DYNC1LI2;TERB1	0;0;0;0;0;93942	TRUE	FALSE	TRUE	TRUE	FALSE	TRUE	FALSE	FALSE	FALSE	fiveUTR	1	2	ENSSSCG00000036210	6	conserved gene but different region	NA	NA	NA	NA	NA	NA
cg10487127	-0.862413	NA	NA	NA	Sus_scrofa.Sscrofa11.1.100	cg10487127	100623695	ATXN1	ATXN1_Promoter	7	12721886	12721935	50	-	12721934	12721935	CTCCACGGGGCTTGTTTTGGATCCCCCTGCAGTGAAACAGGTCCTGTACG	Promoter (1-2kb)	7	12300999	12720718	419720	2	ATXN1-201	-1217	ATXN1-201	ATXN1	0	TRUE	FALSE	TRUE	FALSE	FALSE	FALSE	TRUE	FALSE	FALSE	Promoter	5	8	ENSSSCG00000001065	7	mapped to different genes	NA	NA	NA	NA	NA	NA
cg08029023	-0.76077	NA	NA	NA	Sus_scrofa.Sscrofa11.1.100	cg08029023	102161004	PNKD	PNKD_threeUTR	15	120411537	120411586	50	+	120411585	120411586	TGAATCCTTAAGGGCATGGACTGTATCTTATGCATCTCTGTATTTCTGCG	3' UTR	15	120345551	120411637	66087	1	PNKD-201	65986	PNKD-201;PNKD-202;PNKD-203;PNKD-204;PNKD-205	PNKD;PNKD;PNKD;PNKD;PNKD	0;0;0;24618;0	TRUE	FALSE	FALSE	FALSE	TRUE	TRUE	FALSE	FALSE	FALSE	threeUTR	2	2	ENSSSCG00000029002	15	mapped to different genes	NA	NA	NA	NA	NA	NA
cg05907933	0.0106065	NA	NA	NA	Sus_scrofa.Sscrofa11.1.100	cg05907933	100523593	TBCA	TBCA_Intergenic_upstream	2	86849456	86849505	50	-	86849456	86849457	CGGCATGCTCCGTGCTGGGGAAATGAGATGCACATTTAAATCTCATCCAT	Distal Intergenic	2	86579118	86665646	86529	2	TBCA-201	-183859	NA	NA	NA	FALSE	TRUE	FALSE	FALSE	FALSE	FALSE	FALSE	FALSE	TRUE	Intergenic_upstream	72	81	ENSSSCG00000014100	2	mapped to different genes	2	86849046	86849467	422	*	422
cg11429732	0.904346	NA	NA	NA	Sus_scrofa.Sscrofa11.1.100	cg11429732	110261214	FOXD3	FOXD3_Intergenic_downstream	6	149151586	149151635	50	-	149151586	149151587	CGGTATTGCTGCTATGCGCGGAAATATGAGCGAGTAATTTTATAAGTAAC	Distal Intergenic	6	149154033	149155478	1446	2	FOXD3-201	3892	FOXD3-201	FOXD3	0	FALSE	TRUE	FALSE	FALSE	FALSE	FALSE	FALSE	FALSE	TRUE	Intergenic_downstream	5	35	ENSSSCG00000032215	6	mapped to different genes	6	149151473	149151617	145	*	145
cg06282210	-0.218543	NA	NA	NA	Sus_scrofa.Sscrofa11.1.100	cg06282210	100523730	BCL11A	BCL11A_Exon	3	81287186	81287235	50	+	81287186	81287187	CGCCCCATATTAGTGGTCCGGGCCCGGGCAGGCCCAGCTCAAAAGAGGGC	Exon (BCL11A-201/BCL11A, exon 6 of 7)	3	81196294	81296164	99871	1	BCL11A-201	90892	BCL11A-201;BCL11A-202;BCL11A-204;BCL11A-205;BCL11A-206	BCL11A;BCL11A;BCL11A;BCL11A;BCL11A	0;0;0;0;0	TRUE	FALSE	FALSE	FALSE	FALSE	TRUE	FALSE	FALSE	FALSE	Exon	44	201	ENSSSCG00000008392	3	conserved gene but different region	3	81287049	81287245	197	*	197
cg06302892	0.634706	NA	NA	NA	Sus_scrofa.Sscrofa11.1.100	cg06302892	100628033	HOXC11	HOXC11_Exon	5	19187803	19187852	50	-	19187803	19187804	CGCTGCCCTTATTCGAAATTCCAGATCCGGGAACTGGAGCGAGAGTTTTT	Exon (HOXC11-201/HOXC11, exon 2 of 2)	5	19185746	19189023	3278	1	HOXC11-201	2057	HOXC11-201	HOXC11	0	TRUE	FALSE	FALSE	FALSE	FALSE	TRUE	FALSE	FALSE	FALSE	Exon	5	23	ENSSSCG00000028104	5	conserved gene and region	5	19187473	19187918	446	*	446
cg06472065	-0.397859	NA	NA	NA	Sus_scrofa.Sscrofa11.1.100	cg06472065	100525524	SYNGAP1	SYNGAP1_Intron	7	29729914	29729963	50	+	29729914	29729915	CGCTTAAAAGGTTTCCATGGGAACAGTGAGGGGAGATGAAGGCAGAGAAC	Intron (SYNGAP1-202/SYNGAP1, intron 3 of 18)	7	29723774	29752114	28341	1	SYNGAP1-202	6140	SYNGAP1-202;SYNGAP1-201;SYNGAP1-203	SYNGAP1;SYNGAP1;SYNGAP1	0;0;0	TRUE	FALSE	FALSE	FALSE	FALSE	FALSE	TRUE	FALSE	FALSE	Intron	2	18	ENSSSCG00000001513	7	conserved gene but different region	NA	NA	NA	NA	NA	NA
cg08975006	-3.46905	NA	NA	NA	Sus_scrofa.Sscrofa11.1.100	cg08975006	100623005	MIDEAS	MIDEAS_Intron	7	97096156	97096205	50	+	97096156	97096157	CGTGTCACCCCCAGTCCTGCGATGCAGTGTCAGGATTGCACGGCTCTGAC	Intron (MIDEAS-201/MIDEAS, intron 1 of 14)	7	97052426	97122966	70541	2	MIDEAS-201	26761	MIDEAS-201	MIDEAS	0	TRUE	FALSE	FALSE	FALSE	FALSE	FALSE	TRUE	FALSE	FALSE	Intron	3	4	ENSSSCG00000002350	7	conserved gene but different region	7	97096057	97096176	120	*	120
cg06990684	-0.600671	NA	NA	NA	Sus_scrofa.Sscrofa11.1.100	cg06990684	414283	ADCYAP1	ADCYAP1_fiveUTR	6	105422295	105422344	50	+	105422295	105422296	CGGGTATCAGAAAAAGACGTCAGCATCCTAGTCCCTCAAGGAACATATTA	Promoter (<=1kb)	6	105414630	105422295	7666	2	ADCYAP1-201	0	ADCYAP1-201	ADCYAP1	0	TRUE	FALSE	TRUE	TRUE	FALSE	TRUE	FALSE	FALSE	FALSE	fiveUTR	1	4	ENSSSCG00000035186	6	conserved gene but different region	NA	NA	NA	NA	NA	NA
cg07158747	2.61469	NA	NA	NA	Sus_scrofa.Sscrofa11.1.100	cg07158747	100521190	BARHL2	BARHL2_Intergenic_upstream	4	126017102	126017151	50	+	126017102	126017103	CGCTGTAAGCAGATTATTGCTTTAAAGCATTTACACATATTAGTTTTGCT	Distal Intergenic	4	126028810	126035921	7112	1	BARHL2-201	-11659	NA	NA	NA	FALSE	TRUE	FALSE	FALSE	FALSE	FALSE	FALSE	FALSE	TRUE	Intergenic_upstream	20	71	ENSSSCG00000006914	4	conserved gene and region	NA	NA	NA	NA	NA	NA
cg07254032	5.39123	NA	NA	NA	Sus_scrofa.Sscrofa11.1.100	cg07254032	100510937	HCN1	HCN1_Exon	16	29808405	29808454	50	+	29808453	29808454	GATAATCCAGAAGCCTGCAGTTTTAACCCTTTCCTGCTCCTTTTCCACCG	Exon (HCN1-201/HCN1, exon 1 of 8)	16	29439263	29809748	370486	2	HCN1-201	1294	HCN1-201	HCN1	0	TRUE	FALSE	FALSE	FALSE	FALSE	TRUE	FALSE	FALSE	FALSE	Exon	1	1	ENSSSCG00000026527	16	conserved gene and region	NA	NA	NA	NA	NA	NA
cg07419021	0.729649	NA	NA	NA	Sus_scrofa.Sscrofa11.1.100	cg07419021	100154282	TBR1	TBR1_Intron	15	68215159	68215208	50	-	68215207	68215208	GAATGATTAATTAAAGCCTTTGTGGACTGGCTCGAGCGACTTTTAAAACG	Intron (TBR1-201/TBR1, intron 2 of 5)	15	68213562	68222991	9430	1	TBR1-201	1597	TBR1-201	TBR1	0	TRUE	FALSE	FALSE	FALSE	FALSE	FALSE	TRUE	FALSE	FALSE	Intron	1	28	ENSSSCG00000015891	15	conserved gene but different region	NA	NA	NA	NA	NA	NA
cg14783226	NA	NA	1.75538	NA	Sus_scrofa.Sscrofa11.1.100	cg14783226	100520334	GLI2	GLI2_Promoter	15	30579186	30579235	50	+	30579186	30579187	CGAAGTCTCATTGATGGGAGTTTGAAAAAAAGTCCGCGGAGCCGTGCTGC	Promoter (<=1kb)	15	30313817	30579306	265490	2	GLI2-201	71	GLI2-201	GLI2	0	TRUE	FALSE	TRUE	FALSE	FALSE	FALSE	TRUE	FALSE	FALSE	Promoter	1	5	ENSSSCG00000015733	15	conserved gene and region	15	30578873	30579697	825	*	825
cg26991850	NA	0.379718	NA	NA	Sus_scrofa.Sscrofa11.1.100	cg26991850	100153010	FAM78B	FAM78B_Exon	4	84598020	84598069	50	+	84598020	84598021	CGCGCATCGAGGAGACCTCGCCCATCGTCCTGCGCTACAAGACCCCCTAC	Promoter (<=1kb)	4	84597425	84690461	93037	1	FAM78B-201	595	FAM78B-201;FAM78B-202	FAM78B;FAM78B	0;0	TRUE	FALSE	TRUE	FALSE	FALSE	TRUE	FALSE	FALSE	FALSE	Exon	8	9	ENSSSCG00000006321	4	conserved gene and region	4	84597957	84598213	257	*	257
cg17274064.2	-0.206452	NA	NA	NA	Sus_scrofa.Sscrofa11.1.100	cg17274064.2	100625364	ERG	ERG_Promoter	13	202302715	202302764	50	-	202302763	202302764	AAAACTCCCTCAACTTTTAAGGCCGAGCAACATAATCTATTAATTGGTCG	Promoter (<=1kb)	13	202000985	202302577	301593	2	ERG-201	-187	ERG-201;ERG-202;ERG-203	ERG;ERG;ERG	0;0;0	FALSE	TRUE	TRUE	FALSE	FALSE	FALSE	FALSE	FALSE	FALSE	Promoter	2	5	ENSSSCG00000022318	13	conserved gene and region	NA	NA	NA	NA	NA	NA
cg27121936	-0.701905	NA	NA	NA	Sus_scrofa.Sscrofa11.1.100	cg27121936	397173	SOX6	SOX6_Intron	2	42863079	42863128	50	+	42863079	42863080	CGAGTGATATCTTACAGTGAACACTTTGTAATTATATTTCAAAATGAAAA	Intron (SOX6-201/SOX6, intron 7 of 17)	2	42448216	43066199	617984	1	SOX6-201	414863	SOX6-201;SOX6-202;SOX6-203;SOX6-204;SOX6-205;SOX6-206;SOX6-207;SOX6-208	SOX6;SOX6;SOX6;SOX6;SOX6;SOX6;SOX6;SOX6	0;0;0;0;0;0;0;0	TRUE	FALSE	FALSE	FALSE	FALSE	FALSE	TRUE	FALSE	FALSE	Intron	35	66	ENSSSCG00000034191	2	conserved gene and region	NA	NA	NA	NA	NA	NA
cg14652449	-0.0457426	NA	NA	NA	Sus_scrofa.Sscrofa11.1.100	cg14652449	NA	GPR3	GPR3_Exon	6	84611330	84611379	50	-	84611378	84611379	GGGATGTGGTGCTCTGCATCTCAGGCACCCTGGTGTCCTGCGAGAATGCG	Exon (GPR3-201/GPR3, exon 2 of 2)	6	84610107	84613202	3096	1	GPR3-201	1223	GPR3-201;TMEM222-201	GPR3;TMEM222	0;0	TRUE	FALSE	FALSE	FALSE	FALSE	TRUE	TRUE	FALSE	FALSE	Exon	1	1	NA	NA	mapped to different genes	NA	NA	NA	NA	NA	NA
cg11421160	NA	-3.17963	NA	NA	Sus_scrofa.Sscrofa11.1.100	cg11421160	100525994	ARHGEF10L	ARHGEF10L_Exon	6	76160622	76160671	50	-	76160622	76160623	CGTGAAGGAGATCCTGCACTGCCACTCCATGTTCCAGATCGCCCTGTCCT	Exon (ARHGEF10L-201/ARHGEF10L, exon 12 of 28)	6	76064311	76229262	164952	1	ARHGEF10L-201	96311	ARHGEF10L-201;ARHGEF10L-202;ARHGEF10L-203;ARHGEF10L-204;ARHGEF10L-205;ARHGEF10L-206	ARHGEF10L;ARHGEF10L;ARHGEF10L;ARHGEF10L;ARHGEF10L;ARHGEF10L	0;0;0;0;0;0	TRUE	FALSE	FALSE	FALSE	FALSE	TRUE	FALSE	FALSE	FALSE	Exon	2	2	ENSSSCG00000003486	6	conserved gene and region	NA	NA	NA	NA	NA	NA
cg08605439	-0.11531	NA	NA	NA	Sus_scrofa.Sscrofa11.1.100	cg08605439	100517681	ROBO2	ROBO2_Intron	13	177868184	177868233	50	+	177868184	177868185	CGAGTAGAGTGACTTATTAAGGGTTATGAGTCCTGGCTGGATAGCTGTAC	Intron (ROBO2-202/ROBO2, intron 2 of 26)	13	177368121	179013542	1645422	2	ROBO2-202	1145309	ROBO2-202;ROBO2-203	ROBO2;ROBO2	0;0	TRUE	FALSE	FALSE	FALSE	FALSE	FALSE	TRUE	FALSE	FALSE	Intron	8	12	ENSSSCG00000012002	13	conserved gene and region	NA	NA	NA	NA	NA	NA
cg23146472	0.115008	NA	NA	NA	Sus_scrofa.Sscrofa11.1.100	cg23146472	100155509	TTBK1	TTBK1_Exon	7	38279616	38279665	50	-	38279664	38279665	GGAGGGGAGCAGGCCGACATCCTGCCGGCCAACTACGTGGTCAAGGATCG	Exon (TTBK1-203/TTBK1, exon 2 of 14)	7	38276278	38300909	24632	1	TTBK1-203	3338	TTBK1-203;TTBK1-201;TTBK1-202	TTBK1;TTBK1;TTBK1	0;0;0	TRUE	FALSE	FALSE	FALSE	FALSE	TRUE	FALSE	FALSE	FALSE	Exon	2	7	ENSSSCG00000001664	7	conserved gene and region	7	38279542	38279711	170	*	170
cg23208420	1.11763	NA	NA	NA	Sus_scrofa.Sscrofa11.1.100	cg23208420	100520194	BTBD11	BTBD11_Exon	5	13068705	13068754	50	+	13068753	13068754	TCGGAGTCTTCCACCAGGGCAGTGTTGACAGTGTCAAAGCTGTTGTGCCG	Promoter (<=1kb)	5	12754539	13069527	314989	2	BTBD11-202	773	BTBD11-202;BTBD11-203;BTBD11-204	BTBD11;BTBD11;BTBD11	0;0;0	TRUE	FALSE	TRUE	FALSE	FALSE	TRUE	FALSE	FALSE	FALSE	Exon	13	13	ENSSSCG00000000162	5	conserved gene and region	5	13068753	13069039	287	*	287
cg12335724	NA	0.511382	NA	NA	Sus_scrofa.Sscrofa11.1.100	cg12335724	100514152	PAX6	PAX6_Intron	2	28990051	28990100	50	+	28990099	28990100	AAGGAGACAGCTGTAGAAATGTTCCACAAGAGACCTCTGGACACGATTCG	Intron (PAX6-201/PAX6, intron 8 of 11)	2	28971567	28996260	24694	1	PAX6-201	18484	PAX6-201;PAX6-202;PAX6-203;PAX6-204	PAX6;PAX6;PAX6;PAX6	0;0;0;0	TRUE	FALSE	FALSE	FALSE	FALSE	FALSE	TRUE	FALSE	FALSE	Intron	27	80	ENSSSCG00000013320	2	conserved gene and region	NA	NA	NA	NA	NA	NA
cg09642734	-0.0494119	NA	NA	NA	Sus_scrofa.Sscrofa11.1.100	cg09642734	100622022	ZBTB7B	ZBTB7B_Intron	4	94791464	94791513	50	+	94791464	94791465	CGGCCCGGTTGGCACCTACCCACCAGGATGCTGGCAGTCCTGCCCTCCTC	Intron (ZBTB7B-201/ZBTB7B, intron 3 of 4)	4	94780401	94798588	18188	2	ZBTB7B-201	7075	ZBTB7B-201	ZBTB7B	0	TRUE	FALSE	FALSE	FALSE	FALSE	FALSE	TRUE	FALSE	FALSE	Intron	9	13	ENSSSCG00000028606	4	conserved gene and region	NA	NA	NA	NA	NA	NA
cg09817427	1.09114	NA	NA	NA	Sus_scrofa.Sscrofa11.1.100	cg09817427	100152747	TBX18	TBX18_fiveUTR	1	53867427	53867476	50	+	53867475	53867476	TAATTGAAATTTGTTGCCTTGATCTGTCAGCACTTCCAGGCAGGAGAGCG	Promoter (<=1kb)	1	53837454	53867475	30022	2	TBX18-201	0	TBX18-201	TBX18	0	TRUE	FALSE	TRUE	TRUE	FALSE	TRUE	FALSE	FALSE	FALSE	fiveUTR	2	8	ENSSSCG00000004290	1	conserved gene and region	NA	NA	NA	NA	NA	NA
cg09909845	1.14791	NA	NA	NA	Sus_scrofa.Sscrofa11.1.100	cg09909845	100154759	HOXC4	HOXC4_Intergenic_downstream	5	19295423	19295472	50	-	19295423	19295424	CGCCAGCCTCCGCAGCCGCCTTTGTACACGTGATTTATGACTTCAATCTT	Distal Intergenic	5	19265081	19268257	3177	1	HOXC4-201	30391	NA	NA	NA	FALSE	TRUE	FALSE	FALSE	FALSE	FALSE	FALSE	FALSE	TRUE	Intergenic_downstream	31	91	ENSSSCG00000038993	5	mapped to different genes	5	19295119	19295530	412	*	412
cg13560607	2.31491	NA	NA	NA	Sus_scrofa.Sscrofa11.1.100	cg13560607	100154282	TBR1	TBR1_Promoter	15	68213046	68213095	50	-	68213094	68213095	GCGAGAAGAGGCCACCGGCTCGCGCTTTGTATACTTTGCACTTGAAATCG	Promoter (<=1kb)	15	68213562	68222991	9430	1	TBR1-201	-516	PSMD14-201;PSMD14-202;TBR1-201	PSMD14;PSMD14;TBR1	0;0;0	FALSE	TRUE	TRUE	FALSE	FALSE	FALSE	FALSE	FALSE	FALSE	Promoter	8	28	ENSSSCG00000015891	15	conserved gene and region	NA	NA	NA	NA	NA	NA
cg23734662	4.3435	NA	NA	NA	Sus_scrofa.Sscrofa11.1.100	cg23734662	110261214	FOXD3	FOXD3_Promoter	6	149158621	149158670	50	+	149158669	149158670	GTGTTACCATCTGATGCTGGGTCCGGCCCTTACAGAAACTTTTCGACTCG	Promoter (3-4kb)	6	149154033	149155478	1446	2	FOXD3-201	-3143	FOXD3-201	FOXD3	0	FALSE	TRUE	TRUE	FALSE	FALSE	FALSE	FALSE	FALSE	FALSE	Promoter	8	35	ENSSSCG00000032215	6	mapped to different genes	6	149158638	149159101	464	*	464
cg14490761	-0.0865086	NA	NA	NA	Sus_scrofa.Sscrofa11.1.100	cg14490761	100520896	ETF1	ETF1_Promoter	2	140504312	140504361	50	-	140504360	140504361	TGCATGTGTTGCAATCCGCTCACATGGGGCCTGTGACATCACTTCCTCCG	Promoter (<=1kb)	2	140469302	140504287	34986	2	ETF1-201	-74	ETF1-201	ETF1	0	FALSE	TRUE	TRUE	FALSE	FALSE	FALSE	FALSE	FALSE	FALSE	Promoter	1	3	ENSSSCG00000014337	2	conserved gene and region	2	140504328	140504678	351	*	351
cg10954251	0.317756	NA	NA	NA	Sus_scrofa.Sscrofa11.1.100	cg10954251	100154282	TBR1	TBR1_Promoter	15	68213100	68213149	50	+	68213148	68213149	ATTCAACTGAATATTTGGCTCATTCAGATCCGAAAAGTCTCCTAGCATCG	Promoter (<=1kb)	15	68213562	68222991	9430	1	TBR1-201	-413	PSMD14-201;PSMD14-202;TBR1-201	PSMD14;PSMD14;TBR1	0;0;0	FALSE	TRUE	TRUE	FALSE	FALSE	FALSE	FALSE	FALSE	FALSE	Promoter	8	28	ENSSSCG00000015891	15	conserved gene and region	NA	NA	NA	NA	NA	NA
cg18013240	-5.97239	NA	NA	NA	Sus_scrofa.Sscrofa11.1.100	cg18013240	100522824	GNA13	GNA13_Exon	12	11966373	11966422	50	-	11966373	11966374	CGTGGATGATCCGCATCTGCTTCAGGAAGGTGGACTTGCCGCTCTCGCCC	Promoter (<=1kb)	12	11922632	11966610	43979	2	GNA13-201	188	GNA13-201;GNA13-202	GNA13;GNA13	0;0	TRUE	FALSE	TRUE	FALSE	FALSE	TRUE	FALSE	FALSE	FALSE	Exon	3	3	ENSSSCG00000039336	12	conserved gene and region	12	11966122	11966947	826	*	826
cg15698659	NA	-1.57988	NA	NA	Sus_scrofa.Sscrofa11.1.100	cg15698659	100157672	PPP4R3A	PPP4R3A_Intron	7	113117638	113117687	50	+	113117686	113117687	GTAAACAGTGCAAAAAAGCATACTCACTTCATGCAGTCACATCGTCTTCG	Intron (PPP4R3A-201/PPP4R3A, intron 10 of 14)	7	113111300	113140752	29453	2	PPP4R3A-201	23065	PPP4R3A-201;PPP4R3A-202;PPP4R3A-203	PPP4R3A;PPP4R3A;PPP4R3A	0;0;0	TRUE	FALSE	FALSE	FALSE	FALSE	FALSE	TRUE	FALSE	FALSE	Intron	4	10	ENSSSCG00000002441	7	conserved gene but different region	NA	NA	NA	NA	NA	NA
cg11728741	0.7636	NA	NA	NA	Sus_scrofa.Sscrofa11.1.100	cg11728741	100157679	ANK1	ANK1_Exon	17	10984926	10984975	50	+	10984974	10984975	CTGGAGGGCCTGCGCCTCGATGTCTTTGATTTTCTTCAGCTGTTTGGCCG	Promoter (<=1kb)	17	10763876	10985191	221316	2	ANK1-201	216	ANK1-201	ANK1	0	TRUE	FALSE	TRUE	FALSE	FALSE	TRUE	FALSE	FALSE	FALSE	Exon	3	4	ENSSSCG00000007022	17	conserved gene and region	17	10984938	10985975	1038	*	1038
cg12084468	-1.42725	NA	NA	NA	Sus_scrofa.Sscrofa11.1.100	cg12084468	100622445	ELK3	ELK3_Intron	5	87352818	87352867	50	-	87352866	87352867	CTGTCTGCTGCCAGTTTCAAAGCGGAAGCGCATGGCAATTAGTCTTGCCG	Intron (ELK3-201/ELK3, intron 1 of 4)	5	87285238	87354196	68959	2	ELK3-201	1329	ELK3-201	ELK3	0	TRUE	FALSE	FALSE	FALSE	FALSE	FALSE	TRUE	FALSE	FALSE	Intron	6	8	ENSSSCG00000023803	5	conserved gene and region	NA	NA	NA	NA	NA	NA
cg16181261	0.0428885	NA	NA	NA	Sus_scrofa.Sscrofa11.1.100	cg16181261	100738793	PARD3B	PARD3B_Intron	15	108344515	108344564	50	+	108344563	108344564	ATCATTACAGGCTCAGTTCCCTGGTCCATTATCCCTGAAGAGATCATCCG	Intron (PARD3B-201/PARD3B, intron 3 of 21)	15	107882452	108910662	1028211	1	PARD3B-201	462063	PARD3B-201;PARD3B-202;PARD3B-203;PARD3B-204	PARD3B;PARD3B;PARD3B;PARD3B	0;0;0;0	TRUE	FALSE	FALSE	FALSE	FALSE	FALSE	TRUE	FALSE	FALSE	Intron	4	8	ENSSSCG00000016123	15	conserved gene and region	NA	NA	NA	NA	NA	NA
cg12775921	0.826651	NA	NA	NA	Sus_scrofa.Sscrofa11.1.100	cg12775921	100156689	COL12A1	COL12A1_fiveUTR	1	90744435	90744484	50	+	90744435	90744436	CGCCGAAGGAATGCTCGAAGTATGCACACGTTCCCAAAAGTAGACCTCCT	Promoter (<=1kb)	1	90744429	90875086	130658	1	COL12A1-201	6	COL12A1-201;COL12A1-202;COL12A1-203	COL12A1;COL12A1;COL12A1	0;0;0	TRUE	FALSE	TRUE	TRUE	FALSE	TRUE	FALSE	FALSE	FALSE	fiveUTR	1	2	ENSSSCG00000004484	1	conserved gene but different region	1	90744262	90744549	288	*	288
cg19540614	0.0755889	NA	NA	NA	Sus_scrofa.Sscrofa11.1.100	cg19540614	100515585	PAX2	PAX2_Intergenic_upstream	14	111755968	111756017	50	+	111756016	111756017	TTCTATTTGCATCCGGAATCGCATGTACATGAAAAATGTGTCCGCGTGCG	Distal Intergenic	14	111834168	111914237	80070	1	PAX2-202	-78151	NA	NA	NA	FALSE	TRUE	FALSE	FALSE	FALSE	FALSE	FALSE	FALSE	TRUE	Intergenic_upstream	81	166	ENSSSCG00000010556	14	conserved gene and region	14	111755865	111756129	265	*	265
cg12956982	-0.825724	NA	NA	NA	Sus_scrofa.Sscrofa11.1.100	cg12956982	100155763	MSL2	MSL2_fiveUTR	13	77180003	77180052	50	+	77180003	77180004	CGGCTCGCGGAAATGTAGAGAGCAGTAGCATTCACGGGGTTCATTGCAGA	Promoter (<=1kb)	13	77146299	77180745	34447	2	MSL2-201	693	MSL2-201	MSL2	0	TRUE	FALSE	TRUE	TRUE	FALSE	TRUE	FALSE	FALSE	FALSE	fiveUTR	4	19	ENSSSCG00000011650	13	conserved gene but different region	13	77179966	77180092	127	*	127
cg13301933	2.03515	NA	NA	NA	Sus_scrofa.Sscrofa11.1.100	cg13301933	100156637	RORA	RORA_Exon	1	110719167	110719216	50	-	110719167	110719168	CGATCTCTACATTGGGAAAAAACATGGAGTCAGCTCCGGCAGCCCCCGAC	Promoter (<=1kb)	1	110719190	111477107	757918	1	RORA-201	0	RORA-201	RORA	0	TRUE	FALSE	TRUE	FALSE	FALSE	TRUE	FALSE	FALSE	FALSE	Exon	6	27	ENSSSCG00000004576	1	conserved gene but different region	NA	NA	NA	NA	NA	NA
cg17078045	4.19231	NA	NA	NA	Sus_scrofa.Sscrofa11.1.100	cg17078045	397089	PPP2R2B	PPP2R2B_fiveUTR	2	148233550	148233599	50	+	148233550	148233551	CGTTACCTTCGGTCGCATAGCTGTGGTCGCGCAGGAAACTGTTGTTGATT	5' UTR	2	147937439	148374454	437016	2	PPP2R2B-201	140855	PPP2R2B-201;PPP2R2B-203;PPP2R2B-202;PPP2R2B-204;PPP2R2B-205;PPP2R2B-206	PPP2R2B;PPP2R2B;PPP2R2B;PPP2R2B;PPP2R2B;PPP2R2B	0;0;0;0;0;0	TRUE	FALSE	FALSE	TRUE	FALSE	TRUE	TRUE	FALSE	FALSE	fiveUTR	8	16	ENSSSCG00000028976	2	conserved gene but different region	2	148233233	148233604	372	*	372
cg09354848	NA	2.41479	NA	NA	Sus_scrofa.Sscrofa11.1.100	cg09354848	100626520	NKX2-2	NKX2-2_Promoter	17	29287520	29287569	50	-	29287520	29287521	CGCTAAGACGCCATAAAACCAAAGGGCCAGATGTGGCACGTTATTTATGT	Promoter (8-9kb)	17	29275682	29278606	2925	2	NKX2-2-201	-8963	NA	NA	NA	TRUE	FALSE	TRUE	FALSE	FALSE	FALSE	TRUE	FALSE	FALSE	Promoter	22	30	ENSSSCG00000040017	17	conserved gene and region	17	29287435	29287649	215	*	215
cg17213363	-0.940501	NA	NA	NA	Sus_scrofa.Sscrofa11.1.100	cg17213363	100157214	ADGRG2	ADGRG2_Exon	X	15376928	15376977	50	-	15376976	15376977	TCTTTACCAGAATTTTCAGCCAGCCGTAACTTTCCACAACAAAGATACCG	Exon (ADGRG2-201/ADGRG2, exon 22 of 24)	19	15371805	15463615	91811	2	ADGRG2-201	86638	ADGRG2-201;ADGRG2-202;ADGRG2-203;ADGRG2-204;ADGRG2-205;ADGRG2-206;ADGRG2-207	ADGRG2;ADGRG2;ADGRG2;ADGRG2;ADGRG2;ADGRG2;ADGRG2	0;0;0;0;0;0;0	TRUE	FALSE	FALSE	FALSE	FALSE	TRUE	TRUE	FALSE	FALSE	Exon	1	1	ENSSSCG00000029756	X	conserved gene and region	NA	NA	NA	NA	NA	NA
cg14525477	0.0326933	NA	NA	NA	Sus_scrofa.Sscrofa11.1.100	cg14525477	NA	RASGRP2	RASGRP2_Intergenic_downstream	2	7441716	7441765	50	-	7441764	7441765	GCTGAGTTGCTATAACAACAGACGGCGATTGTGTTGTGAAGAGCAGCTCG	Downstream (1-2kb)	2	7424849	7440401	15553	1	RASGRP2-201	16916	RASGRP2-203;RASGRP2-204;RASGRP2-202;RASGRP2-205;RASGRP2-201	RASGRP2;RASGRP2;RASGRP2;RASGRP2;RASGRP2	0;0;0;0;0	FALSE	TRUE	FALSE	FALSE	FALSE	FALSE	FALSE	FALSE	FALSE	Intergenic_downstream	1	2	NA	NA	mapped to different genes	NA	NA	NA	NA	NA	NA
cg24446586	0.103517	NA	NA	NA	Sus_scrofa.Sscrofa11.1.100	cg24446586	100521236	HOXA11	HOXA11_Promoter	18	45388244	45388293	50	+	45388244	45388245	CGTGCTTTCGGTGAGAACACCGAGTGACGATCTGTTGCTTCCCCTGAGGT	Promoter (<=1kb)	18	45388574	45392573	4000	1	HOXA11-201	-281	HOXA11-201	HOXA11	0	TRUE	FALSE	TRUE	FALSE	FALSE	FALSE	TRUE	FALSE	FALSE	Promoter	7	17	ENSSSCG00000016698	18	mapped to different genes	18	45388194	45388272	79	*	79
cg08203681	NA	0.978076	NA	NA	Sus_scrofa.Sscrofa11.1.100	cg08203681	100525779	HIC1	HIC1_Exon	12	48162656	48162705	50	-	48162704	48162705	ACCTCCAGTTCCCACAGTAACAATCGAAAGCCACGGTTGCCCTGGAGACG	Promoter (6-7kb)	12	48168766	48171635	2870	1	HIC1-201	-6110	DPH1-201	DPH1	0	TRUE	FALSE	TRUE	FALSE	FALSE	TRUE	FALSE	FALSE	FALSE	Exon	9	10	ENSSSCG00000025717	12	mapped to different genes	12	48162465	48163728	1264	*	1264
cg08269102	NA	0.135462	NA	NA	Sus_scrofa.Sscrofa11.1.100	cg08269102	100518067	SPRED2	SPRED2_Exon	3	76615999	76616048	50	-	76615999	76616000	CGAAGCGGCTTTCTCATCCATGGTGAACGACAGAAAGACAAACTGGTAAT	Exon (SPRED2-201/SPRED2, exon 4 of 8)	3	76523589	76649647	126059	1	SPRED2-201	92410	SPRED2-201;SPRED2-202;SPRED2-203;SPRED2-204	SPRED2;SPRED2;SPRED2;SPRED2	0;0;0;0	TRUE	FALSE	FALSE	FALSE	FALSE	TRUE	TRUE	FALSE	FALSE	Exon	5	24	ENSSSCG00000008357	3	conserved gene and region	NA	NA	NA	NA	NA	NA
cg02882406	NA	0.0771904	NA	NA	Sus_scrofa.Sscrofa11.1.100	cg02882406	100511417	ISL1	ISL1_Exon	16	30964148	30964197	50	-	30964196	30964197	TTCACGATCAGTATATTCTGAGGGTTTCTCCGGATTTGGAATGGCATGCG	Exon (ISL1-201/ISL1, exon 2 of 6)	16	30963000	30973304	10305	1	ISL1-201	1148	ISL1-201;ISL1-202	ISL1;ISL1	0;0	TRUE	FALSE	FALSE	FALSE	FALSE	TRUE	FALSE	FALSE	FALSE	Exon	7	26	ENSSSCG00000016883	16	conserved gene and region	NA	NA	NA	NA	NA	NA
cg22359606	-1.16324	NA	NA	NA	Sus_scrofa.Sscrofa11.1.100	cg22359606	397283	NEUROD1	NEUROD1_Promoter	15	87180081	87180130	50	-	87180081	87180082	CGCCATATGGTCTTCCCGGTCCAGCCAAGAGCCTGGAACCACGTGACCTG	Promoter (<=1kb)	15	87175764	87179961	4198	2	NEUROD1-201	-169	NEUROD1-201	NEUROD1	0	FALSE	TRUE	TRUE	FALSE	FALSE	FALSE	FALSE	FALSE	FALSE	Promoter	13	14	ENSSSCG00000016011	15	conserved gene but different region	NA	NA	NA	NA	NA	NA
cg16484021	-0.213578	NA	NA	NA	Sus_scrofa.Sscrofa11.1.100	cg16484021	100622022	ZBTB7B	ZBTB7B_Intron	4	94793449	94793498	50	+	94793449	94793450	CGAGGCAACTTCAAACTGTCCGGGCAAAACGTCAAGTTTACTCACGAGTT	Intron (ZBTB7B-201/ZBTB7B, intron 3 of 4)	4	94780401	94798588	18188	2	ZBTB7B-201	5090	ZBTB7B-201	ZBTB7B	0	TRUE	FALSE	FALSE	FALSE	FALSE	FALSE	TRUE	FALSE	FALSE	Intron	9	13	ENSSSCG00000028606	4	conserved gene and region	NA	NA	NA	NA	NA	NA
cg23075226	0.039507	NA	NA	NA	Sus_scrofa.Sscrofa11.1.100	cg23075226	100515639	PCDH19	PCDH19_Exon	X	82146501	82146550	50	-	82146501	82146502	CGCTAATGGGAGAAACCGAGATGCAATGCAGACACTTGCTGTTTTGTCCT	Exon (PCDH19-201/PCDH19, exon 2 of 6)	19	82036165	82151453	115289	2	PCDH19-201	4903	PCDH19-201;PCDH19-202	PCDH19;PCDH19	0;0	TRUE	FALSE	FALSE	FALSE	FALSE	TRUE	TRUE	FALSE	FALSE	Exon	4	7	ENSSSCG00000012479	X	conserved gene and region	NA	NA	NA	NA	NA	NA
cg16776319	0.455338	NA	NA	NA	Sus_scrofa.Sscrofa11.1.100	cg16776319	100359352	HOXA13	HOXA13_Intergenic_upstream	18	45362804	45362853	50	-	45362804	45362805	CGACCTTGACTGCAGCCGATTAAAGTTTAATCCGAGGTGTGTGCTCAGAC	Distal Intergenic	18	45373440	45380300	6861	1	HOXA13-202	-10636	NA	NA	NA	FALSE	TRUE	FALSE	FALSE	FALSE	FALSE	FALSE	FALSE	TRUE	Intergenic_upstream	3	12	ENSSSCG00000029666	18	mapped to different genes	NA	NA	NA	NA	NA	NA
cg17025741	-0.241091	NA	NA	NA	Sus_scrofa.Sscrofa11.1.100	cg17025741	NA	CAMK2D	CAMK2D_Exon	8	109140424	109140473	50	-	109140472	109140473	TTGCATTCAGCAGATCCTGGAGGCTGTGCTACACTGCCATCAGATGGGCG	Exon (CAMK2D-208/CAMK2D, exon 11 of 24)	8	108710660	109221307	510648	1	CAMK2D-201	429764	CAMK2D-201;CAMK2D-208;CAMK2D-206;CAMK2D-205;CAMK2D-202;CAMK2D-204;CAMK2D-203;CAMK2D-207	CAMK2D;CAMK2D;CAMK2D;CAMK2D;CAMK2D;CAMK2D;CAMK2D;CAMK2D	0;0;0;0;0;0;0;0	TRUE	FALSE	FALSE	FALSE	FALSE	TRUE	TRUE	FALSE	FALSE	Exon	7	11	NA	NA	mapped to different genes	NA	NA	NA	NA	NA	NA
cg20561901	-3.08915	NA	NA	NA	Sus_scrofa.Sscrofa11.1.100	cg20561901	100739105	USP49	USP49_Exon	7	36985621	36985670	50	-	36985669	36985670	AATACCTGGTCAAAGACGACATGGACCCCAATCTTCTCTCGATGATTACG	Exon (USP49-201/USP49, exon 5 of 6)	7	36981383	37030151	48769	2	USP49-201	44481	USP49-201	USP49	0	TRUE	FALSE	FALSE	FALSE	FALSE	TRUE	FALSE	FALSE	FALSE	Exon	6	6	ENSSSCG00000001629	7	conserved gene but different region	NA	NA	NA	NA	NA	NA
cg14161220	NA	2.44287	NA	NA	Sus_scrofa.Sscrofa11.1.100	cg14161220	100737075	SP9	SP9_Intergenic_downstream	15	80333269	80333318	50	+	80333269	80333270	CGGCTGGGTTTGTATTTGCTGTTTTAATACAAACCCCGCCGCACTGCCTA	Distal Intergenic	15	80325412	80328019	2608	1	SP9-201	7857	CIR1-201	CIR1	0	FALSE	TRUE	FALSE	FALSE	FALSE	FALSE	FALSE	FALSE	TRUE	Intergenic_downstream	17	23	ENSSSCG00000036172	15	conserved gene and region	15	80333136	80333270	135	*	135
cg10040836	NA	1.19297	NA	NA	Sus_scrofa.Sscrofa11.1.100	cg10040836	100153983	NR2F2	NR2F2_Exon	7	83083853	83083902	50	+	83083901	83083902	CGGCAGTACTGGCACTGGTTGCGATGGTGCTGGTCGATGGGACAGTTCCG	Promoter (<=1kb)	7	83076144	83084256	8113	2	NR2F2-201	354	NR2F2-201;NR2F2-202	NR2F2;NR2F2	0;0	TRUE	FALSE	TRUE	FALSE	FALSE	TRUE	TRUE	FALSE	FALSE	Exon	19	133	ENSSSCG00000002254	7	conserved gene and region	NA	NA	NA	NA	NA	NA
cg08188894	NA	1.53366	NA	NA	Sus_scrofa.Sscrofa11.1.100	cg08188894	106508979	FOXB1	FOXB1_Exon	1	111999944	111999993	50	-	111999944	111999945	CGCTGCGTGTTCTCCCTGTAGTAGGGGAAGCGGTCCATGATGAACTTGTA	Promoter (<=1kb)	1	111997640	112000550	2911	2	FOXB1-201	557	FOXB1-201	FOXB1	0	TRUE	FALSE	TRUE	FALSE	FALSE	TRUE	FALSE	FALSE	FALSE	Exon	7	34	ENSSSCG00000035244	1	conserved gene and region	1	111999014	112000157	1144	*	1144
cg08198774	NA	-1.04687	NA	NA	Sus_scrofa.Sscrofa11.1.100	cg08198774	100523676	NFIA	NFIA_Exon	6	150868180	150868229	50	+	150868228	150868229	TATTTACAAAGCTTGGATCCCGTGGTCCAACACTGACGAATCGGTTTGCG	Exon (NFIA-203/NFIA, exon 12 of 13)	6	150835464	151224975	389512	2	NFIA-203	356746	NFIA-203;NFIA-202;NFIA-201;NFIA-204;NFIA-205;NFIA-206;NFIA-207;NFIA-208;NFIA-209	NFIA;NFIA;NFIA;NFIA;NFIA;NFIA;NFIA;NFIA;NFIA	0;0;0;0;0;0;0;0;0	TRUE	FALSE	FALSE	FALSE	FALSE	TRUE	TRUE	FALSE	FALSE	Exon	18	65	ENSSSCG00000023243	6	conserved gene but different region	NA	NA	NA	NA	NA	NA
cg10918927	NA	-0.164408	NA	NA	Sus_scrofa.Sscrofa11.1.100	cg10918927	100627932	HOXC6	HOXC6_fiveUTR	5	19230353	19230402	50	+	19230353	19230354	CGCTCGGTAAGTGTTTCCTTATTGGTTCAAATATGTAACTAATGGTCCGT	Promoter (<=1kb)	5	19229871	19242638	12768	1	HOXC6-201	482	HOXC6-201;HOXC8-201	HOXC6;HOXC8	0;0	TRUE	FALSE	TRUE	TRUE	FALSE	TRUE	TRUE	FALSE	FALSE	fiveUTR	13	46	ENSSSCG00000030585	5	mapped to different genes	NA	NA	NA	NA	NA	NA
cg26222446	NA	0.553573	NA	NA	Sus_scrofa.Sscrofa11.1.100	cg26222446	100738198	HOXD11	HOXD11_Promoter	15	81908296	81908345	50	-	81908296	81908297	CGTGACATAATTACCACCAGAATCAATCAAGATGAATTGCACGTCAGCGC	Promoter (<=1kb)	15	81908460	81910281	1822	1	HOXD11-201	-164	HOXD11-201	HOXD11	0	FALSE	TRUE	TRUE	FALSE	FALSE	FALSE	FALSE	FALSE	FALSE	Promoter	9	14	ENSSSCG00000034741	15	conserved gene but different region	NA	NA	NA	NA	NA	NA
cg18397523	0.00285557	NA	NA	NA	Sus_scrofa.Sscrofa11.1.100	cg18397523	100518282	EVX1	EVX1_Promoter	18	45331424	45331473	50	-	45331472	45331473	TCTTCTTTCTAAGCTGTCATCCTCCTGCTGCAATCGTCATTACAGTACCG	Promoter (<=1kb)	18	45327711	45331169	3459	2	EVX1-201	-304	EVX1-201	EVX1	0	FALSE	TRUE	TRUE	FALSE	FALSE	FALSE	FALSE	FALSE	FALSE	Promoter	9	19	ENSSSCG00000016696	18	mapped to different genes	18	45331458	45331591	134	*	134
cg08347183	NA	0.975477	NA	NA	Sus_scrofa.Sscrofa11.1.100	cg08347183	733631	GATA3	GATA3_fiveUTR	10	63388828	63388877	50	+	63388876	63388877	GTATCAAGACGGCGCCAGGCAGCTCAGTGTTCGCAGACAGCTGTGGCGCG	Promoter (<=1kb)	10	63367660	63388859	21200	2	GATA3-201	0	GATA3-201	GATA3	0	TRUE	FALSE	TRUE	TRUE	FALSE	TRUE	FALSE	FALSE	FALSE	fiveUTR	5	41	ENSSSCG00000011125	10	conserved gene but different region	10	63388837	63388938	102	*	102
cg12286733	NA	0.998182	NA	NA	Sus_scrofa.Sscrofa11.1.100	cg12286733	100627008	DMPK	DMPK_threeUTR	6	52101531	52101580	50	-	52101531	52101532	CGGTGCATGGGGCCTGGCCCCACCAGCGGGCACTGGCCCACAGCCACGGC	3' UTR	6	52100261	52110059	9799	2	DMPK-201	8479	DMPK-201;DMPK-202;DMPK-203;DMWD-201;SIX5-201;SIX5-202	DMPK;DMPK;DMPK;DMWD;SIX5;SIX5	0;0;0;0;0;0	TRUE	FALSE	FALSE	FALSE	TRUE	TRUE	TRUE	FALSE	FALSE	threeUTR	2	2	ENSSSCG00000038969	6	mapped to different genes	6	52101367	52101582	216	*	216
cg27151327	7.47874	NA	NA	NA	Sus_scrofa.Sscrofa11.1.100	cg27151327	100522284	METAP1D	METAP1D_threeUTR	15	78185636	78185685	50	+	78185684	78185685	TAATTATCAACACTTTCTAATTACCTAACAAAGTAATTTGGGATTCACCG	3' UTR	15	78098413	78186171	87759	1	METAP1D-201	87223	METAP1D-201;METAP1D-202;DLX1-201;DLX1-202	METAP1D;METAP1D;DLX1;DLX1	0;0;0;0	TRUE	FALSE	FALSE	FALSE	TRUE	TRUE	FALSE	FALSE	FALSE	threeUTR	7	13	ENSSSCG00000015951	15	mapped to different genes	15	78185684	78185831	148	*	148
cg09004957	NA	0.733315	NA	NA	Sus_scrofa.Sscrofa11.1.100	cg09004957	100512979	GRAMD1B	GRAMD1B_fiveUTR	9	50413309	50413358	50	-	50413309	50413310	CGTGACTGTACTAATGAAAGGATTCAAGCTCTCCTGGTAAGTAGAGGAGG	5' UTR	9	50258971	50501292	242322	1	GRAMD1B-202	154338	GRAMD1B-202;GRAMD1B-201;GRAMD1B-203;GRAMD1B-205;GRAMD1B-204;GRAMD1B-207;GRAMD1B-206	GRAMD1B;GRAMD1B;GRAMD1B;GRAMD1B;GRAMD1B;GRAMD1B;GRAMD1B	0;0;0;0;0;0;0	TRUE	FALSE	FALSE	TRUE	FALSE	TRUE	TRUE	FALSE	FALSE	fiveUTR	3	4	ENSSSCG00000015144	9	conserved gene and region	NA	NA	NA	NA	NA	NA
cg24952195	NA	0.498671	NA	NA	Sus_scrofa.Sscrofa11.1.100	cg24952195	100155111	SATB1	SATB1_Intron	13	5325053	5325102	50	+	5325101	5325102	TTAATTTGACACCTTCTGTTCTAAACCCTTTGTTTCTATTCAAAATCACG	Intron (SATB1-201/SATB1, intron 9 of 10)	13	5314358	5417591	103234	2	SATB1-201	92489	SATB1-201;SATB1-202	SATB1;SATB1	0;0	TRUE	FALSE	FALSE	FALSE	FALSE	FALSE	TRUE	FALSE	FALSE	Intron	39	58	ENSSSCG00000011201	13	conserved gene and region	NA	NA	NA	NA	NA	NA
cg27626343	-0.640383	NA	NA	NA	Sus_scrofa.Sscrofa11.1.100	cg27626343	100624664	SNX22	SNX22_threeUTR	1	107909786	107909835	50	+	107909834	107909835	TATTTTATTACATAACCTTTTCATGGCACCATCAGGAGTAACAGAAAACG	3' UTR	1	107891698	107897529	5832	2	SNX22-202	-12257	NA	NA	NA	TRUE	FALSE	FALSE	FALSE	TRUE	TRUE	FALSE	FALSE	FALSE	threeUTR	1	1	ENSSSCG00000037275	1	mapped to different genes	NA	NA	NA	NA	NA	NA
cg22416332	-0.115675	NA	NA	NA	Sus_scrofa.Sscrofa11.1.100	cg22416332	100153229	XPO7	XPO7_Exon	14	6264589	6264638	50	+	6264637	6264638	CACTTTTCATTTTTGGGTATTAACAATCAGTCCAACCTGACAGACATGCG	Exon (XPO7-201/XPO7, exon 19 of 28)	14	6187631	6280045	92415	1	XPO7-201	76958	XPO7-201;XPO7-202;XPO7-203;XPO7-204	XPO7;XPO7;XPO7;XPO7	0;0;0;0	TRUE	FALSE	FALSE	FALSE	FALSE	TRUE	FALSE	FALSE	FALSE	Exon	6	10	ENSSSCG00000009611	14	conserved gene and region	NA	NA	NA	NA	NA	NA
cg19233240	NA	0.620713	NA	NA	Sus_scrofa.Sscrofa11.1.100	cg19233240	100620226	BCAS3	BCAS3_Intron	12	37002434	37002483	50	-	37002434	37002435	CGGCAAGAACGGGGTCTCTAATCTCCAGTGATTTATAGAGGCTCTTCCTT	Intron (BCAS3-201/BCAS3, intron 23 of 24)	12	36895053	37475187	580135	2	BCAS3-201	472704	BCAS3-201;BCAS3-202;BCAS3-203;BCAS3-204;BCAS3-205	BCAS3;BCAS3;BCAS3;BCAS3;BCAS3	0;0;0;0;0	TRUE	FALSE	FALSE	FALSE	FALSE	FALSE	TRUE	FALSE	FALSE	Intron	25	26	ENSSSCG00000017676	12	conserved gene and region	NA	NA	NA	NA	NA	NA
cg10216353	NA	0.741769	NA	NA	Sus_scrofa.Sscrofa11.1.100	cg10216353	110260777	CCDC184	CCDC184_Exon	5	78561685	78561734	50	+	78561685	78561686	CGCTTCTGCCACTCAATGGAGGACGGTCTGCTGGAGATCATGACCAAGGA	Promoter (<=1kb)	5	78561700	78562287	588	1	CCDC184-201	0	CCDC184-201	CCDC184	0	TRUE	FALSE	TRUE	FALSE	FALSE	TRUE	FALSE	FALSE	FALSE	Exon	1	1	ENSSSCG00000039340	5	conserved gene but different region	5	78561158	78561814	657	*	657
cg12743986	NA	NA	0.238312	NA	Sus_scrofa.Sscrofa11.1.100	cg12743986	100153443	GPHN	GPHN_Exon	7	90794416	90794465	50	+	90794464	90794465	ACAGTCCTGGAGATGACTCCGGTGCTTGGGACAGAAATCATCAATTACCG	Exon (GPHN-201/GPHN, exon 11 of 12)	7	90346590	90794512	447923	1	GPHN-201	447826	GPHN-201;GPHN-202;GPHN-203;GPHN-204;GPHN-205;GPHN-206;GPHN-207;GPHN-208;GPHN-209	GPHN;GPHN;GPHN;GPHN;GPHN;GPHN;GPHN;GPHN;GPHN	0;0;0;0;0;0;0;0;0	TRUE	FALSE	FALSE	FALSE	FALSE	TRUE	FALSE	FALSE	FALSE	Exon	9	13	ENSSSCG00000002285	7	conserved gene and region	NA	NA	NA	NA	NA	NA
cg07900685	NA	NA	0.121097	NA	Sus_scrofa.Sscrofa11.1.100	cg07900685	100737978	IKZF2	IKZF2_Exon	15	115572782	115572831	50	+	115572830	115572831	TTTTATGTACCATAAGCACATTGGGCCCAATGCAAACCATGCCACAGACG	Exon (IKZF2-201/IKZF2, exon 2 of 6)	15	115512160	115672666	160507	2	IKZF2-201	99835	IKZF2-201;IKZF2-202;IKZF2-203;IKZF2-204;IKZF2-205;IKZF2-206;IKZF2-207;IKZF2-208	IKZF2;IKZF2;IKZF2;IKZF2;IKZF2;IKZF2;IKZF2;IKZF2	0;0;0;0;0;0;0;0	TRUE	FALSE	FALSE	FALSE	FALSE	TRUE	TRUE	FALSE	FALSE	Exon	4	18	ENSSSCG00000016164	15	conserved gene but different region	NA	NA	NA	NA	NA	NA
cg20123891	NA	0.450523	NA	NA	Sus_scrofa.Sscrofa11.1.100	cg20123891	100736722	NXPH3	NXPH3_Exon	12	25769570	25769619	50	+	25769618	25769619	GCTGCTTCGTGTTCCTGGTGCAGGGTAGCCTCTATCTGGTGAGTGGTCCG	Promoter (<=1kb)	12	25769256	25774031	4776	1	NXPH3-201	314	NXPH3-201	NXPH3	0	TRUE	FALSE	TRUE	FALSE	FALSE	TRUE	TRUE	FALSE	FALSE	Exon	1	2	ENSSSCG00000017552	12	conserved gene but different region	NA	NA	NA	NA	NA	NA
cg03561281	NA	NA	-0.0803414	NA	Sus_scrofa.Sscrofa11.1.100	cg03561281	100515039	NSD2	NSD2_Exon	8	1004018	1004067	50	+	1004066	1004067	AGTTTGCCATCCCAAAAATGTTCCCCCAAATATTCAGAAAATGAAGCACG	Exon (NSD2-202/NSD2, exon 14 of 21)	8	964854	1018025	53172	1	NSD2-202	39164	NSD2-202;NSD2-203	NSD2;NSD2	0;0	TRUE	FALSE	FALSE	FALSE	FALSE	TRUE	FALSE	FALSE	FALSE	Exon	2	2	ENSSSCG00000008682	8	conserved gene but different region	NA	NA	NA	NA	NA	NA
cg07995570	NA	NA	-0.013654	NA	Sus_scrofa.Sscrofa11.1.100	cg07995570	100521190	BARHL2	BARHL2_Promoter	4	126021490	126021539	50	+	126021538	126021539	TCAATCTGCCATATGCTGGCTCTGAAGGAAATCACTTGCACAGTTTGACG	Promoter (7-8kb)	4	126028810	126035921	7112	1	BARHL2-201	-7271	NA	NA	NA	FALSE	TRUE	TRUE	FALSE	FALSE	FALSE	FALSE	FALSE	FALSE	Promoter	14	71	ENSSSCG00000006914	4	conserved gene and region	4	126021366	126021574	209	*	209
cg03696706	NA	NA	-0.182404	NA	Sus_scrofa.Sscrofa11.1.100	cg03696706	100737868	ZNF783	ZNF783_fiveUTR	18	55495234	55495283	50	-	55495234	55495235	CGAGCGGGGAACAGCACTCCCAGGATGCAGTTTGTGTCAACACGGCCGCA	5' UTR	18	55544886	55558816	13931	1	ZNF783-202	-49652	NA	NA	NA	TRUE	FALSE	FALSE	TRUE	FALSE	TRUE	FALSE	FALSE	FALSE	fiveUTR	3	4	ENSSSCG00000031870	18	mapped to different genes	18	55494867	55495281	415	*	415
cg22097793	NA	NA	-0.0003506	NA	Sus_scrofa.Sscrofa11.1.100	cg22097793	100526158	SNX24	SNX24_Intron	2	126474441	126474490	50	+	126474441	126474442	CGATGAATTGTTTACTTGCATAAAATAACCTTTCAATAAGGGAAGATGCA	Intron (SNX24-201/SNX24, intron 3 of 7)	2	126349973	126507863	157891	1	SNX24-201	124468	SNX24-201;SNX24-202;SNX24-203	SNX24;SNX24;SNX24	0;0;0	TRUE	FALSE	FALSE	FALSE	FALSE	FALSE	TRUE	FALSE	FALSE	Intron	8	9	ENSSSCG00000039373	2	conserved gene and region	NA	NA	NA	NA	NA	NA
cg17261277	NA	NA	0.22936	NA	Sus_scrofa.Sscrofa11.1.100	cg17261277	100154048	TLE3	TLE3_Promoter	1	167856045	167856094	50	+	167856045	167856046	CGCTGGGCGCGACGTCACAATGCCCTCTTGTGTCTAAAACTATGCATGAA	Promoter (<=1kb)	1	167808510	167855911	47402	2	TLE3-202	-134	TLE3-201;TLE3-202;TLE3-203	TLE3;TLE3;TLE3	0;0;0	FALSE	TRUE	TRUE	FALSE	FALSE	FALSE	FALSE	FALSE	FALSE	Promoter	12	37	ENSSSCG00000004971	1	conserved gene but different region	1	167855974	167856058	85	*	85
cg00045149	NA	0.709625	NA	NA	Sus_scrofa.Sscrofa11.1.100	cg00045149	100152679	PLCB1	PLCB1_Exon	17	17007646	17007695	50	+	17007646	17007647	CGCCTTGCAACTCAAGCCCGTGTGCGTGTCCGACAGCCTCAAGAAGGGCA	Promoter (<=1kb)	17	17007261	17745312	738052	1	PLCB1-201	385	PLCB1-201	PLCB1	0	TRUE	FALSE	TRUE	FALSE	FALSE	TRUE	FALSE	FALSE	FALSE	Exon	3	3	ENSSSCG00000007056	17	conserved gene and region	17	17006973	17007887	915	*	915
cg03810913	NA	NA	-0.28017	NA	Sus_scrofa.Sscrofa11.1.100	cg03810913	100153816	ZMIZ1	ZMIZ1_Intron	14	81407121	81407170	50	+	81407121	81407122	CGCGGGGCCCTTTGGAAATAGAATAGCCAATGTAATCTGACACTTCAACT	Intron (NA, intron 2 of 1)	14	81455127	81647949	192823	1	ZMIZ1-201	-47957	NA	NA	NA	TRUE	FALSE	FALSE	FALSE	FALSE	FALSE	TRUE	FALSE	FALSE	Intron	16	19	ENSSSCG00000010329	14	conserved gene but different region	14	81406963	81407124	162	*	162
cg03866689	NA	NA	-0.789826	NA	Sus_scrofa.Sscrofa11.1.100	cg03866689	396715	KPNA3	KPNA3_Exon	11	17948245	17948294	50	+	17948245	17948246	CGAGAACCCCAGCTTGGAGAACCACCGCATCAAGAGCTTCAAGAACAAGG	Promoter (<=1kb)	11	17947850	18033787	85938	1	KPNA3-201	395	KPNA3-201;KPNA3-202;KPNA3-203	KPNA3;KPNA3;KPNA3	0;0;0	TRUE	FALSE	TRUE	FALSE	FALSE	TRUE	FALSE	FALSE	FALSE	Exon	4	4	ENSSSCG00000024125	11	conserved gene and region	11	17947818	17948858	1041	*	1041
cg08285151	NA	NA	-0.000338092	NA	Sus_scrofa.Sscrofa11.1.100	cg08285151	100523163	HDAC9	HDAC9_Intron	9	87658942	87658991	50	+	87658942	87658943	CGTGGGTGAGGCAGAAACCACATTATGAGCAAAAGCTTCCAGTATTATTT	Intron (HDAC9-201/HDAC9, intron 2 of 23)	9	87449359	88114612	665254	1	HDAC9-201	209583	HDAC9-201;HDAC9-203;HDAC9-202;HDAC9-204;HDAC9-206;HDAC9-205;HDAC9-207;HDAC9-208;HDAC9-209;HDAC9-210	HDAC9;HDAC9;HDAC9;HDAC9;HDAC9;HDAC9;HDAC9;HDAC9;HDAC9;HDAC9	0;0;0;0;0;0;0;0;0;0	TRUE	FALSE	FALSE	FALSE	FALSE	FALSE	TRUE	FALSE	FALSE	Intron	17	32	ENSSSCG00000015368	9	conserved gene and region	NA	NA	NA	NA	NA	NA
cg00930873	NA	0.0116538	NA	NA	Sus_scrofa.Sscrofa11.1.100	cg00930873	100737077	ALDH1A2	ALDH1A2_fiveUTR	1	113933331	113933380	50	+	113933331	113933332	CGTCCAATAAGAAGAGCCCCAGCTTGACACCTGCCTATATACAGGCGAGC	5' UTR	1	113715620	114037046	321427	1	ALDH1A2-201	217711	ALDH1A2-201;ALDH1A2-202;ALDH1A2-203;ALDH1A2-204	ALDH1A2;ALDH1A2;ALDH1A2;ALDH1A2	0;0;0;0	TRUE	FALSE	FALSE	TRUE	FALSE	TRUE	TRUE	FALSE	FALSE	fiveUTR	1	1	ENSSSCG00000025578	1	mapped to different genes	1	113933376	113933695	320	*	320
cg01483327	NA	-1.70515	NA	NA	Sus_scrofa.Sscrofa11.1.100	cg01483327	100517132	ZNF609	ZNF609_Intron	1	107545890	107545939	50	-	107545938	107545939	TGTAATTTCCAAGGCCTCTGAACACAGCCCTGTCAGCAGCTCTGGAGGCG	Intron (ZNF609-201/ZNF609, intron 2 of 9)	1	107340541	107583273	242733	2	ZNF609-201	37334	ZNF609-201;ZNF609-202	ZNF609;ZNF609	0;0	TRUE	FALSE	FALSE	FALSE	FALSE	FALSE	TRUE	FALSE	FALSE	Intron	3	15	ENSSSCG00000004551	1	conserved gene and region	NA	NA	NA	NA	NA	NA
cg17341782	NA	NA	-0.00988745	NA	Sus_scrofa.Sscrofa11.1.100	cg17341782	100514303	TMEM33	TMEM33_Intergenic_upstream	8	32968080	32968129	50	+	32968080	32968081	CGCCACTCGATTCCGGGATAATTTTTAATATATATGCAATAAATGTTCAC	Distal Intergenic	8	33012333	33036438	24106	1	TMEM33-201	-44204	NA	NA	NA	FALSE	TRUE	FALSE	FALSE	FALSE	FALSE	FALSE	FALSE	TRUE	Intergenic_upstream	22	22	ENSSSCG00000037305	8	mapped to different genes	NA	NA	NA	NA	NA	NA
cg04134624	NA	NA	-0.394107	NA	Sus_scrofa.Sscrofa11.1.100	cg04134624	110260645	CBX6	CBX6_fiveUTR	5	9180685	9180734	50	+	9180733	9180734	GGTGCCGCTGAGCAAGATGGAGCTGTCTGCAGTGGGCGAGCGGGTCTTCG	Promoter (<=1kb)	5	9180695	9187891	7197	1	CBX6-202	0	CBX6-201;CBX6-202	CBX6;CBX6	0;0	TRUE	FALSE	TRUE	TRUE	FALSE	TRUE	FALSE	FALSE	FALSE	fiveUTR	3	4	ENSSSCG00000040334	5	conserved gene but different region	5	9180466	9180765	300	*	300
cg18368277	NA	-0.951182	NA	NA	Sus_scrofa.Sscrofa11.1.100	cg18368277	100152069	SMAD6	SMAD6_Intron	1	164710348	164710397	50	+	164710396	164710397	TTTGCAGATGTTGATTTAACTTAGCTTTGCAAAATATGTGAACTGTACCG	Intron (SMAD6-201/SMAD6, intron 3 of 3)	1	164657086	164735083	77998	1	SMAD6-201	53262	SMAD6-201	SMAD6	0	TRUE	FALSE	FALSE	FALSE	FALSE	FALSE	TRUE	FALSE	FALSE	Intron	6	23	ENSSSCG00000004948	1	conserved gene and region	NA	NA	NA	NA	NA	NA
cg08477399	NA	NA	-1.11326	NA	Sus_scrofa.Sscrofa11.1.100	cg08477399	NA	SMTN	SMTN_threeUTR	14	47899368	47899417	50	-	47899368	47899369	CGCTGTCTGGTCCAGAAGGGGCTGGTAAAAACCAAAAAGTCCTAACCCCT	3' UTR	14	47879317	47902697	23381	1	SMTN-201	20051	SELENOM-201;SMTN-201;SMTN-202;SMTN-203;SMTN-204;SMTN-205	SELENOM;SMTN;SMTN;SMTN;SMTN;SMTN	6023;0;0;0;0;0	TRUE	FALSE	FALSE	FALSE	TRUE	TRUE	TRUE	FALSE	FALSE	threeUTR	2	6	NA	NA	mapped to different genes	NA	NA	NA	NA	NA	NA
cg13472501	NA	NA	0.0108245	NA	Sus_scrofa.Sscrofa11.1.100	cg13472501	100155803	OLA1	OLA1_Intron	15	80127740	80127789	50	+	80127740	80127741	CGACAGCTAAATCACAGACTGGCGTCTCCTAAGCAGTCTGTCTACCATTA	Intron (OLA1-203/OLA1, intron 6 of 10)	15	80078924	80253741	174818	2	OLA1-201	125952	OLA1-201;OLA1-202;OLA1-203;OLA1-204	OLA1;OLA1;OLA1;OLA1	0;0;0;0	TRUE	FALSE	FALSE	FALSE	FALSE	FALSE	TRUE	FALSE	FALSE	Intron	18	19	ENSSSCG00000015963	15	conserved gene and region	NA	NA	NA	NA	NA	NA
cg26434265	NA	0.00984478	NA	NA	Sus_scrofa.Sscrofa11.1.100	cg26434265	100157019	VAX1	VAX1_Exon	14	127271561	127271610	50	-	127271609	127271610	TAAAATCAGTCCAGCGCTTTTTTCTCGGCCCCTTCTTTATTGTTGGTCCG	Exon (VAX1-201/VAX1, exon 3 of 3)	14	127271566	127275738	4173	2	VAX1-201	4128	VAX1-201	VAX1	0	TRUE	FALSE	FALSE	FALSE	FALSE	TRUE	FALSE	FALSE	FALSE	Exon	1	18	ENSSSCG00000010666	14	conserved gene and region	14	127271550	127272148	599	*	599
cg13499073	NA	NA	0.867374	NA	Sus_scrofa.Sscrofa11.1.100	cg13499073	100523730	BCL11A	BCL11A_Intron	3	81200693	81200742	50	-	81200693	81200694	CGGTCGCTAGGAGGCAGAACAAGATCAAGAAAGCTCAGCGAACTTGAACC	Intron (BCL11A-201/BCL11A, intron 3 of 6)	3	81196294	81296164	99871	1	BCL11A-201	4399	BCL11A-201;BCL11A-203;BCL11A-202;BCL11A-204;BCL11A-205;BCL11A-206	BCL11A;BCL11A;BCL11A;BCL11A;BCL11A;BCL11A	0;0;0;0;0;0	TRUE	FALSE	FALSE	FALSE	FALSE	FALSE	TRUE	FALSE	FALSE	Intron	41	201	ENSSSCG00000008392	3	conserved gene and region	NA	NA	NA	NA	NA	NA
cg17635618	NA	NA	-0.122424	NA	Sus_scrofa.Sscrofa11.1.100	cg17635618	100518587	TOP1	TOP1_Intergenic_upstream	17	43436339	43436388	50	-	43436387	43436388	AAAAGTAATAGTCCATTACATTACCTACTTCAGCAAGATTGTAATGAACG	Distal Intergenic	17	43710290	43799700	89411	1	TOP1-201	-273951	NA	NA	NA	FALSE	TRUE	FALSE	FALSE	FALSE	FALSE	FALSE	FALSE	TRUE	Intergenic_upstream	33	37	ENSSSCG00000007355	17	mapped to different genes	NA	NA	NA	NA	NA	NA
cg13522984	NA	NA	0.0296264	NA	Sus_scrofa.Sscrofa11.1.100	cg13522984	100127352	FOXP2	FOXP2_Intron	18	31499436	31499485	50	+	31499436	31499437	CGTGACACATTCTTGAGAGCTGAAGGCTACAAAATCTCTCTGAAACATAA	Intron (FOXP2-201/FOXP2, intron 1 of 14)	18	31336931	31589372	252442	2	FOXP2-201	89887	FOXP2-201;FOXP2-202;FOXP2-203;FOXP2-204;FOXP2-205	FOXP2;FOXP2;FOXP2;FOXP2;FOXP2	0;0;0;0;0	TRUE	FALSE	FALSE	FALSE	FALSE	FALSE	TRUE	FALSE	FALSE	Intron	43	62	ENSSSCG00000016639	18	conserved gene and region	NA	NA	NA	NA	NA	NA
cg08515724	NA	NA	-0.00837979	NA	Sus_scrofa.Sscrofa11.1.100	cg08515724	100157562	LMX1B	LMX1B_Exon	1	267286227	267286276	50	-	267286227	267286228	CGACCCCTTCCAGCAGGGCCTCACGCCGCCCCAAATGCCAGGTGACCACA	Exon (LMX1B-201/LMX1B, exon 7 of 8)	1	267207561	267291145	83585	1	LMX1B-201	78666	LMX1B-201	LMX1B	0	TRUE	FALSE	FALSE	FALSE	FALSE	TRUE	TRUE	FALSE	FALSE	Exon	8	31	ENSSSCG00000035968	1	conserved gene and region	NA	NA	NA	NA	NA	NA
cg17915458	NA	NA	-0.00770006	NA	Sus_scrofa.Sscrofa11.1.100	cg17915458	106504144	DLGAP4	DLGAP4_Exon	17	39739403	39739452	50	-	39739451	39739452	GCCCAGTCCCGCTACCAAATTCCAGTCCATCGGGGTTCAGGTAGAGGACG	Exon (DLGAP4-204/DLGAP4, exon 8 of 12)	17	39538045	39774315	236271	1	DLGAP4-201	201358	DLGAP4-201;DLGAP4-202;DLGAP4-203;DLGAP4-204;DLGAP4-205;DLGAP4-206;TGIF2-201	DLGAP4;DLGAP4;DLGAP4;DLGAP4;DLGAP4;DLGAP4;TGIF2	0;0;0;0;0;0;0	TRUE	FALSE	FALSE	FALSE	FALSE	TRUE	TRUE	FALSE	FALSE	Exon	9	19	ENSSSCG00000007317	17	conserved gene but different region	NA	NA	NA	NA	NA	NA
cg17333429	NA	-0.195868	NA	NA	Sus_scrofa.Sscrofa11.1.100	cg17333429	100511671	TCF4	TCF4_Intergenic_upstream	1	105222827	105222876	50	-	105222827	105222828	CGAGTGTCATTATATTTTGATGTGTTTAATAATACGGCAGAGGTTAAATG	Distal Intergenic	1	104719329	105079919	360591	2	TCF4-206	-142957	NA	NA	NA	FALSE	TRUE	FALSE	FALSE	FALSE	FALSE	FALSE	FALSE	TRUE	Intergenic_upstream	11	86	ENSSSCG00000004535	1	mapped to different genes	NA	NA	NA	NA	NA	NA
cg19826364	NA	1.07764	NA	NA	Sus_scrofa.Sscrofa11.1.100	cg19826364	100520167	PAX5	PAX5_fiveUTR	1	237785212	237785261	50	-	237785212	237785213	CGCCGAGCTGGGGTAGCTGATCACTGAGCTGAAACTAAACGTTTTAGGTG	Promoter (<=1kb)	1	237575045	237785413	210369	2	PAX5-201	152	PAX5-201;PAX5-203;PAX5-204	PAX5;PAX5;PAX5	0;0;0	TRUE	FALSE	TRUE	TRUE	FALSE	TRUE	FALSE	FALSE	FALSE	fiveUTR	13	53	ENSSSCG00000036086	1	conserved gene and region	NA	NA	NA	NA	NA	NA
cg27195978	NA	0.107234	NA	NA	Sus_scrofa.Sscrofa11.1.100	cg27195978	NA	ID3	ID3_Promoter	6	81427038	81427087	50	+	81427086	81427087	CCGGTCCCACAGCTGTGTTGATCTAAGACTCAGCCCCAGACAGCCTGGCG	Promoter (2-3kb)	6	81422539	81424075	1537	2	ID3-201	-2963	ID3-201	ID3	-2963	FALSE	TRUE	TRUE	FALSE	FALSE	FALSE	FALSE	FALSE	FALSE	Promoter	9	9	NA	NA	mapped to different genes	6	81427086	81427236	151	*	151
cg15131523	NA	0.579444	NA	NA	Sus_scrofa.Sscrofa11.1.100	cg15131523	100155180	OSR2	OSR2_Exon	4	37890665	37890714	50	+	37890665	37890666	CGCCTGAACACTTTGCCGCACTGCTCGCAGCTGTAGGGCTTGATGTCTGT	Exon (OSR2-202/OSR2, exon 4 of 4)	4	37852587	37897935	45349	2	OSR2-201	7221	OSR2-201;OSR2-202	OSR2;OSR2	0;0	TRUE	FALSE	FALSE	FALSE	FALSE	TRUE	TRUE	FALSE	FALSE	Exon	5	6	ENSSSCG00000006073	4	conserved gene and region	4	37890534	37890691	158	*	158
cg25516331	NA	6.96995	NA	NA	Sus_scrofa.Sscrofa11.1.100	cg25516331	NA	SERPINA3-2	SERPINA3-2_Intron	7	116104453	116104502	50	-	116104453	116104454	CGATTTCACACAAAGCAATCACCACGCAGAAGTCTATGAAAATGTGTTTG	Intron (SERPINA3-2-205/SERPINA3-2, intron 1 of 6)	7	115850566	116136436	285871	2	SERPINA3-2-205	31934	GSC-201;SERPINA3-2-205	GSC;SERPINA3-2	-3487;0	TRUE	FALSE	FALSE	FALSE	FALSE	FALSE	TRUE	FALSE	FALSE	Intron	1	5	NA	NA	mapped to different genes	7	116104012	116104478	467	*	467
cg08273474	NA	2.29616	NA	NA	Sus_scrofa.Sscrofa11.1.100	cg08273474	100157103	BMP2	BMP2_fiveUTR	17	15752213	15752262	50	-	15752213	15752214	CGACCATGGTGGCCGGGACCCGCTGTCTTCTAGCGTTGCTGCTTCCCCAG	5' UTR	17	15749835	15761215	11381	1	BMP2-201	2378	BMP2-201	BMP2	0	TRUE	FALSE	FALSE	TRUE	FALSE	TRUE	FALSE	FALSE	FALSE	fiveUTR	1	5	ENSSSCG00000039442	17	conserved gene and region	17	15752062	15752746	685	*	685
cg27507315	NA	-0.0157487	NA	NA	Sus_scrofa.Sscrofa11.1.100	cg27507315	397173	SOX6	SOX6_Intron	2	42672229	42672278	50	+	42672277	42672278	CAGAAGAAACTATCTTTATAAATGACAGAATGGACCTGGCCTGAATGGCG	Intron (SOX6-201/SOX6, intron 3 of 17)	2	42448216	43066199	617984	1	SOX6-201	224013	SOX6-201;SOX6-202;SOX6-203;SOX6-204;SOX6-205;SOX6-206;SOX6-207;SOX6-208	SOX6;SOX6;SOX6;SOX6;SOX6;SOX6;SOX6;SOX6	0;0;0;0;0;0;0;0	TRUE	FALSE	FALSE	FALSE	FALSE	FALSE	TRUE	FALSE	FALSE	Intron	35	66	ENSSSCG00000034191	2	conserved gene and region	NA	NA	NA	NA	NA	NA
cg21167371	NA	-1.4557	NA	NA	Sus_scrofa.Sscrofa11.1.100	cg21167371	100156021	ZXDC	ZXDC_Exon	7	53641163	53641212	50	+	53641211	53641212	GCACATGAAGGGCCACGAGCAGGAGAGCCTGTTCAAGTGCGAGGTGTGCG	Exon (ZXDC-201/ZXDC, exon 1 of 10)	7	53640123	53672579	32457	1	ZXDC-201	1040	UROC1-203;UROC1-204;UROC1-205;UROC1-206;UROC1-207;ZXDC-201;ZXDC-202	UROC1;UROC1;UROC1;UROC1;UROC1;ZXDC;ZXDC	0;0;0;0;0;0;0	TRUE	FALSE	FALSE	FALSE	FALSE	TRUE	FALSE	FALSE	FALSE	Exon	1	1	ENSSSCG00000001824	7	conserved gene and region	7	53640985	53641477	493	*	493
cg13902627	NA	-0.310955	NA	NA	Sus_scrofa.Sscrofa11.1.100	cg13902627	100152069	SMAD6	SMAD6_Intron	1	164710369	164710418	50	+	164710417	164710418	TAGCTTTGCAAAATATGTGAACTGTACCGTTTCTTTTCCTATTTTTAACG	Intron (SMAD6-201/SMAD6, intron 3 of 3)	1	164657086	164735083	77998	1	SMAD6-201	53283	SMAD6-201	SMAD6	0	TRUE	FALSE	FALSE	FALSE	FALSE	FALSE	TRUE	FALSE	FALSE	Intron	6	23	ENSSSCG00000004948	1	conserved gene and region	NA	NA	NA	NA	NA	NA
cg12791866	NA	-1.05658	NA	NA	Sus_scrofa.Sscrofa11.1.100	cg12791866	100157083	CHD7	CHD7_Intron	4	72589392	72589441	50	+	72589440	72589441	AAAGCCCAGGAGGCACTTGTACAGATTAATAGCAGAGGTTAAGCCCACCG	Intron (CHD7-201/CHD7, intron 25 of 38)	4	72571874	72754432	182559	2	CHD7-201	164991	CHD7-201;CHD7-202	CHD7;CHD7	0;0	TRUE	FALSE	FALSE	FALSE	FALSE	FALSE	TRUE	FALSE	FALSE	Intron	5	14	ENSSSCG00000006231	4	conserved gene and region	NA	NA	NA	NA	NA	NA
cg14880272	NA	4.91733	NA	NA	Sus_scrofa.Sscrofa11.1.100	cg14880272	102167934	NEUROD2	NEUROD2_fiveUTR	12	22709605	22709654	50	+	22709653	22709654	TGGTAGAGATGCCACACTCGCTCCGCGGTTCGCATGGCGCTCTGAAGACG	Promoter (<=1kb)	12	22709609	22713782	4174	1	NEUROD2-201	0	NEUROD2-201	NEUROD2	0	TRUE	FALSE	TRUE	TRUE	FALSE	TRUE	FALSE	FALSE	FALSE	fiveUTR	3	39	ENSSSCG00000033583	12	conserved gene and region	12	22709601	22709722	122	*	122
cg09090384	NA	0.185534	NA	NA	Sus_scrofa.Sscrofa11.1.100	cg09090384	397394	CAMK2G	CAMK2G_Exon	14	76537719	76537768	50	-	76537719	76537720	CGGTGCGGCAGGGGCCCCTGAGCAGTGATAGTGGACATTGAGCCACTTGC	Exon (CAMK2G-204/CAMK2G, exon 19 of 20)	14	76535095	76592514	57420	2	CAMK2G-204	54746	CAMK2G-204;CAMK2G-201;CAMK2G-202;CAMK2G-203;CAMK2G-206;CAMK2G-207;CAMK2G-208;CAMK2G-209;CAMK2G-210;CAMK2G-205	CAMK2G;CAMK2G;CAMK2G;CAMK2G;CAMK2G;CAMK2G;CAMK2G;CAMK2G;CAMK2G;CAMK2G	0;0;0;0;0;0;0;0;0;0	TRUE	FALSE	FALSE	FALSE	FALSE	TRUE	FALSE	FALSE	FALSE	Exon	9	17	ENSSSCG00000010311	14	conserved gene and region	NA	NA	NA	NA	NA	NA
cg25430089	NA	-0.0990574	NA	NA	Sus_scrofa.Sscrofa11.1.100	cg25430089	100152438	PBX3	PBX3_Intron	1	266399555	266399604	50	-	266399555	266399556	CGGTGCTGTAACAATACTCGATGATGTTTGGGATGACAGAAATTAATACG	Intron (PBX3-204/PBX3, intron 3 of 3)	1	266382640	266610354	227715	1	PBX3-201	16915	PBX3-201;PBX3-202;PBX3-203;PBX3-204;PBX3-205	PBX3;PBX3;PBX3;PBX3;PBX3	0;0;0;0;0	TRUE	FALSE	FALSE	FALSE	FALSE	FALSE	TRUE	FALSE	FALSE	Intron	55	85	ENSSSCG00000005604	1	conserved gene and region	NA	NA	NA	NA	NA	NA
cg21455493	NA	-0.0176758	NA	NA	Sus_scrofa.Sscrofa11.1.100	cg21455493	100157672	PPP4R3A	PPP4R3A_Intron	7	113117680	113117729	50	-	113117680	113117681	CGTCTTCGGTTGGCAAGATTAAATATTGTGTTTGTATTTTGGTTTCTTTG	Intron (PPP4R3A-201/PPP4R3A, intron 10 of 14)	7	113111300	113140752	29453	2	PPP4R3A-201	23023	PPP4R3A-201;PPP4R3A-202;PPP4R3A-203	PPP4R3A;PPP4R3A;PPP4R3A	0;0;0	TRUE	FALSE	FALSE	FALSE	FALSE	FALSE	TRUE	FALSE	FALSE	Intron	4	10	ENSSSCG00000002441	7	conserved gene but different region	NA	NA	NA	NA	NA	NA
cg16400495	NA	0.394704	NA	NA	Sus_scrofa.Sscrofa11.1.100	cg16400495	100628125	HOXC10	HOXC10_Exon	5	19204494	19204543	50	+	19204542	19204543	TGAACTCGGCAACAAGAAACTGCCTGAGTTACATCAGTCGGTTTTCGTCG	Exon (ssc-mir-196a-2.1-201/ssc-mir-196a-2.1-201, exon 1 of 1)	5	19197807	19202970	5164	1	HOXC10-201	6687	HOXC10-201	HOXC10	0	TRUE	FALSE	FALSE	FALSE	FALSE	TRUE	FALSE	FALSE	FALSE	Exon	16	33	ENSSSCG00000022728	5	mapped to different genes	NA	NA	NA	NA	NA	NA
cg10438011	NA	0.520165	NA	NA	Sus_scrofa.Sscrofa11.1.100	cg10438011	100157266	SPRY2	SPRY2_fiveUTR	11	52158969	52159018	50	-	52158969	52158970	CGAGGCGGAACAGAGCAGTTGTTGTCCCAGAGGATATATCGCATCCGGTC	Promoter (<=1kb)	11	52153704	52159156	5453	2	SPRY2-201	138	SPRY2-201;SPRY2-202	SPRY2;SPRY2	0;0	TRUE	FALSE	TRUE	TRUE	FALSE	TRUE	TRUE	FALSE	FALSE	fiveUTR	7	15	ENSSSCG00000009482	11	conserved gene but different region	11	52158627	52159191	565	*	565
cg26572218	NA	0.601993	NA	NA	Sus_scrofa.Sscrofa11.1.100	cg26572218	100513081	LMX1A	LMX1A_Intron	4	85534982	85535031	50	-	85534982	85534983	CGGTAGGGCCATATGTTCCCCATAATCTCCAAAGCCGTCACTTCAATTAG	Intron (LMX1A-201/LMX1A, intron 4 of 8)	4	85406223	85571448	165226	1	LMX1A-201	128759	LMX1A-201;LMX1A-202	LMX1A;LMX1A	0;0	TRUE	FALSE	FALSE	FALSE	FALSE	FALSE	TRUE	FALSE	FALSE	Intron	4	6	ENSSSCG00000006329	4	conserved gene and region	4	85534759	85534983	225	*	225
cg11495387	NA	0.60336	NA	NA	Sus_scrofa.Sscrofa11.1.100	cg11495387	100524350	PHACTR2	PHACTR2_Intron	1	21576778	21576827	50	-	21576826	21576827	GCGGATGCCTGTCATTCCTCTATGCAGATTAGCTGGGGTCAGGGGTCACG	Intron (PHACTR2-201/PHACTR2, intron 1 of 12)	1	21441492	21644195	202704	2	PHACTR2-201	67368	PHACTR2-201;PHACTR2-202;PHACTR2-203;PHACTR2-204;PHACTR2-205;PHACTR2-206;PHACTR2-208	PHACTR2;PHACTR2;PHACTR2;PHACTR2;PHACTR2;PHACTR2;PHACTR2	0;0;0;0;0;0;0	TRUE	FALSE	FALSE	FALSE	FALSE	FALSE	TRUE	FALSE	FALSE	Intron	2	6	ENSSSCG00000004132	1	conserved gene and region	1	21576826	21576984	159	*	159
cg11551236	NA	2.19021	NA	NA	Sus_scrofa.Sscrofa11.1.100	cg11551236	100520167	PAX5	PAX5_fiveUTR	1	237785215	237785264	50	+	237785215	237785216	CGAGCTGGGGTAGCTGATCACTGAGCTGAAACTAAACGTTTTAGGTGGAA	Promoter (<=1kb)	1	237575045	237785413	210369	2	PAX5-201	149	PAX5-201;PAX5-203;PAX5-204	PAX5;PAX5;PAX5	0;0;0	TRUE	FALSE	TRUE	TRUE	FALSE	TRUE	FALSE	FALSE	FALSE	fiveUTR	13	53	ENSSSCG00000036086	1	conserved gene and region	NA	NA	NA	NA	NA	NA
cg19017031	NA	0.28116	NA	NA	Sus_scrofa.Sscrofa11.1.100	cg19017031	100525779	HIC1	HIC1_Exon	12	48162623	48162672	50	-	48162623	48162624	CGTGCTGCGGGGCGACCATGGCTGTAGACTGTTACCTCCAGTTCCCACAG	Promoter (6-7kb)	12	48168766	48171635	2870	1	HIC1-201	-6143	DPH1-201	DPH1	0	TRUE	FALSE	TRUE	FALSE	FALSE	TRUE	FALSE	FALSE	FALSE	Exon	9	10	ENSSSCG00000025717	12	mapped to different genes	12	48162465	48163728	1264	*	1264
cg05008055	NA	NA	0.0135607	NA	Sus_scrofa.Sscrofa11.1.100	cg05008055	100621741	CSMD3	CSMD3_Exon	4	25126752	25126801	50	-	25126800	25126801	GTATCCAGTGTTACAGCTGTCACCATCCATAGACTTTCCGAGGAACAGCG	Exon (CSMD3-201/CSMD3, exon 7 of 71)	4	24648199	25870858	1222660	1	CSMD3-201	478553	CSMD3-201;CSMD3-202;CSMD3-203;CSMD3-204;CSMD3-205;CSMD3-206;CSMD3-207	CSMD3;CSMD3;CSMD3;CSMD3;CSMD3;CSMD3;CSMD3	0;0;0;0;0;0;0	TRUE	FALSE	FALSE	FALSE	FALSE	TRUE	TRUE	FALSE	FALSE	Exon	7	15	ENSSSCG00000031031	4	conserved gene and region	NA	NA	NA	NA	NA	NA
cg19437021	NA	0.265873	NA	NA	Sus_scrofa.Sscrofa11.1.100	cg19437021	100156028	KIZ	KIZ_Intergenic_upstream	17	28956076	28956125	50	+	28956076	28956077	CGGCTGGGTGTTATTTAGTGCAATATGAAATCAAATGATCCTATTTCTCA	Distal Intergenic	17	28980328	29082392	102065	1	KIZ-201	-24203	NA	NA	NA	FALSE	TRUE	FALSE	FALSE	FALSE	FALSE	FALSE	FALSE	TRUE	Intergenic_upstream	37	44	ENSSSCG00000007108	17	mapped to different genes	NA	NA	NA	NA	NA	NA
cg05066539	NA	NA	0.782394	NA	Sus_scrofa.Sscrofa11.1.100	cg05066539	100621099	ACHE	ACHE_threeUTR	3	8732704	8732753	50	-	8732752	8732753	CTGTAGTGGTCGAACTGGTTCTTCCAGTGCACCATGTAGGAGCTCCAGCG	3' UTR	3	8732324	8736992	4669	2	ACHE-202	4239	ACHE-202;ACHE-201;ACHE-203;SRRT-201;SRRT-202;UFSP1-201	ACHE;ACHE;ACHE;SRRT;SRRT;UFSP1	0;0;0;0;0;-856	TRUE	FALSE	FALSE	FALSE	TRUE	TRUE	FALSE	FALSE	FALSE	threeUTR	4	4	ENSSSCG00000030303	3	conserved gene and region	3	8732752	8732898	147	*	147
cg01750916	NA	NA	0.0416633	NA	Sus_scrofa.Sscrofa11.1.100	cg01750916	102166001	DENND1A	DENND1A_Intron	1	264339643	264339692	50	+	264339643	264339644	CGGAGAACAAACAGGAACCCAAGGTGCCAGCAGTTCGACTGCCTTATTAA	Intron (DENND1A-201/DENND1A, intron 19 of 21)	1	264300343	264824193	523851	2	DENND1A-201	484501	DENND1A-201;DENND1A-202;DENND1A-203;DENND1A-204;DENND1A-205;DENND1A-206	DENND1A;DENND1A;DENND1A;DENND1A;DENND1A;DENND1A	0;0;0;0;0;0	TRUE	FALSE	FALSE	FALSE	FALSE	FALSE	TRUE	FALSE	FALSE	Intron	42	49	ENSSSCG00000005585	1	conserved gene and region	NA	NA	NA	NA	NA	NA
cg05098471	NA	NA	0.00669838	NA	Sus_scrofa.Sscrofa11.1.100	cg05098471	100517152	MEIS1	MEIS1_Promoter	3	75625131	75625180	50	-	75625179	75625180	CACAATGCATTGGGCTGCAGCAAGTAGGCTCCTCGGCAGGGGTGGGTGCG	Promoter (<=1kb)	3	75485349	75625040	139692	2	MEIS1-204	-140	MEIS1-201;MEIS1-202;MEIS1-203;MEIS1-204;MEIS1-205	MEIS1;MEIS1;MEIS1;MEIS1;MEIS1	0;0;0;0;0	FALSE	TRUE	TRUE	FALSE	FALSE	FALSE	FALSE	FALSE	FALSE	Promoter	11	107	ENSSSCG00000039161	3	conserved gene but different region	NA	NA	NA	NA	NA	NA
cg05098623	NA	NA	0.0320338	NA	Sus_scrofa.Sscrofa11.1.100	cg05098623	100511571	TSPAN1	TSPAN1_Exon	6	165269306	165269355	50	-	165269306	165269307	CGATGACGCAGACTGGAGGGAGGTGATGATGCCCTATTCGACAGAACTGA	Exon (NA, exon 2 of 2)	6	165224641	165235150	10510	2	TSPAN1-201	-34205	NA	NA	NA	TRUE	FALSE	FALSE	FALSE	FALSE	TRUE	FALSE	FALSE	FALSE	Exon	2	2	ENSSSCG00000003908	6	mapped to different genes	6	165269256	165269345	90	*	90
cg25179135	NA	NA	0.00269623	NA	Sus_scrofa.Sscrofa11.1.100	cg25179135	100135672	EFNB3	EFNB3_threeUTR	12	52974112	52974161	50	+	52974160	52974161	GCGCTGCTCTTGCTGGGCGTGGCAGGGGCTGGGGGTGCCATGTGTTGGCG	3' UTR	12	52970484	52976261	5778	1	EFNB3-201	3628	EFNB3-201;WRAP53-202	EFNB3;WRAP53	0;0	TRUE	FALSE	FALSE	FALSE	TRUE	TRUE	FALSE	FALSE	FALSE	threeUTR	5	14	ENSSSCG00000017948	12	conserved gene but different region	NA	NA	NA	NA	NA	NA
cg05223397	NA	NA	0.0116571	NA	Sus_scrofa.Sscrofa11.1.100	cg05223397	100622056	ESRRG	ESRRG_Intron	10	6728653	6728702	50	-	6728653	6728654	CGCCAAATCACAAAGTCGTCATCCACAAGTAAGCAAAAGCAATCTGGTTT	Intron (ESRRG-202/ESRRG, intron 6 of 6)	10	6712841	6941501	228661	2	ESRRG-202	212799	ESRRG-202;ESRRG-203;ESRRG-201;ESRRG-204	ESRRG;ESRRG;ESRRG;ESRRG	0;0;0;0	TRUE	FALSE	FALSE	FALSE	FALSE	FALSE	TRUE	FALSE	FALSE	Intron	56	70	ENSSSCG00000010814	10	conserved gene and region	NA	NA	NA	NA	NA	NA
cg05273821	NA	NA	-0.0116748	NA	Sus_scrofa.Sscrofa11.1.100	cg05273821	100154759	HOXC4	HOXC4_Exon	5	19266272	19266321	50	+	19266272	19266273	CGGACCAGGGAATCGGGATTCCAGCATCACCACCAGGAGCTGTACCCACC	Exon (HOXC4-201/HOXC4, exon 1 of 2)	5	19265081	19268257	3177	1	HOXC4-201	1191	HOXC4-201	HOXC4	0	TRUE	FALSE	FALSE	FALSE	FALSE	TRUE	FALSE	FALSE	FALSE	Exon	22	91	ENSSSCG00000038993	5	conserved gene and region	NA	NA	NA	NA	NA	NA
cg05284834	NA	NA	-0.00742251	NA	Sus_scrofa.Sscrofa11.1.100	cg05284834	NA	SSR1	SSR1_Intergenic_downstream	7	4514301	4514350	50	+	4514349	4514350	GAGCCCAGATCCGGACGAGCAGTTCACATTCCATTACGAAATTCTACACG	Distal Intergenic	7	4658673	4685829	27157	2	SSR1-203	171479	NA	NA	NA	FALSE	TRUE	FALSE	FALSE	FALSE	FALSE	FALSE	FALSE	TRUE	Intergenic_downstream	8	11	NA	NA	mapped to different genes	NA	NA	NA	NA	NA	NA
cg14469373	NA	NA	0.728324	NA	Sus_scrofa.Sscrofa11.1.100	cg14469373	100523993	UBE2Z	UBE2Z_Exon	12	25126813	25126862	50	-	25126861	25126862	CACTCCTTATGAAGGGGGTTTCTTCCTGTTCGTGTTTCGGTGTCCGCCCG	Exon (UBE2Z-201/UBE2Z, exon 3 of 7)	12	25122097	25144849	22753	1	UBE2Z-201	4716	UBE2Z-201	UBE2Z	0	TRUE	FALSE	FALSE	FALSE	FALSE	TRUE	FALSE	FALSE	FALSE	Exon	6	6	ENSSSCG00000025638	12	conserved gene and region	NA	NA	NA	NA	NA	NA
cg00487538	NA	NA	0.000259187	NA	Sus_scrofa.Sscrofa11.1.100	cg00487538	100625823	PAX7	PAX7_Exon	6	77165992	77166041	50	+	77166040	77166041	TTTCTGAGGTTTAGTGAGTTCGATTAGCCGCGTGCTCAGAATCAAGTTCG	Exon (PAX7-202/PAX7, exon 5 of 10)	6	77161097	77256824	95728	1	PAX7-202	4895	PAX7-202;PAX7-201	PAX7;PAX7	0;0	TRUE	FALSE	FALSE	FALSE	FALSE	TRUE	TRUE	FALSE	FALSE	Exon	1	24	ENSSSCG00000034627	6	conserved gene and region	6	77166012	77166330	319	*	319
cg00528052	NA	NA	-0.405769	NA	Sus_scrofa.Sscrofa11.1.100	cg00528052	102163404	KDM5B	KDM5B_Exon	10	24831201	24831250	50	-	24831249	24831250	TACAGATGCCAGTCTGCTCGGCTATGGGCCGGATCTTGTGGATGAAAGCG	Promoter (<=1kb)	10	24736834	24831447	94614	2	KDM5B-201	197	KDM5B-201;KDM5B-202;KDM5B-203	KDM5B;KDM5B;KDM5B	0;0;0	TRUE	FALSE	TRUE	FALSE	FALSE	TRUE	FALSE	FALSE	FALSE	Exon	1	1	ENSSSCG00000010928	10	conserved gene and region	10	24830499	24831528	1030	*	1030
cg00563016	NA	NA	-0.323282	NA	Sus_scrofa.Sscrofa11.1.100	cg00563016	100526136	NF1	NF1_fiveUTR	12	43754083	43754132	50	-	43754083	43754084	CGCCATGACACCCCACCGGAAGTGGGATCCTTTCCACGGCCCGGGGAGAG	Promoter (<=1kb)	12	43489171	43754176	265006	2	NF1-201	44	NF1-201	NF1	0	TRUE	FALSE	TRUE	TRUE	FALSE	TRUE	FALSE	FALSE	FALSE	fiveUTR	1	6	ENSSSCG00000017748	12	conserved gene and region	12	43753896	43754543	648	*	648
cg00578263	NA	NA	-0.029984	NA	Sus_scrofa.Sscrofa11.1.100	cg00578263	100515463	MEGF11	MEGF11_Intron	1	164092191	164092240	50	-	164092239	164092240	CACGATGATGATAATTGTAATTAGAAAGTGCCTGGCAATTTCTTATCACG	Intron (MEGF11-205/MEGF11, intron 1 of 19)	1	163894278	164275404	381127	2	MEGF11-201	183164	MEGF11-201;MEGF11-202;MEGF11-203;MEGF11-204;MEGF11-205	MEGF11;MEGF11;MEGF11;MEGF11;MEGF11	0;0;0;0;0	TRUE	FALSE	FALSE	FALSE	FALSE	FALSE	TRUE	FALSE	FALSE	Intron	4	7	ENSSSCG00000004939	1	conserved gene and region	NA	NA	NA	NA	NA	NA
cg00608008	NA	NA	-0.181102	NA	Sus_scrofa.Sscrofa11.1.100	cg00608008	100521236	HOXA11	HOXA11_Exon	18	45388449	45388498	50	+	45388497	45388498	ATGGGGATAGATTTCCACGTCAGCTTACGTCTCCAAATTTCTACTTCACG	Promoter (<=1kb)	18	45388574	45392573	4000	1	HOXA11-201	-76	HOXA11-201	HOXA11	0	TRUE	FALSE	TRUE	FALSE	FALSE	TRUE	TRUE	FALSE	FALSE	Exon	10	17	ENSSSCG00000016698	18	conserved gene and region	NA	NA	NA	NA	NA	NA
cg10541043	NA	NA	-0.0167811	NA	Sus_scrofa.Sscrofa11.1.100	cg10541043	100521258	CUX1	CUX1_threeUTR	3	9644648	9644697	50	+	9644648	9644649	CGGGCCACAGGGCAAAATCGCCATAGGCCAAGGTGCATATAGAAAACAAA	3' UTR	3	9317114	9646535	329422	1	CUX1-201	327534	CUX1-201;CUX1-202;CUX1-203;CUX1-206;CUX1-207;CUX1-205;CUX1-204	CUX1;CUX1;CUX1;CUX1;CUX1;CUX1;CUX1	0;0;0;0;0;0;0	TRUE	FALSE	FALSE	FALSE	TRUE	TRUE	TRUE	FALSE	FALSE	threeUTR	8	21	ENSSSCG00000007681	3	conserved gene and region	3	9643581	9644667	1087	*	1087
cg00709542	NA	NA	0.341714	NA	Sus_scrofa.Sscrofa11.1.100	cg00709542	100512874	SCAF8	SCAF8_Exon	1	12041333	12041382	50	-	12041381	12041382	TTATCACCTTTTCGTTGAGAAGTGGCCCCTTCAAAATAATCAAAAACCCG	Exon (SCAF8-201/SCAF8, exon 21 of 25)	1	11767640	12122348	354709	2	SCAF8-201	80966	SCAF8-201;SCAF8-202;SCAF8-203;SCAF8-204	SCAF8;SCAF8;SCAF8;SCAF8	0;0;0;0	TRUE	FALSE	FALSE	FALSE	FALSE	TRUE	FALSE	FALSE	FALSE	Exon	3	4	ENSSSCG00000004070	1	conserved gene but different region	NA	NA	NA	NA	NA	NA
cg00720104	NA	NA	0.37851	NA	Sus_scrofa.Sscrofa11.1.100	cg00720104	397089	PPP2R2B	PPP2R2B_fiveUTR	2	148233640	148233689	50	-	148233688	148233689	CTTGCGTGGGAACCAGAAGCCGGCAGACAAGTATCCATGATCCCTCCCCG	5' UTR	2	147937439	148374454	437016	2	PPP2R2B-201	140765	PPP2R2B-201;PPP2R2B-203;PPP2R2B-202;PPP2R2B-204;PPP2R2B-205;PPP2R2B-206	PPP2R2B;PPP2R2B;PPP2R2B;PPP2R2B;PPP2R2B;PPP2R2B	0;0;0;0;0;0	TRUE	FALSE	FALSE	TRUE	FALSE	TRUE	TRUE	FALSE	FALSE	fiveUTR	8	16	ENSSSCG00000028976	2	conserved gene and region	NA	NA	NA	NA	NA	NA
cg00772083	NA	NA	-0.111571	NA	Sus_scrofa.Sscrofa11.1.100	cg00772083	100521092	WDR59	WDR59_Exon	6	12667730	12667779	50	-	12667778	12667779	ACTATGCGAGCTGAACCACCTGGGTGCGATGTGCAGAGGTAGAGCATCCG	Exon (NA, exon 1 of 2)	6	12681898	12770379	88482	1	WDR59-201	-14168	NA	NA	NA	TRUE	FALSE	FALSE	FALSE	FALSE	TRUE	FALSE	FALSE	FALSE	Exon	3	6	ENSSSCG00000002714	6	conserved gene and region	6	12667593	12668233	641	*	641
cg24230340	NA	NA	-0.0487344	NA	Sus_scrofa.Sscrofa11.1.100	cg24230340	100512831	HTRA2	HTRA2_threeUTR	3	68518779	68518828	50	+	68518827	68518828	TTCTGCAGTGCAAAGGGACTTCCCATGGCAACAACAAACTCCCCTTGCCG	Promoter (<=1kb)	3	68516500	68519753	3254	2	HTRA2-201	925	AUP1-201;AUP1-202;AUP1-203;HTRA2-201;HTRA2-202;LOXL3-201;LOXL3-202;LOXL3-203;LOXL3-204;LOXL3-205	AUP1;AUP1;AUP1;HTRA2;HTRA2;LOXL3;LOXL3;LOXL3;LOXL3;LOXL3	-1141;-1243;-1259;0;0;0;0;0;0;0	TRUE	FALSE	TRUE	FALSE	TRUE	TRUE	TRUE	FALSE	FALSE	threeUTR	2	2	ENSSSCG00000039882	3	conserved gene but different region	NA	NA	NA	NA	NA	NA
cg00867415	NA	NA	-0.626856	NA	Sus_scrofa.Sscrofa11.1.100	cg00867415	NA	SSR1	SSR1_Intergenic_downstream	7	4513883	4513932	50	-	4513883	4513884	CGCGGTCTCTTAGGAAACTGCGACCTTAATGGTTGCTAAGGAGCAGGGGA	Distal Intergenic	7	4658673	4685829	27157	2	SSR1-203	171946	NA	NA	NA	FALSE	TRUE	FALSE	FALSE	FALSE	FALSE	FALSE	FALSE	TRUE	Intergenic_downstream	8	11	NA	NA	mapped to different genes	7	4513773	4513904	132	*	132
cg00910419	NA	NA	0.193635	NA	Sus_scrofa.Sscrofa11.1.100	cg00910419	100523730	BCL11A	BCL11A_Intron	3	81197541	81197590	50	+	81197589	81197590	CCCATGTTTTGTGTGTCTCTGTCCATCCAGACTCCTGACGTTCAAGTTCG	Intron (BCL11A-201/BCL11A, intron 2 of 6)	3	81196294	81296164	99871	1	BCL11A-201	1247	BCL11A-201;BCL11A-203;BCL11A-202;BCL11A-204;BCL11A-205	BCL11A;BCL11A;BCL11A;BCL11A;BCL11A	0;0;0;0;0	TRUE	FALSE	FALSE	FALSE	FALSE	FALSE	TRUE	FALSE	FALSE	Intron	41	201	ENSSSCG00000008392	3	conserved gene but different region	NA	NA	NA	NA	NA	NA
cg07493901	NA	NA	-0.916635	NA	Sus_scrofa.Sscrofa11.1.100	cg07493901	100628203	MED13	MED13_Exon	12	36333904	36333953	50	+	36333904	36333905	CGGGGCCAGCCTGGAAGATTGTCACTGTAACCTCTTCTGCCTGGTGAGTG	Promoter (<=1kb)	12	36333191	36429291	96101	1	MED13-201	713	MED13-201	MED13	0	TRUE	FALSE	TRUE	FALSE	FALSE	TRUE	TRUE	FALSE	FALSE	Exon	7	11	ENSSSCG00000017672	12	conserved gene and region	12	36333576	36333905	330	*	330
cg01016328	NA	NA	-0.14571	NA	Sus_scrofa.Sscrofa11.1.100	cg01016328	100513765	ADAMTS6	ADAMTS6_fiveUTR	16	43832108	43832157	50	-	43832156	43832157	TCAGCATCATACACCTGACCTGGGGCCACAGCTGGATAAAGAAAGTCACG	5' UTR	16	43663002	44080499	417498	2	ADAMTS6-201	248342	ADAMTS6-201;ADAMTS6-202;ADAMTS6-203;ADAMTS6-204;ADAMTS6-205	ADAMTS6;ADAMTS6;ADAMTS6;ADAMTS6;ADAMTS6	0;0;0;0;0	TRUE	FALSE	FALSE	TRUE	FALSE	TRUE	FALSE	FALSE	FALSE	fiveUTR	20	33	ENSSSCG00000016943	16	conserved gene but different region	NA	NA	NA	NA	NA	NA
cg01061575	NA	NA	1.24823	NA	Sus_scrofa.Sscrofa11.1.100	cg01061575	100152201	PRR5	PRR5_fiveUTR	5	4494019	4494068	50	+	4494067	4494068	CTCTTGCCCAGGTCACTGAGGCTGGGCGAACTCATGAACTTCAACCTGCG	Promoter (<=1kb)	5	4467232	4494320	27089	2	PRR5-201	252	PRR5-201;PRR5-202	PRR5;PRR5	0;0	TRUE	FALSE	TRUE	TRUE	FALSE	TRUE	TRUE	FALSE	FALSE	fiveUTR	1	2	ENSSSCG00000021748	5	mapped to different genes	5	4493697	4494755	1059	*	1059
cg24336531	NA	NA	-0.191323	NA	Sus_scrofa.Sscrofa11.1.100	cg24336531	NA	ARL6IP5	ARL6IP5_Exon	13	50509885	50509934	50	+	50509885	50509886	CGTAGTGAGCAACCTGCTCTATTACCAGACCAACTACCTGGTGGTGGCTG	Promoter (<=1kb)	13	50509519	50537484	27966	1	ARL6IP5-203	366	ARL6IP5-203;ARL6IP5-202;ARL6IP5-201;UBA3-204;UBA3-205	ARL6IP5;ARL6IP5;ARL6IP5;UBA3;UBA3	0;0;0;0;0	TRUE	FALSE	TRUE	FALSE	FALSE	TRUE	FALSE	FALSE	FALSE	Exon	1	1	NA	NA	mapped to different genes	NA	NA	NA	NA	NA	NA
cg01096459	NA	NA	-0.119146	NA	Sus_scrofa.Sscrofa11.1.100	cg01096459	100521573	EPC1	EPC1_threeUTR	10	42835482	42835531	50	-	42835482	42835483	CGATATTTGTGGTTCTGGCCTTGCAGCCTTCTGGAGAATCTTAAAAGGAA	3' UTR	10	42835285	42947524	112240	2	EPC1-201	111993	EPC1-201;EPC1-202;EPC1-203	EPC1;EPC1;EPC1	0;0;0	TRUE	FALSE	FALSE	FALSE	TRUE	TRUE	FALSE	FALSE	FALSE	threeUTR	2	10	ENSSSCG00000011028	10	conserved gene and region	NA	NA	NA	NA	NA	NA
cg01155266	NA	NA	-0.232248	NA	Sus_scrofa.Sscrofa11.1.100	cg01155266	NA	KPNA1	KPNA1_threeUTR	13	138100730	138100779	50	-	138100778	138100779	TTCTCAAATGTTTTCCATAATACTGTTTGCGCTCATTTGCTTGCCTTGCG	3' UTR	13	137970489	138103803	133315	1	KPNA1-202	130241	KPNA1-202;KPNA1-201;KPNA1-203	KPNA1;KPNA1;KPNA1	0;0;0	TRUE	FALSE	FALSE	FALSE	TRUE	TRUE	FALSE	FALSE	FALSE	threeUTR	1	5	NA	NA	mapped to different genes	NA	NA	NA	NA	NA	NA
cg06177598	NA	NA	0.00121914	NA	Sus_scrofa.Sscrofa11.1.100	cg06177598	102160784	SATB2	SATB2_Intergenic_downstream	15	102720043	102720092	50	+	102720091	102720092	AAAATGCATCTTGTTTCTTTCAACCCTTGACTGTTTTGACATTTTCTTCG	Distal Intergenic	15	102964404	103151372	186969	2	SATB2-201	431280	NA	NA	NA	FALSE	TRUE	FALSE	FALSE	FALSE	FALSE	FALSE	FALSE	TRUE	Intergenic_downstream	9	42	ENSSSCG00000021657	15	conserved gene but different region	NA	NA	NA	NA	NA	NA
cg25937159	NA	NA	0.0094925	NA	Sus_scrofa.Sscrofa11.1.100	cg25937159	100153912	SMUG1	SMUG1_Intergenic_downstream	5	19365130	19365179	50	-	19365130	19365131	CGTGCCCTGTAAAAATTATTTATCGGGGCCTCAGAGTGTCCTGATTTAGT	Distal Intergenic	5	19398248	19405870	7623	2	SMUG1-201	40740	NA	NA	NA	FALSE	TRUE	FALSE	FALSE	FALSE	FALSE	FALSE	FALSE	TRUE	Intergenic_downstream	10	13	ENSSSCG00000024221	5	conserved gene but different region	NA	NA	NA	NA	NA	NA
cg01255800	NA	NA	0.107851	NA	Sus_scrofa.Sscrofa11.1.100	cg01255800	110256637	SLF2	SLF2_Intergenic_upstream	14	111939751	111939800	50	-	111939799	111939800	GCTAAACAGCAGGGTCAGCGAGGCAGGTAGCAGTAAACGCAGCAATTACG	Distal Intergenic	14	111996760	112042752	45993	1	SLF2-201	-57009	NA	NA	NA	FALSE	TRUE	FALSE	FALSE	FALSE	FALSE	FALSE	FALSE	TRUE	Intergenic_upstream	35	35	ENSSSCG00000037592	14	conserved gene and region	14	111939769	111939868	100	*	100
cg06318819	NA	NA	0.539734	NA	Sus_scrofa.Sscrofa11.1.100	cg06318819	100521637	TBRG1	TBRG1_Exon	9	51870065	51870114	50	+	51870113	51870114	GGAGGTGCTCGCAAGCTGGTTCAGCCCATTGCCCTGGATCCCTCAGGACG	Exon (TBRG1-202/TBRG1, exon 4 of 10)	9	51865327	51878432	13106	1	TBRG1-201	4738	TBRG1-201;TBRG1-202	TBRG1;TBRG1	0;0	TRUE	FALSE	FALSE	FALSE	FALSE	TRUE	TRUE	FALSE	FALSE	Exon	2	2	ENSSSCG00000025661	9	conserved gene and region	NA	NA	NA	NA	NA	NA
cg01343704	NA	NA	-0.0529695	NA	Sus_scrofa.Sscrofa11.1.100	cg01343704	100736886	ZSWIM8	ZSWIM8_Exon	14	76522334	76522383	50	+	76522334	76522335	CGCAACCTGCACCTTTGCGCCTTCGAGATTGGGCTTTATGCCCTTGGCCT	Exon (ZSWIM8-201/ZSWIM8, exon 19 of 25)	14	76511181	76525880	14700	1	ZSWIM8-201	11153	ZSWIM8-201;ZSWIM8-202	ZSWIM8;ZSWIM8	0;0	TRUE	FALSE	FALSE	FALSE	FALSE	TRUE	FALSE	FALSE	FALSE	Exon	7	16	ENSSSCG00000010309	14	mapped to different genes	NA	NA	NA	NA	NA	NA
cg03490415	NA	NA	-0.000866183	NA	Sus_scrofa.Sscrofa11.1.100	cg03490415	102165436	PRKD1	PRKD1_Intergenic_upstream	7	69436322	69436371	50	+	69436370	69436371	GATTTCAATCTTCTGCACAGCTCAGGTAACAATAAATGAGTAATTTGCCG	Distal Intergenic	7	69527910	69872865	344956	1	PRKD1-201	-91539	NA	NA	NA	FALSE	TRUE	FALSE	FALSE	FALSE	FALSE	FALSE	FALSE	TRUE	Intergenic_upstream	8	45	ENSSSCG00000001975	7	conserved gene but different region	NA	NA	NA	NA	NA	NA
cg24682555	NA	NA	0.188415	NA	Sus_scrofa.Sscrofa11.1.100	cg24682555	100523985	DYNC1I1	DYNC1I1_Exon	9	75733616	75733665	50	+	75733616	75733617	CGCTCTACTCCTTTGAAGACAATGCAGACTATGTGTACGATGTCATGTGG	Exon (DYNC1I1-201/DYNC1I1, exon 15 of 17)	9	75336441	75760523	424083	1	DYNC1I1-201	397175	DYNC1I1-201;DYNC1I1-203;DYNC1I1-202;DYNC1I1-204	DYNC1I1;DYNC1I1;DYNC1I1;DYNC1I1	0;0;0;0	TRUE	FALSE	FALSE	FALSE	FALSE	TRUE	FALSE	FALSE	FALSE	Exon	6	9	ENSSSCG00000015335	9	conserved gene and region	NA	NA	NA	NA	NA	NA
cg01524853	NA	NA	-0.0134167	NA	Sus_scrofa.Sscrofa11.1.100	cg01524853	100154759	HOXC4	HOXC4_Exon	5	19266210	19266259	50	-	19266258	19266259	CTCCATGCGAAGAATATTCGCAAAATAGCTACATCCCTGAACACAGTCCG	Exon (HOXC4-201/HOXC4, exon 1 of 2)	5	19265081	19268257	3177	1	HOXC4-201	1129	HOXC4-201	HOXC4	0	TRUE	FALSE	FALSE	FALSE	FALSE	TRUE	FALSE	FALSE	FALSE	Exon	22	91	ENSSSCG00000038993	5	conserved gene and region	NA	NA	NA	NA	NA	NA
cg11160066	NA	NA	-0.00152299	NA	Sus_scrofa.Sscrofa11.1.100	cg11160066	397328	VCAN	VCAN_Intron	2	91699708	91699757	50	-	91699756	91699757	AGTGATATAATGATGATGGGTGTCACAACCCGCATTTGAACTTGCAGGCG	Intron (VCAN-201/VCAN, intron 8 of 21)	2	91358399	91811208	452810	1	VCAN-201	341309	VCAN-201;VCAN-202;VCAN-203;VCAN-206	VCAN;VCAN;VCAN;VCAN	0;0;0;0	TRUE	FALSE	FALSE	FALSE	FALSE	FALSE	TRUE	FALSE	FALSE	Intron	3	6	ENSSSCG00000014136	2	conserved gene but different region	NA	NA	NA	NA	NA	NA
cg11160926	NA	NA	-0.000432529	NA	Sus_scrofa.Sscrofa11.1.100	cg11160926	NA	MSANTD1	MSANTD1_Exon	8	1942200	1942249	50	+	1942248	1942249	TGGCTCTTGTGTCTCTCGTTTCAGGAAATTAAAATGCATGACAGATAGCG	Exon (MSANTD1-201/MSANTD1, exon 2 of 3)	8	1938397	1947985	9589	1	MSANTD1-201	3803	MSANTD1-201	MSANTD1	0	TRUE	FALSE	FALSE	FALSE	FALSE	TRUE	TRUE	FALSE	FALSE	Exon	1	4	ENSSSCG00000040111	8	conserved gene and region	8	1941944	1942264	321	*	321
cg22044223	NA	NA	-0.0190814	NA	Sus_scrofa.Sscrofa11.1.100	cg22044223	100155854	HIF1AN	HIF1AN_Intergenic_downstream	14	111724994	111725043	50	-	111725042	111725043	AAAGGGTTGAAGTCAGCAGTTTCAAACTTGTTTTCCTTAATTACTTTCCG	Distal Intergenic	14	111636379	111652527	16149	1	HIF1AN-202	88664	NA	NA	NA	FALSE	TRUE	FALSE	FALSE	FALSE	FALSE	FALSE	FALSE	TRUE	Intergenic_downstream	29	31	ENSSSCG00000010555	14	conserved gene and region	NA	NA	NA	NA	NA	NA
cg11230220	NA	NA	-1.06705	NA	Sus_scrofa.Sscrofa11.1.100	cg11230220	100511137	MYSM1	MYSM1_Exon	6	153686599	153686648	50	+	153686647	153686648	TTCTATGACTGCAAAGATGGAAACGACCTTCTATGACGATGCCCTCAACG	Exon (NA, exon 2 of 2)	6	153756181	153795535	39355	1	MYSM1-201	-69533	NA	NA	NA	TRUE	FALSE	FALSE	FALSE	FALSE	TRUE	TRUE	FALSE	FALSE	Exon	1	4	ENSSSCG00000003830	6	mapped to different genes	6	153685808	153686681	874	*	874
cg11275402	NA	NA	-0.0489848	NA	Sus_scrofa.Sscrofa11.1.100	cg11275402	100736886	ZSWIM8	ZSWIM8_Exon	14	76522367	76522416	50	+	76522415	76522416	CTTTATGCCCTTGGCCTGCACAACTTTGTTTCTCCCAACTGGCTCTCACG	Exon (ZSWIM8-201/ZSWIM8, exon 19 of 25)	14	76511181	76525880	14700	1	ZSWIM8-201	11186	ZSWIM8-201;ZSWIM8-202	ZSWIM8;ZSWIM8	0;0	TRUE	FALSE	FALSE	FALSE	FALSE	TRUE	FALSE	FALSE	FALSE	Exon	7	16	ENSSSCG00000010309	14	mapped to different genes	NA	NA	NA	NA	NA	NA
cg01717800	NA	NA	-0.197054	NA	Sus_scrofa.Sscrofa11.1.100	cg01717800	NA	SERPINC1	SERPINC1_Intergenic_upstream	9	116207702	116207751	50	+	116207750	116207751	GTAATAACACCATTAGAAAAGGCAACTTCACAGAAGTTATTGGCTAAGCG	Downstream (1-2kb)	9	116181990	116193201	11212	2	SERPINC1-202	-14501	RC3H1-201;RC3H1-202	RC3H1;RC3H1	0;0	FALSE	TRUE	FALSE	FALSE	FALSE	FALSE	FALSE	FALSE	FALSE	Intergenic_upstream	1	1	NA	NA	mapped to different genes	NA	NA	NA	NA	NA	NA
cg26158731	NA	NA	0.202874	NA	Sus_scrofa.Sscrofa11.1.100	cg26158731	100738870	ENO1	ENO1_fiveUTR	6	69211213	69211262	50	-	69211213	69211214	CGTGAAAGGTAGACAGTAAGCCTGGGCTTCAGTCTTCTGAATTTCTCACT	5' UTR	6	69385884	69401096	15213	2	ENO1-204	189883	NA	NA	NA	TRUE	FALSE	FALSE	TRUE	FALSE	TRUE	FALSE	FALSE	FALSE	fiveUTR	1	5	ENSSSCG00000022343	6	mapped to different genes	NA	NA	NA	NA	NA	NA
cg15708373	NA	NA	0.186818	NA	Sus_scrofa.Sscrofa11.1.100	cg15708373	100151888	ZBTB10	ZBTB10_Promoter	4	56175529	56175578	50	-	56175529	56175530	CGAACACGTGCGTTCACTGGGAAGTATTGACATGGGTGTTACATCACCAG	Promoter (<=1kb)	4	56136033	56175296	39264	2	ZBTB10-201	-282	ZBTB10-201;ZBTB10-202;ZBTB10-203	ZBTB10;ZBTB10;ZBTB10	0;0;0	FALSE	TRUE	TRUE	FALSE	FALSE	FALSE	FALSE	FALSE	FALSE	Promoter	4	9	ENSSSCG00000006155	4	conserved gene but different region	NA	NA	NA	NA	NA	NA
cg01852109	NA	NA	-0.0255566	NA	Sus_scrofa.Sscrofa11.1.100	cg01852109	100737193	IGDCC4	IGDCC4_Exon	1	163410105	163410154	50	-	163410153	163410154	GAGTAGGCCACCACGTAGAACTCATAATCTGTGTTGGGTTCCAGGTCCCG	Exon (IGDCC4-201/IGDCC4, exon 8 of 33)	1	163348790	163435906	87117	2	IGDCC4-201	25752	IGDCC4-201;IGDCC4-203;IGDCC4-204;IGDCC4-205;IGDCC4-206	IGDCC4;IGDCC4;IGDCC4;IGDCC4;IGDCC4	0;0;0;0;0	TRUE	FALSE	FALSE	FALSE	FALSE	TRUE	FALSE	FALSE	FALSE	Exon	1	2	ENSSSCG00000004931	1	conserved gene and region	NA	NA	NA	NA	NA	NA
cg08253970	NA	NA	-0.00737135	NA	Sus_scrofa.Sscrofa11.1.100	cg08253970	100155363	C12orf66	C12orf66_Exon	5	28678564	28678613	50	+	28678612	28678613	AGGTACCTAGTTTCTGCCCCAGGTAGGTGAGGCTGTGATAGACCTTCTCG	Promoter (<=1kb)	5	28600318	28678840	78523	2	C12orf66-201	227	C12orf66-201;C12orf66-202	C12orf66;C12orf66	0;0	TRUE	FALSE	TRUE	FALSE	FALSE	TRUE	TRUE	FALSE	FALSE	Exon	5	5	ENSSSCG00000039258	5	conserved gene and region	5	28678612	28678971	360	*	360
cg02007103	NA	NA	7.02884e-06	NA	Sus_scrofa.Sscrofa11.1.100	cg02007103	100737360	CAMKMT	CAMKMT_Intergenic_downstream	3	95660592	95660641	50	+	95660592	95660593	CGTTGTCCTGTCTGAAAGGCTCAGTTAGGTATTGTTGCAAAAAAAGTCTG	Distal Intergenic	3	95688400	95746920	58521	2	CAMKMT-202	86279	NA	NA	NA	FALSE	TRUE	FALSE	FALSE	FALSE	FALSE	FALSE	FALSE	TRUE	Intergenic_downstream	13	59	ENSSSCG00000008447	3	conserved gene and region	NA	NA	NA	NA	NA	NA
cg25183962	NA	NA	-0.0007358	NA	Sus_scrofa.Sscrofa11.1.100	cg25183962	100155895	ARRDC4	ARRDC4_Intron	7	81841606	81841655	50	-	81841606	81841607	CGTGTCCACTCATAGCCCCAGCCTAATCAGAGGTTATTAAGGAAAATATA	Intron (NA, intron 3 of 1)	7	81656763	81669494	12732	2	ARRDC4-201	-172161	NA	NA	NA	TRUE	FALSE	FALSE	FALSE	FALSE	FALSE	TRUE	FALSE	FALSE	Intron	7	16	ENSSSCG00000002252	7	mapped to different genes	NA	NA	NA	NA	NA	NA
cg07020846	NA	NA	0.0172577	NA	Sus_scrofa.Sscrofa11.1.100	cg07020846	100154048	TLE3	TLE3_Promoter	1	167856052	167856101	50	+	167856052	167856053	CGCGACGTCACAATGCCCTCTTGTGTCTAAAACTATGCATGAAAAGTAGC	Promoter (<=1kb)	1	167808510	167855911	47402	2	TLE3-202	-141	TLE3-201;TLE3-202;TLE3-203	TLE3;TLE3;TLE3	0;0;0	FALSE	TRUE	TRUE	FALSE	FALSE	FALSE	FALSE	FALSE	FALSE	Promoter	12	37	ENSSSCG00000004971	1	conserved gene but different region	1	167855974	167856058	85	*	85
cg11758048	NA	NA	-0.220335	NA	Sus_scrofa.Sscrofa11.1.100	cg11758048	100517871	DOK6	DOK6_Exon	1	153393049	153393098	50	-	153393049	153393050	CGGATTTTCACGTAGCCCTGCTTGACTATGTCGTTAAAGTTGGAGGCCAT	Promoter (<=1kb)	1	152997319	153393403	396085	2	DOK6-201	305	DOK6-201;DOK6-202	DOK6;DOK6	0;0	TRUE	FALSE	TRUE	FALSE	FALSE	TRUE	FALSE	FALSE	FALSE	Exon	1	1	ENSSSCG00000028977	1	conserved gene and region	1	153392710	153393778	1069	*	1069
cg20955022	NA	NA	-0.00916769	NA	Sus_scrofa.Sscrofa11.1.100	cg20955022	100620398	SEMA3A	SEMA3A_Intron	9	96181515	96181564	50	-	96181515	96181516	CGCCTGTTCTCCCATTGTCAGCCAGTCTAGTGAGTGTTGGGGAAACCTGT	Intron (SEMA3A-201/SEMA3A, intron 1 of 17)	9	96065922	96385165	319244	1	SEMA3A-201	115593	SEMA3A-201;SEMA3A-202	SEMA3A;SEMA3A	0;0	TRUE	FALSE	FALSE	FALSE	FALSE	FALSE	TRUE	FALSE	FALSE	Intron	3	10	ENSSSCG00000015398	9	conserved gene but different region	NA	NA	NA	NA	NA	NA
cg02317025	NA	NA	0.0656384	NA	Sus_scrofa.Sscrofa11.1.100	cg02317025	397283	NEUROD1	NEUROD1_Promoter	15	87180146	87180195	50	+	87180146	87180147	CGGAGCGCTCCATTCCGGCCCCTTTGTGGCCAGAAGAAAGTGGCCCATCT	Promoter (<=1kb)	15	87175764	87179961	4198	2	NEUROD1-201	-185	NEUROD1-201	NEUROD1	0	FALSE	TRUE	TRUE	FALSE	FALSE	FALSE	FALSE	FALSE	FALSE	Promoter	13	14	ENSSSCG00000016011	15	conserved gene but different region	NA	NA	NA	NA	NA	NA
cg25326740	NA	NA	0.287423	NA	Sus_scrofa.Sscrofa11.1.100	cg25326740	100627504	PTCH1	PTCH1_Intron	10	26634756	26634805	50	+	26634804	26634805	TGCTAAGCAGCTAATAATAGTCATGTTTGCTGAGTAATTTCTGCCCTCCG	Intron (PTCH1-202/PTCH1, intron 1 of 23)	10	26627325	26703223	75899	1	PTCH1-202	7431	PTCH1-202;PTCH1-203;PTCH1-201;PTCH1-204;PTCH1-205	PTCH1;PTCH1;PTCH1;PTCH1;PTCH1	0;0;0;0;0	TRUE	FALSE	FALSE	FALSE	FALSE	FALSE	TRUE	FALSE	FALSE	Intron	23	36	ENSSSCG00000027312	10	conserved gene and region	NA	NA	NA	NA	NA	NA
cg11980067	NA	NA	-0.00207425	NA	Sus_scrofa.Sscrofa11.1.100	cg11980067	100154759	HOXC4	HOXC4_Exon	5	19266220	19266269	50	+	19266268	19266269	AGAATATTCGCAAAATAGCTACATCCCTGAACACAGTCCGGAATATTACG	Exon (HOXC4-201/HOXC4, exon 1 of 2)	5	19265081	19268257	3177	1	HOXC4-201	1139	HOXC4-201	HOXC4	0	TRUE	FALSE	FALSE	FALSE	FALSE	TRUE	FALSE	FALSE	FALSE	Exon	22	91	ENSSSCG00000038993	5	conserved gene and region	NA	NA	NA	NA	NA	NA
cg07234865	NA	NA	-0.0824236	NA	Sus_scrofa.Sscrofa11.1.100	cg07234865	397056	RHBG	RHBG_Exon	4	93660422	93660471	50	-	93660422	93660423	CGGGGTTGGTTGTTATCTTTGGTTATCTAGCTGTATGAGTGGTGTGGAGT	Exon (NA, exon 1 of 2)	4	93694264	93707822	13559	2	RHBG-201	47400	NA	NA	NA	TRUE	FALSE	FALSE	FALSE	FALSE	TRUE	TRUE	FALSE	FALSE	Exon	2	2	ENSSSCG00000035121	4	mapped to different genes	4	93660332	93660423	92	*	92
cg02486590	NA	NA	0.00742436	NA	Sus_scrofa.Sscrofa11.1.100	cg02486590	100156132	NOP58	NOP58_Exon	15	105912836	105912885	50	-	105912836	105912837	CGATGTAGAGAATGGTATGGCTGGCATTTCCCTGAATTAGGAAAAATTAT	Exon (NOP58-201/NOP58, exon 8 of 15)	15	105850294	105924449	74156	1	NOP58-201	62542	NOP58-201;NOP58-202;NOP58-203;NOP58-204;NOP58-205;NOP58-206	NOP58;NOP58;NOP58;NOP58;NOP58;NOP58	0;0;0;0;0;0	TRUE	FALSE	FALSE	FALSE	FALSE	TRUE	FALSE	FALSE	FALSE	Exon	1	1	ENSSSCG00000022225	15	conserved gene and region	NA	NA	NA	NA	NA	NA
cg22821358	NA	NA	0.000825304	NA	Sus_scrofa.Sscrofa11.1.100	cg22821358	100522631	PTPRC	PTPRC_Exon	10	21696490	21696539	50	+	21696490	21696491	CGGGGCCACAGTTGCATTCATTGTTCAGTGAGCTTGTCCACACAGTTCAA	Exon (ssc-mir-181b-1.1-201/ssc-mir-181b-1.1-201, exon 1 of 1)	10	21483275	21764560	281286	1	PTPRC-204	213215	PTPRC-204;PTPRC-205;PTPRC-206;PTPRC-207;PTPRC-208	PTPRC;PTPRC;PTPRC;PTPRC;PTPRC	0;0;0;0;0	TRUE	FALSE	FALSE	FALSE	FALSE	TRUE	TRUE	FALSE	FALSE	Exon	6	6	ENSSSCG00000010908	10	mapped to different genes	NA	NA	NA	NA	NA	NA
cg16064137	NA	NA	0.0354171	NA	Sus_scrofa.Sscrofa11.1.100	cg16064137	100127356	LMO1	LMO1_Intron	9	1027995	1028044	50	+	1027995	1027996	CGGCTGGGCTCCCAGGATGCTCTGCTCCTGAAGTGGCATCTGTTGCCTCT	Intron (LMO1-201/LMO1, intron 1 of 3)	9	945111	1082976	137866	1	LMO1-201	82884	LMO1-201	LMO1	0	TRUE	FALSE	FALSE	FALSE	FALSE	FALSE	TRUE	FALSE	FALSE	Intron	58	67	ENSSSCG00000023057	9	conserved gene but different region	NA	NA	NA	NA	NA	NA
cg02673411	NA	NA	-0.0291687	NA	Sus_scrofa.Sscrofa11.1.100	cg02673411	654297	CITED1	CITED1_threeUTR	X	58351609	58351658	50	-	58351657	58351658	TAGTGTTTTCCCTAGGATGACCCCGGTCAAGTATGTCCAGCATCGAGCCG	3' UTR	19	58179087	58184499	5413	2	CITED1-201	-167159	NA	NA	NA	TRUE	FALSE	FALSE	FALSE	TRUE	TRUE	FALSE	FALSE	FALSE	threeUTR	3	9	ENSSSCG00000012409	X	mapped to different genes	NA	NA	NA	NA	NA	NA
cg02709617	NA	NA	0.747502	NA	Sus_scrofa.Sscrofa11.1.100	cg02709617	100620744	HS6ST3	HS6ST3_Exon	11	65516279	65516328	50	+	65516327	65516328	GGCCTGAGAGCGGGACCATGGATGAAAGGTTCAACAAGTGGCTGCTGACG	Promoter (<=1kb)	11	65516296	66186846	670551	1	HS6ST3-201	0	HS6ST3-201	HS6ST3	0	TRUE	FALSE	TRUE	FALSE	FALSE	TRUE	FALSE	FALSE	FALSE	Exon	4	5	ENSSSCG00000009503	11	conserved gene and region	11	65516327	65516987	661	*	661
cg02715869	NA	NA	0.061086	NA	Sus_scrofa.Sscrofa11.1.100	cg02715869	100739484	TRIM3	TRIM3_threeUTR	9	3254215	3254264	50	+	3254263	3254264	AACCAGAAACAGCTGGAGCAGACCCTGCAGCAGTTCAACATCAAGCTGCG	3' UTR	9	3249938	3256123	6186	1	TRIM3-201	4277	TRIM3-201;TRIM3-203;TRIM3-202;TRIM3-204;TRIM3-205;TRIM3-206;TRIM3-207	TRIM3;TRIM3;TRIM3;TRIM3;TRIM3;TRIM3;TRIM3	0;0;0;0;0;0;0	TRUE	FALSE	FALSE	FALSE	TRUE	TRUE	TRUE	FALSE	FALSE	threeUTR	3	5	ENSSSCG00000014625	9	mapped to different genes	NA	NA	NA	NA	NA	NA
cg12325485	NA	NA	-0.071322	NA	Sus_scrofa.Sscrofa11.1.100	cg12325485	100514935	ATP6AP2	ATP6AP2_Intergenic_upstream	X	35859272	35859321	50	+	35859272	35859273	CGCGCGAGAGACTTTTTAAATATTTACAGCCCGCTCTCCGCACGGTAGCC	Distal Intergenic	19	36271223	36304183	32961	1	ATP6AP2-201	-411902	NA	NA	NA	FALSE	TRUE	FALSE	FALSE	FALSE	FALSE	FALSE	FALSE	TRUE	Intergenic_upstream	67	123	ENSSSCG00000012247	X	mapped to different genes	X	35859025	35859536	512	*	512
cg08781228	NA	NA	-0.00112177	NA	Sus_scrofa.Sscrofa11.1.100	cg08781228	100192444	CRK	CRK_Exon	12	47673991	47674040	50	-	47674039	47674040	ACCCAGTGGCTGTGGGTGGGAACCCTCCTGGTTACCTCCAATCAGAGCCG	Promoter (<=1kb)	12	47601138	47674257	73120	2	CRK-202	217	CRK-202;CRK-208;CRK-209	CRK;CRK;CRK	0;0;0	TRUE	FALSE	TRUE	FALSE	FALSE	TRUE	TRUE	FALSE	FALSE	Exon	6	16	ENSSSCG00000038989	12	conserved gene and region	NA	NA	NA	NA	NA	NA
cg02821342	NA	NA	-0.0215472	NA	Sus_scrofa.Sscrofa11.1.100	cg02821342	414428	MKLN1	MKLN1_Promoter	18	17833736	17833785	50	-	17833784	17833785	GCAAAAACTGCCACTTTGGTTTTGTCTGTACCTTCCAGGTCATATCTCCG	Promoter (1-2kb)	18	17504852	17832503	327652	2	MKLN1-202	-1282	MKLN1-202;MKLN1-204	MKLN1;MKLN1	0;0	FALSE	TRUE	TRUE	FALSE	FALSE	FALSE	FALSE	FALSE	FALSE	Promoter	3	12	ENSSSCG00000016549	18	mapped to different genes	NA	NA	NA	NA	NA	NA
cg02884952	NA	NA	0.000337184	NA	Sus_scrofa.Sscrofa11.1.100	cg02884952	NA	SOX9	SOX9_Intergenic_upstream	12	9230295	9230344	50	-	9230295	9230296	CGAATGCAGCTGCTCTTTGTAATTGTTTGTGAAACTGAGTTAAAGGGAGG	Distal Intergenic	12	8642158	8647315	5158	2	SOX9-201	-583029	NA	NA	NA	FALSE	TRUE	FALSE	FALSE	FALSE	FALSE	FALSE	FALSE	TRUE	Intergenic_upstream	7	14	NA	NA	mapped to different genes	NA	NA	NA	NA	NA	NA
cg16531937	NA	NA	-0.040565	NA	Sus_scrofa.Sscrofa11.1.100	cg16531937	100515203	PTBP2	PTBP2_Exon	4	120970255	120970304	50	+	120970255	120970256	CGTAACCATCTTTAGAAGGAGAGAAGAGCAAGCAGCGTAAGACAAGAAGA	Exon (PTBP2-201/PTBP2, exon 10 of 13)	4	120961042	121041805	80764	2	PTBP2-201	71501	PTBP2-201;PTBP2-202;PTBP2-203	PTBP2;PTBP2;PTBP2	0;0;0	TRUE	FALSE	FALSE	FALSE	FALSE	TRUE	TRUE	FALSE	FALSE	Exon	5	25	ENSSSCG00000006879	4	conserved gene and region	NA	NA	NA	NA	NA	NA
cg07630183	NA	NA	-0.116772	NA	Sus_scrofa.Sscrofa11.1.100	cg07630183	100624115	ADGRL3	ADGRL3_Exon	8	60785258	60785307	50	-	60785306	60785307	TTCGTCCGCATGGTACTAACAATCCCTATAATACATTGCTTGGGGAACCG	Exon (ADGRL3-201/ADGRL3, exon 19 of 21)	8	60630117	60792899	162783	1	ADGRL3-201	155141	ADGRL3-201	ADGRL3	0	TRUE	FALSE	FALSE	FALSE	FALSE	TRUE	FALSE	FALSE	FALSE	Exon	11	14	ENSSSCG00000026129	8	conserved gene and region	NA	NA	NA	NA	NA	NA
cg21502375	NA	NA	0.00376412	NA	Sus_scrofa.Sscrofa11.1.100	cg21502375	100152806	PLPP4	PLPP4_Exon	14	130340736	130340785	50	+	130340784	130340785	TCTTTCCTCACACCCCTGGCTGTTATTTGTGTGGTGAAAATTATCCGGCG	Exon (PLPP4-202/PLPP4, exon 4 of 8)	14	130276639	130424627	147989	1	PLPP4-202	64097	PLPP4-202;PLPP4-201;PLPP4-203;PLPP4-204	PLPP4;PLPP4;PLPP4;PLPP4	0;0;0;0	TRUE	FALSE	FALSE	FALSE	FALSE	TRUE	FALSE	FALSE	FALSE	Exon	6	6	ENSSSCG00000010691	14	conserved gene and region	NA	NA	NA	NA	NA	NA
cg07677297	NA	NA	0.0579999	NA	Sus_scrofa.Sscrofa11.1.100	cg07677297	100511787	CUL3	CUL3_Exon	15	126226698	126226747	50	+	126226746	126226747	AATCCCAAATTGTAGACGTTCTCCACATTATTTTGTTGTACATACACACG	Exon (CUL3-202/CUL3, exon 3 of 15)	15	126189851	126287037	97187	2	CUL3-201	60290	CUL3-201;CUL3-202	CUL3;CUL3	0;0	TRUE	FALSE	FALSE	FALSE	FALSE	TRUE	FALSE	FALSE	FALSE	Exon	4	7	ENSSSCG00000016234	15	conserved gene but different region	NA	NA	NA	NA	NA	NA
cg09122150	NA	NA	-0.102639	NA	Sus_scrofa.Sscrofa11.1.100	cg09122150	100156016	DNAH1	DNAH1_Exon	13	34441092	34441141	50	-	34441092	34441093	CGCCACGGCTCCAATCCCTATATGAGTGAGCAGTAGAATCACATAGGAAT	Promoter (4-5kb)	13	34445336	34544149	98814	1	DNAH1-201	-4244	DNAH1-201;GLYCTK-201	DNAH1;GLYCTK	0;7694	TRUE	FALSE	TRUE	FALSE	FALSE	TRUE	FALSE	FALSE	FALSE	Exon	7	11	ENSSSCG00000028184	13	mapped to different genes	NA	NA	NA	NA	NA	NA
cg07720974	NA	NA	-0.0342433	NA	Sus_scrofa.Sscrofa11.1.100	cg07720974	100152212	HECTD1	HECTD1_Exon	7	68393140	68393189	50	-	68393188	68393189	TGTGTAGCGTGGCCAGTAGCAGCGACATCAGCTTGGGTTCGACCAAAACG	Exon (HECTD1-201/HECTD1, exon 25 of 43)	7	68318417	68422396	103980	1	HECTD1-201	74723	HECTD1-201	HECTD1	0	TRUE	FALSE	FALSE	FALSE	FALSE	TRUE	FALSE	FALSE	FALSE	Exon	18	19	ENSSSCG00000001971	7	mapped to different genes	NA	NA	NA	NA	NA	NA
cg16756631	NA	NA	-0.079397	NA	Sus_scrofa.Sscrofa11.1.100	cg16756631	100523029	DLX2	DLX2_fiveUTR	15	78203873	78203922	50	+	78203921	78203922	GAGTGCATATCAGCCACTAGACTGTCAAAGACTCCAGTCATCCTGGCCCG	Promoter (<=1kb)	15	78201892	78204157	2266	2	DLX2-201	235	DLX2-201;DLX2-202	DLX2;DLX2	0;0	TRUE	FALSE	TRUE	TRUE	FALSE	TRUE	FALSE	FALSE	FALSE	fiveUTR	2	19	ENSSSCG00000015954	15	conserved gene and region	15	78203921	78203985	65	*	65
cg03444965	NA	NA	-0.0560996	NA	Sus_scrofa.Sscrofa11.1.100	cg03444965	100515237	RBM5	RBM5_Intron	13	32597253	32597302	50	-	32597301	32597302	GTGTTTGACAGCTTTCTCAGCACTCCCTGACTCCGTTTACCTTTACTCCG	Intron (RBM5-201/RBM5, intron 6 of 25)	13	32579983	32612712	32730	1	RBM5-201	17270	RBM5-201;RBM5-202;RBM5-203	RBM5;RBM5;RBM5	0;0;0	TRUE	FALSE	FALSE	FALSE	FALSE	FALSE	TRUE	FALSE	FALSE	Intron	4	10	ENSSSCG00000011395	13	conserved gene but different region	NA	NA	NA	NA	NA	NA
cg09265662	NA	NA	-0.00325511	NA	Sus_scrofa.Sscrofa11.1.100	cg09265662	100514793	XYLT2	XYLT2_Exon	12	26652563	26652612	50	-	26652563	26652564	CGTGCACCTGTATTTCTATGACGACCATTTCCAGGGCTACCTGGTGACGC	Exon (XYLT2-201/XYLT2, exon 9 of 12)	12	26640899	26656803	15905	1	XYLT2-201	11664	XYLT2-201;XYLT2-202	XYLT2;XYLT2	0;0	TRUE	FALSE	FALSE	FALSE	FALSE	TRUE	FALSE	FALSE	FALSE	Exon	5	5	ENSSSCG00000017573	12	conserved gene and region	NA	NA	NA	NA	NA	NA
cg16944411	NA	NA	-0.0156496	NA	Sus_scrofa.Sscrofa11.1.100	cg16944411	100155449	RUNX1T1	RUNX1T1_fiveUTR	4	44607720	44607769	50	-	44607768	44607769	ATAAGCTCCAATGTGTGTTTAATGAATACAAAGCCGCGGTCTGGGTGCCG	5' UTR	4	44599760	44742617	142858	1	RUNX1T1-201	7960	RUNX1T1-201;RUNX1T1-202;RUNX1T1-203	RUNX1T1;RUNX1T1;RUNX1T1	0;0;0	TRUE	FALSE	FALSE	TRUE	FALSE	TRUE	TRUE	FALSE	FALSE	fiveUTR	7	50	ENSSSCG00000006115	4	conserved gene and region	4	44607728	44607903	176	*	176
cg09411788	NA	NA	-4.2954	NA	Sus_scrofa.Sscrofa11.1.100	cg09411788	100621192	BBX	BBX_Promoter	13	152005189	152005238	50	+	152005237	152005238	TTTTACAGAGACACACAAAGATCATCACATTTTCTATTTTCTAATGTTCG	Promoter (<=1kb)	13	151722085	152005073	282989	2	BBX-202	-116	BBX-201;BBX-202;BBX-203;BBX-204;BBX-205;BBX-207;BBX-206	BBX;BBX;BBX;BBX;BBX;BBX;BBX	0;0;0;0;0;0;0	FALSE	TRUE	TRUE	FALSE	FALSE	FALSE	FALSE	FALSE	FALSE	Promoter	2	10	ENSSSCG00000011943	13	conserved gene and region	NA	NA	NA	NA	NA	NA
cg17156558	NA	NA	-0.112888	NA	Sus_scrofa.Sscrofa11.1.100	cg17156558	100157556	LRRC8A	LRRC8A_fiveUTR	1	269229638	269229687	50	+	269229638	269229639	CGGCAGACCATCATCAAGGTGATCAAGTTCATCCTCATCATCTGCTACAC	5' UTR	1	269209671	269238526	28856	1	LRRC8A-201	19967	LRRC8A-201;PHYHD1-201;LRRC8A-202;PHYHD1-202;PHYHD1-203	LRRC8A;PHYHD1;LRRC8A;PHYHD1;PHYHD1	0;0;0;0;0	TRUE	FALSE	FALSE	TRUE	FALSE	TRUE	TRUE	FALSE	FALSE	fiveUTR	3	3	ENSSSCG00000005664	1	conserved gene but different region	NA	NA	NA	NA	NA	NA
cg03542972	NA	NA	-0.0638777	NA	Sus_scrofa.Sscrofa11.1.100	cg03542972	NA	SLC30A1	SLC30A1_Exon	9	131633651	131633700	50	-	131633699	131633700	CCTTCATGTTCATGGTGCTGGAGGTGGTGGTGAGCCGGGTGACCTCGTCG	Promoter (<=1kb)	9	131633585	131640675	7091	1	SLC30A1-201	66	SLC30A1-201	SLC30A1	0	TRUE	FALSE	TRUE	FALSE	FALSE	TRUE	TRUE	FALSE	FALSE	Exon	2	3	NA	NA	mapped to different genes	9	131633686	131634145	460	*	460
cg15574290	NA	NA	0.00478181	NA	Sus_scrofa.Sscrofa11.1.100	cg15574290	100515585	PAX2	PAX2_Intergenic_upstream	14	111780738	111780787	50	+	111780786	111780787	CATGTTTCTCTCTATTGTGCCATCATAAAAAAAACTCCGCTGGTGACTCG	Distal Intergenic	14	111834168	111914237	80070	1	PAX2-202	-53381	NA	NA	NA	FALSE	TRUE	FALSE	FALSE	FALSE	FALSE	FALSE	FALSE	TRUE	Intergenic_upstream	81	166	ENSSSCG00000010556	14	conserved gene and region	NA	NA	NA	NA	NA	NA
cg17217351	NA	NA	8.47579e-06	NA	Sus_scrofa.Sscrofa11.1.100	cg17217351	100512083	NEDD4L	NEDD4L_Exon	1	162422910	162422959	50	+	162422910	162422911	CGAGTCCAAGTTGTGGTTCGATTGTTATGATTGACATAGTATGTGCGCCC	Exon (NEDD4L-201/NEDD4L, exon 7 of 25)	1	162364055	162513556	149502	2	NEDD4L-201	90597	NEDD4L-201;NEDD4L-202;NEDD4L-203;NEDD4L-204;NEDD4L-205;NEDD4L-206;NEDD4L-207;NEDD4L-208;NEDD4L-209;NEDD4L-210	NEDD4L;NEDD4L;NEDD4L;NEDD4L;NEDD4L;NEDD4L;NEDD4L;NEDD4L;NEDD4L;NEDD4L	0;0;0;0;0;0;0;0;0;0	TRUE	FALSE	FALSE	FALSE	FALSE	TRUE	TRUE	FALSE	FALSE	Exon	4	5	ENSSSCG00000004919	1	conserved gene and region	NA	NA	NA	NA	NA	NA
cg12868827	NA	NA	-0.563239	NA	Sus_scrofa.Sscrofa11.1.100	cg12868827	100738340	ATP13A1	ATP13A1_Exon	2	58276607	58276656	50	-	58276655	58276656	GAAAATTCACCAGCGCTTTCATTTTGCCAGTGCCCTGAAGCGAATGTCCG	Exon (ATP13A1-201/ATP13A1, exon 14 of 46)	2	58267719	58296258	28540	1	ATP13A1-201	8888	ATP13A1-201;ATP13A1-202;ATP13A1-203	ATP13A1;ATP13A1;ATP13A1	0;0;0	TRUE	FALSE	FALSE	FALSE	FALSE	TRUE	FALSE	FALSE	FALSE	Exon	3	3	ENSSSCG00000013930	2	conserved gene and region	NA	NA	NA	NA	NA	NA
cg05022221	NA	NA	0.567645	NA	Sus_scrofa.Sscrofa11.1.100	cg05022221	100514347	DDX17	DDX17_Exon	5	9499244	9499293	50	-	9499244	9499245	CGTTGGAGGACCTGAAATTTTTACCCGAACCCAGGTTCTCCGGCGCTTGG	Exon (DDX17-201/DDX17, exon 12 of 14)	5	9485702	9505157	19456	1	DDX17-201	13542	DDX17-201;DDX17-202;DDX17-203	DDX17;DDX17;DDX17	0;0;0	TRUE	FALSE	FALSE	FALSE	FALSE	TRUE	TRUE	FALSE	FALSE	Exon	5	15	ENSSSCG00000000104	5	conserved gene and region	NA	NA	NA	NA	NA	NA
cg09564832	NA	NA	0.0625423	NA	Sus_scrofa.Sscrofa11.1.100	cg09564832	100156873	TENT5A	TENT5A_Exon	1	84546170	84546219	50	-	84546218	84546219	TCAGACTGTGAAGGACGTCGTGCTGGACTGCCTGTTGGACTTCTTACCCG	Promoter (<=1kb)	1	84545201	84552135	6935	1	TENT5A-201	969	TENT5A-201	TENT5A	0	TRUE	FALSE	TRUE	FALSE	FALSE	TRUE	FALSE	FALSE	FALSE	Exon	5	6	ENSSSCG00000004464	1	conserved gene and region	NA	NA	NA	NA	NA	NA
cg03734211	NA	NA	-0.255353	NA	Sus_scrofa.Sscrofa11.1.100	cg03734211	100739594	HOXC8	HOXC8_Exon	5	19222543	19222592	50	-	19222591	19222592	ACAGTCCCTTTATGGGGCTCAGCAAGAGGCGAGCGTGGTGCAATATCCCG	Promoter (<=1kb)	5	19221760	19225846	4087	1	HOXC8-201	783	HOXC8-201	HOXC8	0	TRUE	FALSE	TRUE	FALSE	FALSE	TRUE	FALSE	FALSE	FALSE	Exon	13	22	ENSSSCG00000038644	5	mapped to different genes	NA	NA	NA	NA	NA	NA
cg26375445	NA	NA	-0.024599	NA	Sus_scrofa.Sscrofa11.1.100	cg26375445	100157930	VRK1	VRK1_Intergenic_downstream	7	118506313	118506362	50	+	118506361	118506362	CAAATGTGGCTGAAATTGATAATTCCAAAGTGCTTCATTTCGGCTCCTCG	Distal Intergenic	7	117942973	118028925	85953	1	VRK1-202	563340	NA	NA	NA	FALSE	TRUE	FALSE	FALSE	FALSE	FALSE	FALSE	FALSE	TRUE	Intergenic_downstream	36	60	ENSSSCG00000002506	7	mapped to different genes	NA	NA	NA	NA	NA	NA
cg09915949	NA	NA	-0.0630194	NA	Sus_scrofa.Sscrofa11.1.100	cg09915949	100516296	EGR3	EGR3_Promoter	14	6948977	6949026	50	-	6948977	6948978	CGAAGGGGCGCGACGTCACAATGGAAGCTCCTCACAATGGAACATTAGAA	Promoter (<=1kb)	14	6945936	6948684	2749	2	EGR3-201	-342	EGR3-203;EGR3-202;EGR3-201	EGR3;EGR3;EGR3	0;0;0	TRUE	FALSE	TRUE	FALSE	FALSE	FALSE	TRUE	FALSE	FALSE	Promoter	10	18	ENSSSCG00000009630	14	conserved gene and region	NA	NA	NA	NA	NA	NA
cg13275239	NA	NA	-0.239725	NA	Sus_scrofa.Sscrofa11.1.100	cg13275239	100517710	UBAP2L	UBAP2L_Exon	4	95480032	95480081	50	-	95480080	95480081	CCCTGTATAGTATGGCAGGCTGGTGTAACTGTAGCCAGGAGGCAGCGCCG	Exon (UBAP2L-201/UBAP2L, exon 24 of 28)	4	95471126	95519712	48587	2	UBAP2L-201	39631	UBAP2L-201;UBAP2L-202;UBAP2L-203;UBAP2L-205;UBAP2L-204;UBAP2L-206;UBAP2L-207;UBAP2L-208;UBAP2L-209	UBAP2L;UBAP2L;UBAP2L;UBAP2L;UBAP2L;UBAP2L;UBAP2L;UBAP2L;UBAP2L	0;0;0;0;0;0;0;0;0	TRUE	FALSE	FALSE	FALSE	FALSE	TRUE	FALSE	FALSE	FALSE	Exon	10	15	ENSSSCG00000006553	4	conserved gene and region	NA	NA	NA	NA	NA	NA
cg04058245	NA	NA	0.0175451	NA	Sus_scrofa.Sscrofa11.1.100	cg04058245	100521981	PRMT9	PRMT9_Exon	8	81086288	81086337	50	-	81086288	81086289	CGATGCAGGTTTATTTGGAGAAGGAATTGTGGAGAGTTTGATTCATGCAT	Exon (PRMT9-201/PRMT9, exon 5 of 12)	8	81072565	81114580	42016	1	PRMT9-201	13723	PRMT9-201;PRMT9-202;PRMT9-203;PRMT9-204;TMEM184C-201	PRMT9;PRMT9;PRMT9;PRMT9;TMEM184C	0;0;0;0;0	TRUE	FALSE	FALSE	FALSE	FALSE	TRUE	TRUE	FALSE	FALSE	Exon	2	2	ENSSSCG00000009030	8	mapped to different genes	NA	NA	NA	NA	NA	NA
cg23691177	NA	NA	0.00020478	NA	Sus_scrofa.Sscrofa11.1.100	cg23691177	100526164	FANCL	FANCL_Intergenic_upstream	3	82705802	82705851	50	-	82705802	82705803	CGGGCTGCATCAGCACTCAAATCTTATCTTGTTAAATCAGACAAATGTAG	Distal Intergenic	3	83337208	83433359	96152	1	FANCL-201	-631406	NA	NA	NA	FALSE	TRUE	FALSE	FALSE	FALSE	FALSE	FALSE	FALSE	TRUE	Intergenic_upstream	76	98	ENSSSCG00000008394	3	mapped to different genes	NA	NA	NA	NA	NA	NA
cg26390542	NA	NA	-0.0198101	NA	Sus_scrofa.Sscrofa11.1.100	cg26390542	397109	DPYD	DPYD_Exon	4	119790362	119790411	50	+	119790410	119790411	GTCAGTGTTTTCCGTTTTCCTATTTTAACGTTTGTGTATAGTGGCAGGCG	Exon (NA, exon 1 of 2)	4	119931458	120712462	781005	1	DPYD-201	-141047	NA	NA	NA	TRUE	FALSE	FALSE	FALSE	FALSE	TRUE	FALSE	FALSE	FALSE	Exon	16	29	ENSSSCG00000006878	4	mapped to different genes	NA	NA	NA	NA	NA	NA
cg15897310	NA	NA	0.00290404	NA	Sus_scrofa.Sscrofa11.1.100	cg15897310	NA	CCN2	CCN2_fiveUTR	1	31674300	31674349	50	+	31674348	31674349	GAGGAATGTCCCTGTTTGTGTAGGACTCCATTCAGCTCATTGGCGAGCCG	Promoter (<=1kb)	1	31673798	31677696	3899	1	CCN2-202	502	CCN2-202;CCN2-201	CCN2;CCN2	0;-47	TRUE	FALSE	TRUE	TRUE	FALSE	TRUE	FALSE	FALSE	FALSE	fiveUTR	2	2	NA	NA	mapped to different genes	1	31674343	31674386	44	*	44
cg04138506	NA	NA	-0.0468753	NA	Sus_scrofa.Sscrofa11.1.100	cg04138506	100154759	HOXC4	HOXC4_Exon	5	19266285	19266334	50	+	19266285	19266286	CGGGATTCCAGCATCACCACCAGGAGCTGTACCCACCACCGCCTCCGCGC	Exon (HOXC4-201/HOXC4, exon 1 of 2)	5	19265081	19268257	3177	1	HOXC4-201	1204	HOXC4-201	HOXC4	0	TRUE	FALSE	FALSE	FALSE	FALSE	TRUE	FALSE	FALSE	FALSE	Exon	22	91	ENSSSCG00000038993	5	conserved gene and region	5	19266324	19266499	176	*	176
cg27633444	NA	NA	0.001063	NA	Sus_scrofa.Sscrofa11.1.100	cg27633444	100625162	NKX3-2	NKX3-2_Intergenic_downstream	8	9156585	9156634	50	-	9156585	9156586	CGACTCTCTTAAATCCACAACACTGGTGGGTGGTAAGGTAGAGGGATAAT	Distal Intergenic	8	9180233	9182693	2461	2	NKX3-2-201	26108	NA	NA	NA	FALSE	TRUE	FALSE	FALSE	FALSE	FALSE	FALSE	FALSE	TRUE	Intergenic_downstream	3	3	ENSSSCG00000034181	8	mapped to different genes	NA	NA	NA	NA	NA	NA
cg22684134	NA	NA	0.0039127	NA	Sus_scrofa.Sscrofa11.1.100	cg22684134	497636	DMD	DMD_Intergenic_upstream	X	29302915	29302964	50	-	29302915	29302916	CGCAGCACAAGGCAATTTTAAAATCCATTCTGTAAAAGCAACACTGTTTG	Distal Intergenic	19	27028231	29181689	2153459	2	DMD-205	-121275	NA	NA	NA	FALSE	TRUE	FALSE	FALSE	FALSE	FALSE	FALSE	FALSE	TRUE	Intergenic_upstream	12	39	ENSSSCG00000028148	X	conserved gene but different region	NA	NA	NA	NA	NA	NA
cg13496838	NA	NA	0.0315262	NA	Sus_scrofa.Sscrofa11.1.100	cg13496838	414901	PAX3	PAX3_Promoter	15	124193959	124194008	50	+	124193959	124193960	CGCCAGGAGTGTTGTAAAGACTGTCTGTCCTTAGAGAAGGTACCATTGTG	Promoter (<=1kb)	15	124188224	124193011	4788	2	PAX3-202	-948	PAX3-201;PAX3-202	PAX3;PAX3	0;0	FALSE	TRUE	TRUE	FALSE	FALSE	FALSE	FALSE	FALSE	FALSE	Promoter	3	16	ENSSSCG00000028418	15	mapped to different genes	NA	NA	NA	NA	NA	NA
cg17562187	NA	NA	-1.35627e-05	NA	Sus_scrofa.Sscrofa11.1.100	cg17562187	100519456	HOXA7	HOXA7_Exon	18	45408819	45408868	50	-	45408819	45408820	CGCGGGCTTGCCCTCCAGCCGGCCTTATGGCATTAAACCTGAACCGCTGT	Promoter (8-9kb)	18	45417203	45419136	1934	1	HOXA7-201	-8384	NA	NA	NA	TRUE	FALSE	TRUE	FALSE	FALSE	TRUE	TRUE	FALSE	FALSE	Exon	5	16	ENSSSCG00000016701	18	mapped to different genes	18	45408418	45408894	477	*	477
cg24020605	NA	NA	-0.219657	NA	Sus_scrofa.Sscrofa11.1.100	cg24020605	100622056	ESRRG	ESRRG_Intron	10	6937816	6937865	50	-	6937864	6937865	AATTAATGGATATCCACAAGGGCTTTGCTAATAACATGGGTTAATTACCG	Intron (ESRRG-202/ESRRG, intron 1 of 6)	10	6712841	6941501	228661	2	ESRRG-202	3636	ESRRG-202;ESRRG-203;ESRRG-201;ESRRG-204	ESRRG;ESRRG;ESRRG;ESRRG	0;0;0;0	TRUE	FALSE	FALSE	FALSE	FALSE	FALSE	TRUE	FALSE	FALSE	Intron	56	70	ENSSSCG00000010814	10	conserved gene and region	NA	NA	NA	NA	NA	NA
cg22822366	NA	NA	-0.129256	NA	Sus_scrofa.Sscrofa11.1.100	cg22822366	100512551	PIK3C2B	PIK3C2B_Exon	9	65087925	65087974	50	+	65087973	65087974	AGCAAAGGTCAACAAAATCATGGAAGCGGCTGGAAGGCTTGTCACCCCCG	Exon (PIK3C2B-201/PIK3C2B, exon 25 of 33)	9	65073738	65154538	80801	2	PIK3C2B-201	66564	PIK3C2B-201	PIK3C2B	0	TRUE	FALSE	FALSE	FALSE	FALSE	TRUE	FALSE	FALSE	FALSE	Exon	3	3	ENSSSCG00000015283	9	conserved gene and region	NA	NA	NA	NA	NA	NA
cg13528652	NA	NA	0.324593	NA	Sus_scrofa.Sscrofa11.1.100	cg13528652	100154370	SYNCRIP	SYNCRIP_Exon	1	54569788	54569837	50	+	54569836	54569837	CTGGCTGGTTGTACCCATCAGCTTTGCGCTTTCCTCCTACATTTCCACCG	Exon (SYNCRIP-203/SYNCRIP, exon 12 of 12)	1	54563113	54597562	34450	2	SYNCRIP-201	27725	SYNCRIP-201;SYNCRIP-202;SYNCRIP-203	SYNCRIP;SYNCRIP;SYNCRIP	0;0;0	TRUE	FALSE	FALSE	FALSE	FALSE	TRUE	TRUE	FALSE	FALSE	Exon	5	10	ENSSSCG00000004294	1	conserved gene and region	1	54569814	54569906	93	*	93
cg22851420	NA	NA	0.000411897	NA	Sus_scrofa.Sscrofa11.1.100	cg22851420	100144585	HPCAL4	HPCAL4_Exon	6	95508934	95508983	50	+	95508934	95508935	CGCCGTCCAGGTCGTACATCTCAAAGGCCCAGTTGAGCTTCTGCTCGAAG	Promoter (<=1kb)	6	95502679	95509432	6754	2	HPCAL4-203	449	HPCAL4-203;HPCAL4-202;HPCAL4-201;HPCAL4-204	HPCAL4;HPCAL4;HPCAL4;HPCAL4	0;0;0;0	TRUE	FALSE	TRUE	FALSE	FALSE	TRUE	FALSE	FALSE	FALSE	Exon	3	3	ENSSSCG00000023460	6	conserved gene and region	6	95508813	95509265	453	*	453
cg04426458	NA	NA	-0.000719431	NA	Sus_scrofa.Sscrofa11.1.100	cg04426458	100520467	EBF1	EBF1_Intron	16	64451783	64451832	50	-	64451783	64451784	CGGCATATTGCCTTTTTCAGTGAGGGCATGGCTGTTTATAGCACTTTCAT	Intron (EBF1-203/EBF1, intron 6 of 15)	16	64359000	64752243	393244	1	EBF1-201	92783	EBF1-201;EBF1-202;EBF1-203	EBF1;EBF1;EBF1	0;0;0	TRUE	FALSE	FALSE	FALSE	FALSE	FALSE	TRUE	FALSE	FALSE	Intron	65	86	ENSSSCG00000017046	16	conserved gene and region	NA	NA	NA	NA	NA	NA
cg08769194	NA	NA	-0.0623803	NA	Sus_scrofa.Sscrofa11.1.100	cg08769194	100514413	GTPBP2	GTPBP2_Exon	7	38604678	38604727	50	+	38604678	38604679	CGGAACAGCAGTTTGGCGCCCACCTTCAGGTACTCTGGGTGTTTCAGGAA	Exon (GTPBP2-201/GTPBP2, exon 12 of 12)	7	38603474	38613448	9975	2	GTPBP2-201	8721	GTPBP2-201;POLH-201;POLH-202;POLH-203;POLH-204	GTPBP2;POLH;POLH;POLH;POLH	0;36903;36890;36890;34937	TRUE	FALSE	FALSE	FALSE	FALSE	TRUE	FALSE	FALSE	FALSE	Exon	7	7	ENSSSCG00000001689	7	conserved gene but different region	NA	NA	NA	NA	NA	NA
cg05701280	NA	NA	0.174059	NA	Sus_scrofa.Sscrofa11.1.100	cg05701280	100523730	BCL11A	BCL11A_Exon	3	81287210	81287259	50	+	81287210	81287211	CGGGCAGGCCCAGCTCAAAAGAGGGCAGACGCAGCGACACTTGTGAGTAC	Exon (BCL11A-201/BCL11A, exon 6 of 7)	3	81196294	81296164	99871	1	BCL11A-201	90916	BCL11A-201;BCL11A-202;BCL11A-204;BCL11A-205;BCL11A-206	BCL11A;BCL11A;BCL11A;BCL11A;BCL11A	0;0;0;0;0	TRUE	FALSE	FALSE	FALSE	FALSE	TRUE	TRUE	FALSE	FALSE	Exon	44	201	ENSSSCG00000008392	3	conserved gene but different region	3	81287049	81287245	197	*	197
cg08783087	NA	NA	0.296228	NA	Sus_scrofa.Sscrofa11.1.100	cg08783087	100157496	PTPRA	PTPRA_Exon	17	32677543	32677592	50	+	32677543	32677544	CGGAAAGAATTGGAATGGCTCCCAGCTTGCTTGTATTTCTTAAACCTAAT	Exon (PTPRA-203/PTPRA, exon 5 of 22)	17	32633612	32701411	67800	2	PTPRA-203	23819	PTPRA-203;PTPRA-201;PTPRA-202;PTPRA-204;PTPRA-205	PTPRA;PTPRA;PTPRA;PTPRA;PTPRA	0;0;0;0;0	TRUE	FALSE	FALSE	FALSE	FALSE	TRUE	TRUE	FALSE	FALSE	Exon	4	4	ENSSSCG00000007166	17	conserved gene and region	NA	NA	NA	NA	NA	NA
cg05912002	NA	NA	0.0230467	NA	Sus_scrofa.Sscrofa11.1.100	cg05912002	106504882	CADM1	CADM1_Intron	9	42650694	42650743	50	-	42650694	42650695	CGGTAAAAATCTTTTAACTTTACATGATTTGTGAAGTCATATGTGAAGGA	Intron (CADM1-201/CADM1, intron 6 of 8)	9	42634855	42714123	79269	2	CADM1-201	63380	CADM1-201;CADM1-202;CADM1-204;CADM1-203;CADM1-206;CADM1-205;CADM1-207	CADM1;CADM1;CADM1;CADM1;CADM1;CADM1;CADM1	0;0;0;0;0;0;0	TRUE	FALSE	FALSE	FALSE	FALSE	FALSE	TRUE	FALSE	FALSE	Intron	38	106	ENSSSCG00000031831	9	conserved gene and region	NA	NA	NA	NA	NA	NA
cg22971559	NA	NA	-0.0316035	NA	Sus_scrofa.Sscrofa11.1.100	cg22971559	100152572	MAP3K20	MAP3K20_Exon	15	79299922	79299971	50	-	79299922	79299923	CGAGGTAAGACTACGTTTCTCCATTCAGGTACATAGATCAGAAAACAGTA	Exon (MAP3K20-201/MAP3K20, exon 9 of 13)	15	79173033	79331713	158681	1	MAP3K20-201	126889	MAP3K20-201;MAP3K20-202;MAP3K20-203	MAP3K20;MAP3K20;MAP3K20	0;0;0	TRUE	FALSE	FALSE	FALSE	FALSE	TRUE	TRUE	FALSE	FALSE	Exon	4	19	ENSSSCG00000015960	15	mapped to different genes	NA	NA	NA	NA	NA	NA
cg13692433	NA	NA	-0.340695	NA	Sus_scrofa.Sscrofa11.1.100	cg13692433	100515564	NCAM1	NCAM1_fiveUTR	9	40628728	40628777	50	+	40628776	40628777	GAGTTGCGAGTGTGCTGAGGCTGGGACTGTCACTCATTCTCCGATCAGCG	Promoter (<=1kb)	9	40628750	40942921	314172	1	NCAM1-201	0	NCAM1-201;NCAM1-203;NCAM1-202	NCAM1;NCAM1;NCAM1	0;0;0	TRUE	FALSE	TRUE	TRUE	FALSE	TRUE	FALSE	FALSE	FALSE	fiveUTR	2	16	ENSSSCG00000015045	9	conserved gene and region	NA	NA	NA	NA	NA	NA
cg04589802	NA	NA	0.0185349	NA	Sus_scrofa.Sscrofa11.1.100	cg04589802	NA	CBLN1	CBLN1_Intergenic_upstream	6	35301166	35301215	50	-	35301166	35301167	CGTAGGGCTAAATTAGTCACTGCCCCCATTAAAAATACAGCGGGGGGTTT	Downstream (1-2kb)	6	35515754	35519518	3765	1	CBLN1-201	-214588	ZNF423-201;ZNF423-202;ZNF423-205	ZNF423;ZNF423;ZNF423	0;0;0	FALSE	TRUE	FALSE	FALSE	FALSE	FALSE	FALSE	FALSE	FALSE	Intergenic_upstream	4	8	NA	NA	mapped to different genes	NA	NA	NA	NA	NA	NA
cg04626222	NA	NA	0.0638159	NA	Sus_scrofa.Sscrofa11.1.100	cg04626222	100736958	MID1IP1	MID1IP1_Intron	X	35054820	35054869	50	-	35054820	35054821	CGATTATAAAGCTCTTTGAAATATGAAGTGCTGCATGATAATATCTGTAA	Intron (NA, intron 4 of 1)	19	34763355	34766079	2725	1	MID1IP1-201	291514	NA	NA	NA	TRUE	FALSE	FALSE	FALSE	FALSE	FALSE	TRUE	FALSE	FALSE	Intron	26	51	ENSSSCG00000025447	X	mapped to different genes	NA	NA	NA	NA	NA	NA
cg15094970	NA	NA	0.036348	NA	Sus_scrofa.Sscrofa11.1.100	cg15094970	NA	DNAJC19	DNAJC19_Exon	13	119655764	119655813	50	-	119655812	119655813	TCTCTCTCTCTTTTAAAAAATCAGCCATTTGGGGTTTTAAGCCATAAACG	Exon (NA, exon 1 of 2)	13	118909497	118913278	3782	2	DNAJC19-201	-742535	NA	NA	NA	TRUE	FALSE	FALSE	FALSE	FALSE	TRUE	TRUE	FALSE	FALSE	Exon	7	84	NA	NA	mapped to different genes	NA	NA	NA	NA	NA	NA
cg04638416	NA	NA	0.0412903	NA	Sus_scrofa.Sscrofa11.1.100	cg04638416	100514455	MTA3	MTA3_Exon	3	97628996	97629045	50	+	97629044	97629045	ATCTTACATTCTGCCCTAATGGCAGCATAATTAATAGCAACAAACGGCCG	Exon (MTA3-201/MTA3, exon 15 of 18)	3	97601411	97782863	181453	2	MTA3-201	153818	MTA3-201;MTA3-202	MTA3;MTA3	0;156473	TRUE	FALSE	FALSE	FALSE	FALSE	TRUE	TRUE	FALSE	FALSE	Exon	2	2	ENSSSCG00000008464	3	conserved gene but different region	NA	NA	NA	NA	NA	NA
cg13931746	NA	NA	0.0200667	NA	Sus_scrofa.Sscrofa11.1.100	cg13931746	100515585	PAX2	PAX2_Intron	14	111797453	111797502	50	-	111797453	111797454	CGAAATAATAGAGTGATCCGGCAATGCGCTCCTGACCTTGCAGGACAGCT	Intron (NA, intron 1 of 1)	14	111834168	111914304	80137	1	PAX2-201	-36715	NA	NA	NA	TRUE	FALSE	FALSE	FALSE	FALSE	FALSE	TRUE	FALSE	FALSE	Intron	59	166	ENSSSCG00000010556	14	conserved gene but different region	NA	NA	NA	NA	NA	NA
cg15297110	NA	NA	-0.0724071	NA	Sus_scrofa.Sscrofa11.1.100	cg15297110	100521810	CXXC4	CXXC4_Exon	8	117101480	117101529	50	+	117101528	117101529	AAATTGCCAATCTGGCAGACTGCCCGCAGAATCATTCCTCCTCCTCCTCG	Exon (CXXC4-201/CXXC4, exon 2 of 3)	8	117097853	117121310	23458	1	CXXC4-201	3627	CXXC4-201	CXXC4	0	TRUE	FALSE	FALSE	FALSE	FALSE	TRUE	FALSE	FALSE	FALSE	Exon	18	30	ENSSSCG00000025621	8	mapped to different genes	NA	NA	NA	NA	NA	NA
cg11101903	NA	NA	0.201387	NA	Sus_scrofa.Sscrofa11.1.100	cg11101903	100157303	ZC3H14	ZC3H14_Exon	7	110469824	110469873	50	-	110469872	110469873	GACCAAATGACAGAGGATCTGTCCCTGTTTCTAGGGAACAACACAATTCG	Exon (ZC3H14-201/ZC3H14, exon 3 of 16)	7	110463517	110513272	49756	1	ZC3H14-201	6307	ZC3H14-201;ZC3H14-202;ZC3H14-203;ZC3H14-204;ZC3H14-205	ZC3H14;ZC3H14;ZC3H14;ZC3H14;ZC3H14	0;0;0;0;0	TRUE	FALSE	FALSE	FALSE	FALSE	TRUE	FALSE	FALSE	FALSE	Exon	4	4	ENSSSCG00000002426	7	conserved gene and region	NA	NA	NA	NA	NA	NA
cg18465972	NA	NA	-0.426818	NA	Sus_scrofa.Sscrofa11.1.100	cg18465972	100513359	ARID1A	ARID1A_Intron	6	84069396	84069445	50	-	84069396	84069397	CGGCTCTTTCTGGGTTATCAGGCGCCAGTCCAAGTCCTCCCAGGCAGCCA	Intron (ARID1A-201/ARID1A, intron 1 of 20)	6	84049365	84123384	74020	1	ARID1A-201	20031	ARID1A-201;ARID1A-202	ARID1A;ARID1A	0;0	TRUE	FALSE	FALSE	FALSE	FALSE	FALSE	TRUE	FALSE	FALSE	Intron	9	30	ENSSSCG00000003559	6	conserved gene and region	NA	NA	NA	NA	NA	NA
cg26067250	NA	NA	0.0252052	NA	Sus_scrofa.Sscrofa11.1.100	cg26067250	100522648	DLX1	DLX1_fiveUTR	15	78187174	78187223	50	-	78187222	78187223	AAGAGATGACCATGACCACCATGCCAGAAAGTCTCAACAGCCCCGTGTCG	5' UTR	15	78185790	78191297	5508	1	DLX1-201	1384	METAP1D-201;METAP1D-202;DLX1-201;DLX1-202	METAP1D;METAP1D;DLX1;DLX1	0;0;0;0	TRUE	FALSE	FALSE	TRUE	FALSE	TRUE	FALSE	FALSE	FALSE	fiveUTR	7	21	ENSSSCG00000015953	15	conserved gene but different region	NA	NA	NA	NA	NA	NA
cg04958293	NA	NA	-0.0585943	NA	Sus_scrofa.Sscrofa11.1.100	cg04958293	100152881	CASK	CASK_threeUTR	X	37168674	37168723	50	+	37168722	37168723	CACTACAACTAGGTAGTCTCTAGGGACCATGACCTGCTGACACAAGGCCG	3' UTR	19	37167577	37535650	368074	2	CASK-201	366927	CASK-201;CASK-202;CASK-203;CASK-204	CASK;CASK;CASK;CASK	0;0;0;0	TRUE	FALSE	FALSE	FALSE	TRUE	TRUE	FALSE	FALSE	FALSE	threeUTR	3	11	ENSSSCG00000012253	X	conserved gene and region	NA	NA	NA	NA	NA	NA
cg09449128	NA	NA	-0.0810014	NA	Sus_scrofa.Sscrofa11.1.100	cg09449128	110261214	FOXD3	FOXD3_Intergenic_upstream	6	149334018	149334067	50	-	149334018	149334019	CGTACATAAGTTTTGCTATTTGGCTTTTGTTTTTTGAATTAAAATAAAGG	Distal Intergenic	6	149154033	149155478	1446	2	FOXD3-201	-178589	NA	NA	NA	FALSE	TRUE	FALSE	FALSE	FALSE	FALSE	FALSE	FALSE	TRUE	Intergenic_upstream	16	35	ENSSSCG00000032215	6	mapped to different genes	NA	NA	NA	NA	NA	NA
cg12760766	NA	NA	-0.0312661	NA	Sus_scrofa.Sscrofa11.1.100	cg12760766	100156454	UNC5D	UNC5D_Intron	15	50421949	50421998	50	-	50421949	50421950	CGGCTCATTCAATGTTCTGGCAGTTAATGCAATGAAATAAAAATAATTTA	Intron (UNC5D-201/UNC5D, intron 3 of 17)	15	50201373	50802469	601097	2	UNC5D-201	380471	UNC5D-201;UNC5D-202;UNC5D-203;UNC5D-204	UNC5D;UNC5D;UNC5D;UNC5D	0;0;0;0	TRUE	FALSE	FALSE	FALSE	FALSE	FALSE	TRUE	FALSE	FALSE	Intron	2	13	ENSSSCG00000015830	15	conserved gene and region	NA	NA	NA	NA	NA	NA
cg09467987	NA	NA	0.0122905	NA	Sus_scrofa.Sscrofa11.1.100	cg09467987	100153907	FOXP4	FOXP4_Intron	7	36787259	36787308	50	+	36787259	36787260	CGAATTAGTCTCTCATCACGAATCAGGCTTCGAAATGAGGGAAAAAAGCC	Intron (FOXP4-201/FOXP4, intron 14 of 17)	7	36754754	36793527	38774	1	FOXP4-201	32505	FOXP4-201;FOXP4-202	FOXP4;FOXP4	0;0	TRUE	FALSE	FALSE	FALSE	FALSE	FALSE	TRUE	FALSE	FALSE	Intron	20	44	ENSSSCG00000001619	7	conserved gene and region	7	36787146	36787491	346	*	346
cg09474015	NA	NA	-0.274947	NA	Sus_scrofa.Sscrofa11.1.100	cg09474015	100519456	HOXA7	HOXA7_Exon	18	45408809	45408858	50	-	45408809	45408810	CGCTCTCCTTCGCGGGCTTGCCCTCCAGCCGGCCTTATGGCATTAAACCT	Promoter (8-9kb)	18	45417203	45419136	1934	1	HOXA7-201	-8394	NA	NA	NA	TRUE	FALSE	TRUE	FALSE	FALSE	TRUE	TRUE	FALSE	FALSE	Exon	5	16	ENSSSCG00000016701	18	mapped to different genes	18	45408418	45408894	477	*	477
cg20692569	NA	NA	0.0806003	NA	Sus_scrofa.Sscrofa11.1.100	cg20692569	100625784	FZD9	FZD9_Exon	3	10755169	10755218	50	-	10755169	10755170	CGGCATCGGCTACAACCTGACCCGCATGCCCAACCTGCTGGGCCACACGT	Promoter (<=1kb)	3	10754783	10757147	2365	1	FZD9-201	386	FZD9-201	FZD9	0	TRUE	FALSE	TRUE	FALSE	FALSE	TRUE	FALSE	FALSE	FALSE	Exon	1	1	ENSSSCG00000023004	3	conserved gene and region	3	10754637	10755394	758	*	758
cg25107978	NA	NA	-0.0348478	NA	Sus_scrofa.Sscrofa11.1.100	cg25107978	100518908	MBD6	MBD6_fiveUTR	5	22791853	22791902	50	+	22791853	22791854	CGCAGTGCCTTCTGGGAACGGAATCCCCAGGGCTGCCCCTGGCCCCCATG	Promoter (<=1kb)	5	22791437	22799126	7690	1	MBD6-201	416	DDIT3-201;DDIT3-202;MBD6-201	DDIT3;DDIT3;MBD6	-719;-2816;0	TRUE	FALSE	TRUE	TRUE	FALSE	TRUE	FALSE	FALSE	FALSE	fiveUTR	1	6	ENSSSCG00000000431	5	conserved gene but different region	5	22791691	22791999	309	*	309
cg06796779	NA	NA	-0.00159311	NA	Sus_scrofa.Sscrofa11.1.100	cg06796779	396912	GATA2	GATA2_Exon	13	71991159	71991208	50	-	71991159	71991160	CGGCTTCCCACCCACGCCACCCAAAGAAGTGTCTCCTGACCCTAGCACCA	Exon (GATA2-201/GATA2, exon 3 of 6)	13	71984063	71997622	13560	1	GATA2-201	7096	GATA2-201;GATA2-202	GATA2;GATA2	0;0	TRUE	FALSE	FALSE	FALSE	FALSE	TRUE	FALSE	FALSE	FALSE	Exon	2	12	ENSSSCG00000011618	13	conserved gene and region	NA	NA	NA	NA	NA	NA
cg23655167	NA	NA	0.00994881	NA	Sus_scrofa.Sscrofa11.1.100	cg23655167	100525671	CADPS2	CADPS2_Intron	18	24856757	24856806	50	+	24856805	24856806	ATAATGAAATTCCTTAACTACTTCTCTTTAACTTGCATGAAGAAAGCACG	Intron (CADPS2-203/CADPS2, intron 26 of 26)	18	24372544	24867275	494732	1	CADPS2-203	484213	CADPS2-203;CADPS2-204;CADPS2-201;CADPS2-202;CADPS2-206;CADPS2-205	CADPS2;CADPS2;CADPS2;CADPS2;CADPS2;CADPS2	0;0;0;0;0;0	TRUE	FALSE	FALSE	FALSE	FALSE	FALSE	TRUE	FALSE	FALSE	Intron	13	15	ENSSSCG00000016611	18	conserved gene and region	NA	NA	NA	NA	NA	NA
cg17285910	NA	NA	-0.585109	NA	Sus_scrofa.Sscrofa11.1.100	cg17285910	100152596	VPS52	VPS52_Exon	7	29635929	29635978	50	+	29635977	29635978	CTGATGGAGCTGAGGTCACTCTGAAAAGCTCCCAACATCTGCTCCATTCG	Exon (VPS52-201/VPS52, exon 5 of 19)	7	29624224	29638683	14460	2	VPS52-201	2705	RPS18-201;RPS18-202;VPS52-201;VPS52-202;VPS52-203;VPS52-204	RPS18;RPS18;VPS52;VPS52;VPS52;VPS52	-2855;-3172;0;0;0;0	TRUE	FALSE	FALSE	FALSE	FALSE	TRUE	FALSE	FALSE	FALSE	Exon	1	1	ENSSSCG00000001501	7	conserved gene but different region	NA	NA	NA	NA	NA	NA
cg23658721	NA	NA	0.00785991	NA	Sus_scrofa.Sscrofa11.1.100	cg23658721	100624659	NSF	NSF_Exon	12	17634516	17634565	50	-	17634564	17634565	GGAGTTCTCGTAGTAGACCAGGTCCCTCTCCGTGGGTGGCTTGAAGAGCG	Exon (WNT3-201/WNT3, exon 4 of 5)	12	17458990	17708903	249914	1	NSF-201	175526	NSF-201;NSF-202;WNT3-201	NSF;NSF;WNT3	0;0;0	TRUE	FALSE	FALSE	FALSE	FALSE	TRUE	TRUE	FALSE	FALSE	Exon	8	12	ENSSSCG00000017316	12	mapped to different genes	12	17634379	17634721	343	*	343
cg10221825	NA	NA	-0.0108837	NA	Sus_scrofa.Sscrofa11.1.100	cg10221825	100514608	GBX2	GBX2_Intergenic_upstream	15	136043062	136043111	50	+	136043110	136043111	TGGGGGATTATAAATGTTCACGCAATCAAGTTCATTAGGACTTCAAATCG	Distal Intergenic	15	136028865	136032117	3253	2	GBX2-201	-10945	NA	NA	NA	FALSE	TRUE	FALSE	FALSE	FALSE	FALSE	FALSE	FALSE	TRUE	Intergenic_upstream	5	14	ENSSSCG00000016319	15	conserved gene but different region	NA	NA	NA	NA	NA	NA
cg13313332	NA	NA	-0.145087	NA	Sus_scrofa.Sscrofa11.1.100	cg13313332	100155563	RPGRIP1	RPGRIP1_fiveUTR	7	77926970	77927019	50	+	77927018	77927019	GCTACAGTAAGTTATTCCAATTTTTTTTTAACATTTTTCCTGACTTTCCG	5' UTR	7	77814708	77903928	89221	2	RPGRIP1-201	-23042	NA	NA	NA	TRUE	FALSE	FALSE	TRUE	FALSE	TRUE	TRUE	FALSE	FALSE	fiveUTR	4	4	ENSSSCG00000002129	7	mapped to different genes	NA	NA	NA	NA	NA	NA
cg14451207	NA	NA	0.484715	NA	Sus_scrofa.Sscrofa11.1.100	cg14451207	100312972	HSD17B12	HSD17B12_Intron	2	18726712	18726761	50	-	18726712	18726713	CGATTCCTTCTCAGTTCGGAATGAACTGTGACTAGAGCCATGACGCAGCC	Intron (NA, intron 1 of 1)	2	18461111	18611782	150672	2	HSD17B12-204	-114979	NA	NA	NA	TRUE	FALSE	FALSE	FALSE	FALSE	FALSE	TRUE	FALSE	FALSE	Intron	13	22	ENSSSCG00000021739	2	conserved gene but different region	2	18726410	18726830	421	*	421
cg23787052	NA	NA	0.0293859	NA	Sus_scrofa.Sscrofa11.1.100	cg23787052	100519671	LRBA	LRBA_Intron	8	78368953	78369002	50	-	78369001	78369002	AAATAGGCTTTGTAGGAGATCTCAGTCTAGGGAACTAATTACTTGTGCCG	Intron (LRBA-201/LRBA, intron 37 of 51)	8	77970069	78645538	675470	1	LRBA-201	398884	LRBA-201;LRBA-202;LRBA-203;LRBA-204;LRBA-205;LRBA-206	LRBA;LRBA;LRBA;LRBA;LRBA;LRBA	0;0;0;0;0;0	TRUE	FALSE	FALSE	FALSE	FALSE	FALSE	TRUE	FALSE	FALSE	Intron	24	46	ENSSSCG00000009021	8	conserved gene and region	NA	NA	NA	NA	NA	NA
cg05337739	NA	NA	-0.266483	NA	Sus_scrofa.Sscrofa11.1.100	cg05337739	100038003	KLF7	KLF7_Intron	15	110379527	110379576	50	-	110379527	110379528	CGTGTGACCATGTAAGGTAAACAGGGGGCTCATGAAGTCACTGAGGACCA	Intron (KLF7-201/KLF7, intron 2 of 4)	15	110286436	110536189	249754	2	KLF7-201	156613	KLF7-201;KLF7-202;KLF7-203	KLF7;KLF7;KLF7	0;0;0	TRUE	FALSE	FALSE	FALSE	FALSE	FALSE	TRUE	FALSE	FALSE	Intron	7	24	ENSSSCG00000029998	15	mapped to different genes	15	110379473	110379528	56	*	56
cg10423457	NA	NA	0.00544302	NA	Sus_scrofa.Sscrofa11.1.100	cg10423457	NA	FGFR2	FGFR2_Exon	14	131262037	131262086	50	+	131262085	131262086	TATTGTTGGGCCCCAAGTGCACCCCATCCTTAGTCCAACTGATCACGGCG	Exon (FGFR2-203/FGFR2, exon 3 of 18)	14	131181710	131285880	104171	2	FGFR2-201	23794	FGFR2-201;FGFR2-203;FGFR2-207;FGFR2-206;FGFR2-205;FGFR2-202;FGFR2-204	FGFR2;FGFR2;FGFR2;FGFR2;FGFR2;FGFR2;FGFR2	0;0;0;0;0;0;0	TRUE	FALSE	FALSE	FALSE	FALSE	TRUE	TRUE	FALSE	FALSE	Exon	10	10	NA	NA	mapped to different genes	14	131262082	131262137	56	*	56
cg14523578	NA	NA	0.00611699	NA	Sus_scrofa.Sscrofa11.1.100	cg14523578	100153303	ELAVL2	ELAVL2_Intron	1	198988199	198988248	50	+	198988199	198988200	CGACCTACTAAAAAGCAACAAGGAGAAAGACATCGTCTTTTTGAAAAAAC	Intron (ELAVL2-202/ELAVL2, intron 2 of 8)	1	198964132	199136545	172414	1	ELAVL2-201	24067	ELAVL2-201;ELAVL2-202;ELAVL2-203	ELAVL2;ELAVL2;ELAVL2	0;0;0	TRUE	FALSE	FALSE	FALSE	FALSE	FALSE	TRUE	FALSE	FALSE	Intron	14	34	ENSSSCG00000005130	1	conserved gene but different region	NA	NA	NA	NA	NA	NA
cg19279986	NA	NA	-0.0641716	NA	Sus_scrofa.Sscrofa11.1.100	cg19279986	102166542	ZBTB40	ZBTB40_Intergenic_upstream	6	80419921	80419970	50	-	80419969	80419970	GTGTTCGTGTCCTCTATGGCGCTGTCAATAAAGAACGGCAGTTTGAATCG	Distal Intergenic	6	80450052	80485378	35327	1	ZBTB40-202	-30131	NA	NA	NA	FALSE	TRUE	FALSE	FALSE	FALSE	FALSE	FALSE	FALSE	TRUE	Intergenic_upstream	3	3	ENSSSCG00000026276	6	conserved gene but different region	6	80419738	80419996	259	*	259
cg05446945	NA	NA	0.0602516	NA	Sus_scrofa.Sscrofa11.1.100	cg05446945	100738374	ZNF865	ZNF865_Exon	6	59735541	59735590	50	+	59735541	59735542	CGCCTGTGGCAAGACCTTCCGCTACCGCTCCAACCTGCTGGAGCACCAGC	Exon (ZNF865-202/ZNF865, exon 3 of 3)	6	59732748	59735916	3169	1	ZNF865-202	2793	ZNF784-201;ZNF865-202;ZNF865-201	ZNF784;ZNF865;ZNF865	5748;0;0	TRUE	FALSE	FALSE	FALSE	FALSE	TRUE	TRUE	FALSE	FALSE	Exon	1	1	ENSSSCG00000029156	6	mapped to different genes	6	59735172	59735623	452	*	452
cg07340783	NA	NA	0.0332996	NA	Sus_scrofa.Sscrofa11.1.100	cg07340783	497636	DMD	DMD_Intergenic_upstream	X	29303293	29303342	50	+	29303341	29303342	TGCCTAACATGATTCTTTCAGTCATTTATTATGCAGCTGCTACAACGTCG	Distal Intergenic	19	27028231	29181689	2153459	2	DMD-205	-121604	NA	NA	NA	FALSE	TRUE	FALSE	FALSE	FALSE	FALSE	FALSE	FALSE	TRUE	Intergenic_upstream	12	39	ENSSSCG00000028148	X	conserved gene but different region	NA	NA	NA	NA	NA	NA
cg05519487	NA	NA	0.0444466	NA	Sus_scrofa.Sscrofa11.1.100	cg05519487	NA	SIX1	SIX1_fiveUTR	1	189628183	189628232	50	-	189628231	189628232	GTTCTGAAAAATAGATCACGTTTCGTTATCTTTAGTGGGAATCTGCAACG	Promoter (<=1kb)	1	189619853	189628187	8335	2	SIX1-201	0	SIX1-201	SIX1	0	TRUE	FALSE	TRUE	TRUE	FALSE	TRUE	FALSE	FALSE	FALSE	fiveUTR	2	18	NA	NA	mapped to different genes	1	189628201	189628322	122	*	122
cg21219688	NA	NA	0.0348138	NA	Sus_scrofa.Sscrofa11.1.100	cg21219688	100516258	SPTBN1	SPTBN1_Intron	3	86595384	86595433	50	-	86595384	86595385	CGTCTGCTATTAAAGTTTTTGTAGTTTTGGTAGGTTTGAGAGCGGTAACT	Intron (SPTBN1-201/SPTBN1, intron 33 of 36)	3	86585050	86783471	198422	2	SPTBN1-201	188038	SPTBN1-201;SPTBN1-202;SPTBN1-203;SPTBN1-204;SPTBN1-205	SPTBN1;SPTBN1;SPTBN1;SPTBN1;SPTBN1	0;0;0;0;0	TRUE	FALSE	FALSE	FALSE	FALSE	FALSE	TRUE	FALSE	FALSE	Intron	2	5	ENSSSCG00000040786	3	conserved gene but different region	NA	NA	NA	NA	NA	NA
cg05605166	NA	NA	0.000663841	NA	Sus_scrofa.Sscrofa11.1.100	cg05605166	100520484	TET3	TET3_Exon	3	68967252	68967301	50	+	68967300	68967301	CTGAGTAGGGGGCAGCAGGCTGTCCCTGGAGGGACTAGGTGCAAATAGCG	Exon (TET3-201/TET3, exon 4 of 12)	3	68918933	69020986	102054	2	TET3-201	53685	TET3-201	TET3	0	TRUE	FALSE	FALSE	FALSE	FALSE	TRUE	FALSE	FALSE	FALSE	Exon	6	10	ENSSSCG00000008292	3	conserved gene and region	NA	NA	NA	NA	NA	NA
cg25533817	NA	NA	0.218712	NA	Sus_scrofa.Sscrofa11.1.100	cg25533817	100233199	NOL11	NOL11_Exon	12	14010953	14011002	50	-	14010953	14010954	CGGGAATACGAGAAAAACATGCATGAACAAACCAACATAAAAGTTTGCAA	Exon (NOL11-202/NOL11, exon 8 of 25)	12	13741220	14019691	278472	1	NOL11-201	269733	NOL11-201;NOL11-202;NOL11-203;NOL11-204	NOL11;NOL11;NOL11;NOL11	0;0;0;0	TRUE	FALSE	FALSE	FALSE	FALSE	TRUE	TRUE	FALSE	FALSE	Exon	2	2	ENSSSCG00000017274	12	mapped to different genes	NA	NA	NA	NA	NA	NA
cg19526944	NA	NA	0.676093	NA	Sus_scrofa.Sscrofa11.1.100	cg19526944	100512817	TENM3	TENM3_Exon	15	44398305	44398354	50	+	44398305	44398306	CGCGTGCAGACCAACGTGCTCAACATCGCCAACGAGGACTGCATCAAGGT	Exon (TENM3-201/TENM3, exon 28 of 29)	15	43787465	44399718	612254	1	TENM3-201	610840	TENM3-201;TENM3-202;TENM3-203	TENM3;TENM3;TENM3	0;0;0	TRUE	FALSE	FALSE	FALSE	FALSE	TRUE	FALSE	FALSE	FALSE	Exon	14	41	ENSSSCG00000015774	15	conserved gene and region	15	44398196	44398954	759	*	759
cg25563325	NA	NA	-0.0823526	NA	Sus_scrofa.Sscrofa11.1.100	cg25563325	100152937	GRK5	GRK5_fiveUTR	14	129114440	129114489	50	-	129114440	129114441	CGACTGTCAATGGAGCTGGAAAACATCGTGGCCAACACGGTCTTGCTGAA	Promoter (<=1kb)	14	129113602	129347153	233552	1	GRK5-201	838	GRK5-201;GRK5-202;GRK5-203	GRK5;GRK5;GRK5	0;0;0	TRUE	FALSE	TRUE	TRUE	FALSE	TRUE	FALSE	FALSE	FALSE	fiveUTR	1	2	ENSSSCG00000010683	14	conserved gene and region	14	129114252	129114478	227	*	227
cg13651176	NA	NA	-0.212636	NA	Sus_scrofa.Sscrofa11.1.100	cg13651176	100517289	RNF220	RNF220_Intron	6	166904159	166904208	50	-	166904207	166904208	GACCATTTTCATTCAGGAAAATCAATAGACAACTTACTGTGATGTACGCG	Intron (RNF220-203/RNF220, intron 1 of 2)	6	166706320	166910873	204554	2	RNF220-203	6665	RNF220-201;RNF220-203	RNF220;RNF220	0;0	TRUE	FALSE	FALSE	FALSE	FALSE	FALSE	TRUE	FALSE	FALSE	Intron	137	145	ENSSSCG00000037341	6	conserved gene and region	NA	NA	NA	NA	NA	NA
cg25745712	NA	NA	-0.000837681	NA	Sus_scrofa.Sscrofa11.1.100	cg25745712	100156280	GREM1	GREM1_Promoter	1	136616845	136616894	50	+	136616893	136616894	ATTTGCTGTGCATTCCAGGCGCGGTTCCCTGGGGTGACCTCTCCCAGCCG	Promoter (<=1kb)	1	136617069	136629292	12224	1	GREM1-201	-175	GREM1-201;GREM1-202	GREM1;GREM1	-175;-211	FALSE	TRUE	TRUE	FALSE	FALSE	FALSE	FALSE	FALSE	FALSE	Promoter	4	4	ENSSSCG00000033657	1	conserved gene but different region	1	136616402	136617134	733	*	733
cg15043910	NA	NA	0.257213	NA	Sus_scrofa.Sscrofa11.1.100	cg15043910	NA	PCSK2	PCSK2_Exon	17	25122468	25122517	50	+	25122468	25122469	CGAAGAGTACTTAGGGTTTCTCCATAATTGACATCAGCAGGTGAAATGGC	Exon (NA, exon 10 of 2)	17	25681102	25923004	241903	1	PCSK2-202	-558585	NA	NA	NA	TRUE	FALSE	FALSE	FALSE	FALSE	TRUE	TRUE	FALSE	FALSE	Exon	2	2	NA	NA	mapped to different genes	NA	NA	NA	NA	NA	NA
cg21471303	NA	NA	-0.00415382	NA	Sus_scrofa.Sscrofa11.1.100	cg21471303	100523757	ARFGEF2	ARFGEF2_Exon	17	50714557	50714606	50	-	50714605	50714606	CTATGGCCACACCTTTGAAAAGCACTGGTGGCAGGACCTGTTCAGAATCG	Exon (ARFGEF2-201/ARFGEF2, exon 30 of 40)	17	50631092	50729530	98439	1	ARFGEF2-201	83465	ARFGEF2-201;ARFGEF2-202;ARFGEF2-203	ARFGEF2;ARFGEF2;ARFGEF2	0;0;0	TRUE	FALSE	FALSE	FALSE	FALSE	TRUE	FALSE	FALSE	FALSE	Exon	4	5	ENSSSCG00000007460	17	conserved gene and region	NA	NA	NA	NA	NA	NA
cg19766374	NA	NA	0.210879	NA	Sus_scrofa.Sscrofa11.1.100	cg19766374	100622420	DNM3	DNM3_Exon	9	114471124	114471173	50	+	114471172	114471173	TCTTTGCTATTTCAGGGAACCAATCTTCCGCCTTCAAGGCAAATTGTACG	Exon (DNM3-201/DNM3, exon 14 of 20)	9	114262782	114518700	255919	1	DNM3-205	208342	DNM3-205;DNM3-204;DNM3-203;DNM3-202;DNM3-201;DNM3-206;DNM3-207;DNM3-208	DNM3;DNM3;DNM3;DNM3;DNM3;DNM3;DNM3;DNM3	0;0;0;0;0;0;0;0	TRUE	FALSE	FALSE	FALSE	FALSE	TRUE	TRUE	FALSE	FALSE	Exon	4	6	ENSSSCG00000038958	9	conserved gene but different region	NA	NA	NA	NA	NA	NA
cg26120323	NA	NA	0.0441118	NA	Sus_scrofa.Sscrofa11.1.100	cg26120323	100515427	MPPED2	MPPED2_Exon	2	30093931	30093980	50	-	30093931	30093932	CGGTTTGTCTGCATCTCAGACACACACTCCAGAACAGATGGTATCCAGAT	Exon (MPPED2-203/MPPED2, exon 3 of 7)	2	30040337	30288102	247766	1	MPPED2-203	53594	MPPED2-203;MPPED2-202;MPPED2-201	MPPED2;MPPED2;MPPED2	0;0;0	TRUE	FALSE	FALSE	FALSE	FALSE	TRUE	FALSE	FALSE	FALSE	Exon	6	40	ENSSSCG00000013327	2	conserved gene and region	NA	NA	NA	NA	NA	NA
cg21583981	NA	NA	-0.160627	NA	Sus_scrofa.Sscrofa11.1.100	cg21583981	100153595	PTPRG	PTPRG_Exon	13	43133570	43133619	50	-	43133570	43133571	CGTGTTGGTGGATTTTGTTCCTGAAAATCACCAGTTCCGTGCTCCATTAT	Exon (NA, exon 1 of 2)	13	43548770	43869270	320501	1	PTPRG-201	-415200	NA	NA	NA	TRUE	FALSE	FALSE	FALSE	FALSE	TRUE	FALSE	FALSE	FALSE	Exon	8	24	ENSSSCG00000011485	13	conserved gene and region	NA	NA	NA	NA	NA	NA
cg19824897	NA	NA	-0.334096	NA	Sus_scrofa.Sscrofa11.1.100	cg19824897	100153235	RBM26	RBM26_fiveUTR	11	51419999	51420048	50	-	51420047	51420048	CTTGAGTGCCTCGAAGTTTTCAATGATCATTTTAGAAACCATCCACAGCG	Promoter (<=1kb)	11	51337488	51420460	82973	2	RBM26-201	412	NDFIP2-201;NDFIP2-202;RBM26-201;RBM26-202;RBM26-204;RBM26-205;RBM26-206	NDFIP2;NDFIP2;RBM26;RBM26;RBM26;RBM26;RBM26	-118;-685;0;0;0;0;0	TRUE	FALSE	TRUE	TRUE	FALSE	TRUE	TRUE	FALSE	FALSE	fiveUTR	2	16	ENSSSCG00000009479	11	conserved gene and region	11	51420047	51420383	337	*	337
cg11072856	NA	NA	-0.0014579	NA	Sus_scrofa.Sscrofa11.1.100	cg11072856	100155958	SRF	SRF_fiveUTR	7	38213290	38213339	50	+	38213290	38213291	CGCCATAAAAGGAAACATTGTATCTCTTTATATGGGGGGAAGGGTCGGGG	Promoter (<=1kb)	7	38213063	38222140	9078	1	SRF-201	227	SRF-201	SRF	0	TRUE	FALSE	TRUE	TRUE	FALSE	TRUE	FALSE	FALSE	FALSE	fiveUTR	2	12	ENSSSCG00000001661	7	conserved gene but different region	7	38213082	38213291	210	*	210
cg21682340	NA	NA	0.000735407	NA	Sus_scrofa.Sscrofa11.1.100	cg21682340	100513153	GSE1	GSE1_Intron	6	3402156	3402205	50	-	3402204	3402205	CTTTTTATTTTACATAGGTTCTCTATAAAATGATTTAAATCAATTGCCCG	Intron (GSE1-202/GSE1, intron 1 of 15)	6	3246737	3424495	177759	2	GSE1-202	22290	GSE1-202	GSE1	0	TRUE	FALSE	FALSE	FALSE	FALSE	FALSE	TRUE	FALSE	FALSE	Intron	9	19	ENSSSCG00000002664	6	conserved gene but different region	NA	NA	NA	NA	NA	NA
cg12645567	NA	NA	-0.00126322	NA	Sus_scrofa.Sscrofa11.1.100	cg12645567	110259938	TFAP4	TFAP4_Promoter	3	38048585	38048634	50	-	38048585	38048586	CGTTTGTAAATTGCAAACAGACCCACGTGGTTCTGCAGCAGTCCCGGCCA	Promoter (<=1kb)	3	38048128	38060819	12692	1	TFAP4-201	457	TFAP4-201;TFAP4-202	TFAP4;TFAP4	0;-1674	TRUE	FALSE	TRUE	FALSE	FALSE	FALSE	TRUE	FALSE	FALSE	Promoter	10	11	ENSSSCG00000040215	3	conserved gene and region	3	38048398	38048686	289	*	289
cg07843568	NA	NA	-0.0256101	NA	Sus_scrofa.Sscrofa11.1.100	cg07843568	100512395	MIDN	MIDN_Exon	2	77207732	77207781	50	+	77207732	77207733	CGCCCCTCTCTGGGCTCTGGGGTCCCTGTCGGTGCCACGGACGCTTAAAT	Exon (MIDN-201/MIDN, exon 4 of 8)	2	77203991	77211476	7486	2	MIDN-202	3695	MIDN-202;MIDN-201	MIDN;MIDN	0;0	TRUE	FALSE	FALSE	FALSE	FALSE	TRUE	TRUE	FALSE	FALSE	Exon	2	2	ENSSSCG00000013432	2	conserved gene and region	2	77207687	77207865	179	*	179
cg27215796	NA	NA	-0.0162332	NA	Sus_scrofa.Sscrofa11.1.100	cg27215796	100524188	FUBP3	FUBP3_Intergenic_upstream	1	270625874	270625923	50	-	270625874	270625875	CGAGACAAGAGGAGAAAAATAGAGGCAAACATCCGTAATTTTCTCTGTGG	Distal Intergenic	1	270652398	270705033	52636	1	FUBP3-202	-26524	NA	NA	NA	FALSE	TRUE	FALSE	FALSE	FALSE	FALSE	FALSE	FALSE	TRUE	Intergenic_upstream	3	6	ENSSSCG00000005702	1	conserved gene and region	NA	NA	NA	NA	NA	NA
cg11155697	NA	NA	0.254985	NA	Sus_scrofa.Sscrofa11.1.100	cg11155697	100522700	HOXB5	HOXB5_Promoter	12	24847908	24847957	50	+	24847908	24847909	CGTAAATTCTCGCTGATGACCTCAAGAGGTAATTCATGCTCTATGGTTAC	Promoter (<=1kb)	12	24845225	24847845	2621	2	HOXB5-201	-63	HOXB5-201;HOXB6-201	HOXB5;HOXB6	0;0	FALSE	TRUE	TRUE	FALSE	FALSE	FALSE	FALSE	FALSE	FALSE	Promoter	9	34	ENSSSCG00000017540	12	conserved gene but different region	NA	NA	NA	NA	NA	NA
cg15545854	NA	NA	-0.0192952	NA	Sus_scrofa.Sscrofa11.1.100	cg15545854	NA	ELAVL4	ELAVL4_Intron	6	161872888	161872937	50	+	161872936	161872937	TGTGTTCTCATGATAGCCACCTGCTCCCTACTCGGCTTCTCCTCTGTTCG	Intron (ELAVL4-205/ELAVL4, intron 1 of 6)	6	161786352	161874043	87692	2	ELAVL4-205	1106	ELAVL4-205;ELAVL4-204;ELAVL4-203;ELAVL4-202;ELAVL4-201;ELAVL4-207;ELAVL4-208;ELAVL4-209	ELAVL4;ELAVL4;ELAVL4;ELAVL4;ELAVL4;ELAVL4;ELAVL4;ELAVL4	0;0;0;0;0;0;0;0	TRUE	FALSE	FALSE	FALSE	FALSE	FALSE	TRUE	FALSE	FALSE	Intron	10	34	ENSSSCG00000037291	6	conserved gene and region	NA	NA	NA	NA	NA	NA
cg18522824	NA	NA	0.010028	NA	Sus_scrofa.Sscrofa11.1.100	cg18522824	100620451	HOXA10	HOXA10_Exon	18	45404325	45404374	50	-	45404373	45404374	GATTTAGGTAGTTTCCTGTTGTTGGGATCCACCTTTCTCTCGACAGCACG	Exon (ssc-mir-196b-1.1-201/ssc-mir-196b-1.1-201, exon 1 of 1)	18	45399477	45403257	3781	1	HOXA10-204	4897	HOXA10-201;HOXA10-202;HOXA10-203;HOXA10-204	HOXA10;HOXA10;HOXA10;HOXA10	0;0;0;0	TRUE	FALSE	FALSE	FALSE	FALSE	TRUE	TRUE	FALSE	FALSE	Exon	5	17	ENSSSCG00000021204	18	mapped to different genes	18	45404365	45404526	162	*	162
cg26112578	NA	NA	0.0319263	NA	Sus_scrofa.Sscrofa11.1.100	cg26112578	100515116	PPP1R3F	PPP1R3F_fiveUTR	X	43329059	43329108	50	+	43329059	43329060	CGCTATGAGACCCCTGAGGGCACTTTCTGGGCCAACAACCACGGCCGCAA	Promoter (<=1kb)	19	43328127	43344492	16366	1	PPP1R3F-201	932	FOXP3-201;PPP1R3F-201;PPP1R3F-202	FOXP3;PPP1R3F;PPP1R3F	-324;0;0	TRUE	FALSE	TRUE	TRUE	FALSE	TRUE	FALSE	FALSE	FALSE	fiveUTR	8	8	ENSSSCG00000022584	X	conserved gene and region	X	43328947	43329158	212	*	212
cg27286591	NA	NA	0.00146926	NA	Sus_scrofa.Sscrofa11.1.100	cg27286591	100627966	TSHZ3	TSHZ3_Intron	6	41379433	41379482	50	+	41379481	41379482	AATGATAATACACAATTTTAGCACTGACGCTTGGCTGATTTAGGTGTTCG	Intron (TSHZ3-201/TSHZ3, intron 1 of 1)	6	41345468	41423751	78284	2	TSHZ3-201	44269	TSHZ3-201	TSHZ3	0	TRUE	FALSE	FALSE	FALSE	FALSE	FALSE	TRUE	FALSE	FALSE	Intron	22	81	ENSSSCG00000025214	6	conserved gene and region	NA	NA	NA	NA	NA	NA
cg17230508	NA	NA	-0.00462829	NA	Sus_scrofa.Sscrofa11.1.100	cg17230508	100524381	DMBX1	DMBX1_Promoter	6	164984242	164984291	50	+	164984290	164984291	AAACAGAATCAATTATATATTTAAAAGGTGCCGCCCCGCAATTCCTGGCG	Promoter (6-7kb)	6	164971177	164977498	6322	2	DMBX1-201	-6744	NA	NA	NA	FALSE	TRUE	TRUE	FALSE	FALSE	FALSE	FALSE	FALSE	FALSE	Promoter	12	53	ENSSSCG00000003900	6	conserved gene and region	NA	NA	NA	NA	NA	NA
cg09554213	NA	NA	0.121107	NA	Sus_scrofa.Sscrofa11.1.100	cg09554213	100154759	HOXC4	HOXC4_Intergenic_downstream	5	19295449	19295498	50	+	19295449	19295450	CGCGTGATTTATGACTTCAATCTTGGTTCACCGAGAGTTCACACGGCTTT	Distal Intergenic	5	19265081	19268257	3177	1	HOXC4-201	30368	NA	NA	NA	FALSE	TRUE	FALSE	FALSE	FALSE	FALSE	FALSE	FALSE	TRUE	Intergenic_downstream	31	91	ENSSSCG00000038993	5	mapped to different genes	5	19295119	19295530	412	*	412
cg14290519	NA	NA	-0.000260915	NA	Sus_scrofa.Sscrofa11.1.100	cg14290519	100526145	RANBP17	RANBP17_Intron	16	52907320	52907369	50	-	52907368	52907369	AAGTGCTGTTTGCAACATTTGGCACTTAGTGCGAAAACTTTTAATGTGCG	Intron (RANBP17-201/RANBP17, intron 20 of 28)	16	52836294	53160162	323869	2	RANBP17-201	252793	RANBP17-201;RANBP17-202;RANBP17-203	RANBP17;RANBP17;RANBP17	0;0;0	TRUE	FALSE	FALSE	FALSE	FALSE	FALSE	TRUE	FALSE	FALSE	Intron	24	33	ENSSSCG00000017000	16	conserved gene and region	NA	NA	NA	NA	NA	NA
cg12934146	NA	NA	-0.00155869	NA	Sus_scrofa.Sscrofa11.1.100	cg12934146	100152102	DCC	DCC_Intergenic_upstream	1	101846322	101846371	50	+	101846370	101846371	TTGGGTACCCAAGCTGGCTTTTGTACTCTTCGGAGCTTCCTTGTTCAGCG	Distal Intergenic	1	102080200	103087249	1007050	1	DCC-201	-233829	NA	NA	NA	FALSE	TRUE	FALSE	FALSE	FALSE	FALSE	FALSE	FALSE	TRUE	Intergenic_upstream	4	6	ENSSSCG00000040836	1	conserved gene but different region	NA	NA	NA	NA	NA	NA
cg25114632	NA	NA	0.131096	NA	Sus_scrofa.Sscrofa11.1.100	cg25114632	100514805	KMT2C	KMT2C_Exon	18	5155776	5155825	50	+	5155776	5155777	CGTGTGACAAAGGGTATCATACTTTTTGTCTTCAACCAGTTATGAAATCA	Exon (KMT2C-201/KMT2C, exon 10 of 62)	18	4993196	5279042	285847	1	KMT2C-201	162580	KMT2C-201;KMT2C-202;KMT2C-203;KMT2C-204	KMT2C;KMT2C;KMT2C;KMT2C	0;0;0;0	TRUE	FALSE	FALSE	FALSE	FALSE	TRUE	FALSE	FALSE	FALSE	Exon	3	4	ENSSSCG00000020663	18	conserved gene and region	NA	NA	NA	NA	NA	NA
cg12234807	NA	NA	0.339528	NA	Sus_scrofa.Sscrofa11.1.100	cg12234807	110261214	FOXD3	FOXD3_Intergenic_downstream	6	149151602	149151651	50	+	149151602	149151603	CGCGGAAATATGAGCGAGTAATTTTATAAGTAACAAAGGATCAGGGATGG	Downstream (2-3kb)	6	149154033	149155478	1446	2	FOXD3-201	3827	FOXD3-201	FOXD3	0	FALSE	TRUE	FALSE	FALSE	FALSE	FALSE	FALSE	FALSE	FALSE	Intergenic_downstream	5	35	ENSSSCG00000032215	6	mapped to different genes	6	149151473	149151617	145	*	145
cg06956589	NA	NA	-0.183545	NA	Sus_scrofa.Sscrofa11.1.100	cg06956589	100522271	DOCK9	DOCK9_Exon	11	67817232	67817281	50	+	67817280	67817281	AGGCTGCCCAGCTGCTGCAATCTGGCATGCATCATTCCTGTTCTGTTACG	Exon (DOCK9-204/DOCK9, exon 38 of 54)	11	67764009	67949413	185405	2	DOCK9-201	132132	DOCK9-201;DOCK9-202;DOCK9-204;DOCK9-203;DOCK9-206;DOCK9-205;DOCK9-208;DOCK9-207;DOCK9-209;DOCK9-210	DOCK9;DOCK9;DOCK9;DOCK9;DOCK9;DOCK9;DOCK9;DOCK9;DOCK9;DOCK9	0;0;0;0;0;0;0;0;0;0	TRUE	FALSE	FALSE	FALSE	FALSE	TRUE	TRUE	FALSE	FALSE	Exon	4	4	ENSSSCG00000022112	11	conserved gene but different region	NA	NA	NA	NA	NA	NA
cg20860111	NA	NA	0.724242	NA	Sus_scrofa.Sscrofa11.1.100	cg20860111	100154659	SPTB	SPTB_Promoter	7	88954398	88954447	50	-	88954446	88954447	AGATATAAATAACATTATCTGAGGAGGGACATTCCTGCCGGGGGACATCG	Promoter (<=1kb)	7	88812718	88954306	141589	2	SPTB-202	-141	SPTB-202;SPTB-203;SPTB-204	SPTB;SPTB;SPTB	0;0;0	FALSE	TRUE	TRUE	FALSE	FALSE	FALSE	FALSE	FALSE	FALSE	Promoter	4	6	ENSSSCG00000002277	7	conserved gene and region	7	88954436	88954707	272	*	272
cg11707875	NA	NA	0.0269348	NA	Sus_scrofa.Sscrofa11.1.100	cg11707875	100518133	KLHL14	KLHL14_Promoter	6	116613154	116613203	50	-	116613154	116613155	CGTAAATGACTGCGATTTCAAACATCTTTGGAAGAAAGAAGGGGAAAAAG	Promoter (1-2kb)	6	116510847	116611632	100786	2	KLHL14-201	-1571	KLHL14-201	KLHL14	0	FALSE	TRUE	TRUE	FALSE	FALSE	FALSE	FALSE	FALSE	FALSE	Promoter	8	40	ENSSSCG00000003733	6	conserved gene and region	NA	NA	NA	NA	NA	NA
cg26274031	NA	NA	-0.0139732	NA	Sus_scrofa.Sscrofa11.1.100	cg26274031	100523342	OSBPL3	OSBPL3_Exon	18	47452789	47452838	50	+	47452837	47452838	ACCTGTCCAAGGTGGCCATGCCGGTGGAGCTGAACGAGCCCCTGAACACG	Exon (OSBPL3-201/OSBPL3, exon 13 of 22)	18	47298328	47491244	192917	1	OSBPL3-201	154461	OSBPL3-201;OSBPL3-202;OSBPL3-203	OSBPL3;OSBPL3;OSBPL3	0;0;0	TRUE	FALSE	FALSE	FALSE	FALSE	TRUE	FALSE	FALSE	FALSE	Exon	2	2	ENSSSCG00000016715	18	conserved gene and region	18	47452770	47453001	232	*	232
cg25268091	NA	NA	0.227773	NA	Sus_scrofa.Sscrofa11.1.100	cg25268091	102161937	IER5L	IER5L_Exon	1	269452263	269452312	50	+	269452263	269452264	CGCCGCCAGCACACCACCAAGTGGCACCGAGCAGTGATAACAAACTCAAC	Exon (NA, exon 1 of 2)	1	269454099	269455310	1212	2	IER5L-201	2998	IER5L-201	IER5L	0	TRUE	FALSE	FALSE	FALSE	FALSE	TRUE	FALSE	FALSE	FALSE	Exon	14	19	ENSSSCG00000005673	1	conserved gene but different region	NA	NA	NA	NA	NA	NA
cg08437267	NA	NA	-0.0151362	NA	Sus_scrofa.Sscrofa11.1.100	cg08437267	100512446	NOP56	NOP56_Exon	17	32962744	32962793	50	-	32962744	32962745	CGCACCGCTTCCCCAATTAGGGCTGACAGGCTGGGGGCTACTTGGCTCAT	Exon (NOP56-201/NOP56, exon 7 of 12)	17	32960099	32965370	5272	2	NOP56-201	2577	IDH3B-201;IDH3B-202;IDH3B-203;NOP56-201;NOP56-202	IDH3B;IDH3B;IDH3B;NOP56;NOP56	0;0;0;0;0	TRUE	FALSE	FALSE	FALSE	FALSE	TRUE	TRUE	FALSE	FALSE	Exon	4	4	ENSSSCG00000027676	17	conserved gene and region	NA	NA	NA	NA	NA	NA
cg21458150	NA	NA	-0.167423	NA	Sus_scrofa.Sscrofa11.1.100	cg21458150	100526064	NUMA1	NUMA1_fiveUTR	9	6627158	6627207	50	-	6627158	6627159	CGATCTTCCTGGCTGACAGCCAGAAGTGCGTCACAGCCAGGAGTCTGCTT	Promoter (<=1kb)	9	6591943	6627655	35713	2	NUMA1-201	448	NUMA1-201;NUMA1-203;NUMA1-204;NUMA1-202;NUMA1-205;NUMA1-206	NUMA1;NUMA1;NUMA1;NUMA1;NUMA1;NUMA1	0;0;0;0;0;0	TRUE	FALSE	TRUE	TRUE	FALSE	TRUE	TRUE	FALSE	FALSE	fiveUTR	1	3	ENSSSCG00000014802	9	conserved gene and region	9	6627158	6627415	258	*	258
cg27050569	NA	NA	0.0831054	NA	Sus_scrofa.Sscrofa11.1.100	cg27050569	100511571	TSPAN1	TSPAN1_Exon	6	165269344	165269393	50	+	165269344	165269345	CGACAGAACTGATATTTTATATTGAAATGGATCCTCCAGGTACTTGGGAG	Exon (NA, exon 2 of 2)	6	165224641	165235150	10510	2	TSPAN1-201	-34194	NA	NA	NA	TRUE	FALSE	FALSE	FALSE	FALSE	TRUE	TRUE	FALSE	FALSE	Exon	2	2	ENSSSCG00000003908	6	mapped to different genes	6	165269256	165269345	90	*	90
cg15985773	NA	NA	0.158228	NA	Sus_scrofa.Sscrofa11.1.100	cg15985773	100518905	ATAD2B	ATAD2B_Exon	3	114835400	114835449	50	+	114835400	114835401	CGGAGAAAATCAAGGCGGAGATCACAGTGGGGTAAAGGAATTATTAAGAA	Exon (ATAD2B-201/ATAD2B, exon 25 of 29)	3	114722321	114846644	124324	1	ATAD2B-201	113079	ATAD2B-201	ATAD2B	0	TRUE	FALSE	FALSE	FALSE	FALSE	TRUE	FALSE	FALSE	FALSE	Exon	5	7	ENSSSCG00000008591	3	conserved gene and region	NA	NA	NA	NA	NA	NA
cg19295293	NA	NA	-0.503954	NA	Sus_scrofa.Sscrofa11.1.100	cg19295293	100151787	HECTD4	HECTD4_threeUTR	14	39535621	39535670	50	-	39535669	39535670	TCCTCTCTGGAAATCATGCTGGAGAAACTTCGTTGTGCCATTCACTACCG	3' UTR	14	39326671	39537787	211117	1	HECTD4-202	208950	HECTD4-202;HECTD4-203;HECTD4-204;HECTD4-201	HECTD4;HECTD4;HECTD4;HECTD4	0;0;0;0	TRUE	FALSE	FALSE	FALSE	TRUE	TRUE	FALSE	FALSE	FALSE	threeUTR	1	10	ENSSSCG00000009885	14	conserved gene and region	14	39535651	39535813	163	*	163
cg12001730	NA	NA	0.0255302	NA	Sus_scrofa.Sscrofa11.1.100	cg12001730	100521190	BARHL2	BARHL2_Intergenic_upstream	4	126016002	126016051	50	-	126016050	126016051	CCTTCTTGTTTGCATCACCTCCAAGGAATTCATAATATCAAAGCTTAACG	Distal Intergenic	4	126028810	126035921	7112	1	BARHL2-201	-12808	NA	NA	NA	FALSE	TRUE	FALSE	FALSE	FALSE	FALSE	FALSE	FALSE	TRUE	Intergenic_upstream	20	71	ENSSSCG00000006914	4	conserved gene and region	NA	NA	NA	NA	NA	NA
cg26899445	NA	NA	0.189462	NA	Sus_scrofa.Sscrofa11.1.100	cg26899445	100524857	MAPRE3	MAPRE3_Exon	3	112087423	112087472	50	+	112087471	112087472	AAGATCTGATCACCTGGGTTAGGAGGTGGCGCTACGTCCTGGCCCTGCCG	Exon (MAPRE3-201/MAPRE3, exon 4 of 7)	3	112083266	112136054	52789	2	MAPRE3-201	48582	MAPRE3-201;MAPRE3-202;MAPRE3-203	MAPRE3;MAPRE3;MAPRE3	0;0;0	TRUE	FALSE	FALSE	FALSE	FALSE	TRUE	TRUE	FALSE	FALSE	Exon	5	6	ENSSSCG00000029185	3	conserved gene and region	NA	NA	NA	NA	NA	NA
cg23146717	NA	NA	0.061806	NA	Sus_scrofa.Sscrofa11.1.100	cg23146717	106508979	FOXB1	FOXB1_Promoter	1	112010022	112010071	50	-	112010070	112010071	ATTTTAATTAAGTCTATGGCGATTTACTTTCCTCTGAGATCTATTCCACG	Promoter (9-10kb)	1	111997640	112000550	2911	2	FOXB1-201	-9521	NA	NA	NA	TRUE	FALSE	TRUE	FALSE	FALSE	FALSE	TRUE	FALSE	FALSE	Promoter	11	34	ENSSSCG00000035244	1	conserved gene and region	NA	NA	NA	NA	NA	NA
cg12238798	NA	NA	-0.3776	NA	Sus_scrofa.Sscrofa11.1.100	cg12238798	100739105	USP49	USP49_Exon	7	36985466	36985515	50	+	36985466	36985467	CGCACGCACCTCCCTCTGTGTTGTAGCAATAGGCTGTGTAGTGTCCTGAG	Exon (USP49-201/USP49, exon 5 of 6)	7	36981383	37030151	48769	2	USP49-201	44636	USP49-201	USP49	0	TRUE	FALSE	FALSE	FALSE	FALSE	TRUE	TRUE	FALSE	FALSE	Exon	6	6	ENSSSCG00000001629	7	conserved gene and region	NA	NA	NA	NA	NA	NA
cg21279699	NA	NA	0.000515331	NA	Sus_scrofa.Sscrofa11.1.100	cg21279699	100515585	PAX2	PAX2_Intergenic_upstream	14	111780543	111780592	50	+	111780543	111780544	CGCCCTCACTTTAAATCAAGATAAAAGACTGAAGTGGAAAATGAGAGTCC	Distal Intergenic	14	111834168	111914237	80070	1	PAX2-202	-53576	NA	NA	NA	FALSE	TRUE	FALSE	FALSE	FALSE	FALSE	FALSE	FALSE	TRUE	Intergenic_upstream	81	166	ENSSSCG00000010556	14	conserved gene and region	NA	NA	NA	NA	NA	NA
cg27538829	NA	NA	0.123669	NA	Sus_scrofa.Sscrofa11.1.100	cg27538829	100736886	ZSWIM8	ZSWIM8_Exon	14	76522351	76522400	50	+	76522351	76522352	CGCCTTCGAGATTGGGCTTTATGCCCTTGGCCTGCACAACTTTGTTTCTC	Exon (ZSWIM8-201/ZSWIM8, exon 19 of 25)	14	76511181	76525880	14700	1	ZSWIM8-201	11170	ZSWIM8-201;ZSWIM8-202	ZSWIM8;ZSWIM8	0;0	TRUE	FALSE	FALSE	FALSE	FALSE	TRUE	FALSE	FALSE	FALSE	Exon	7	16	ENSSSCG00000010309	14	mapped to different genes	NA	NA	NA	NA	NA	NA
cg14920842	NA	NA	0.0289837	NA	Sus_scrofa.Sscrofa11.1.100	cg14920842	100518028	ZBTB44	ZBTB44_Exon	9	56957651	56957700	50	-	56957651	56957652	CGAAGGAAGTGAAAGTGGCACTACATATCTGGCACCGGAAACAGCGTTTA	Exon (ZBTB44-202/ZBTB44, exon 6 of 7)	9	56947073	57017777	70705	2	ZBTB44-201	60077	ZBTB44-201;ZBTB44-202;ZBTB44-203	ZBTB44;ZBTB44;ZBTB44	0;0;0	TRUE	FALSE	FALSE	FALSE	FALSE	TRUE	TRUE	FALSE	FALSE	Exon	14	15	ENSSSCG00000015247	9	conserved gene and region	NA	NA	NA	NA	NA	NA
cg13656236	NA	NA	-0.136691	NA	Sus_scrofa.Sscrofa11.1.100	cg13656236	100626520	NKX2-2	NKX2-2_Promoter	17	29280659	29280708	50	+	29280659	29280660	CGAAATAATACATGATTGACGCTCTCTTTCAATGTGTCCTAACTGTTTGG	Promoter (2-3kb)	17	29275682	29278606	2925	2	NKX2-2-201	-2053	NKX2-2-201	NKX2-2	0	FALSE	TRUE	TRUE	FALSE	FALSE	FALSE	FALSE	FALSE	FALSE	Promoter	22	30	ENSSSCG00000040017	17	conserved gene and region	17	29280199	29280679	481	*	481
cg07558872	NA	NA	0.0792242	NA	Sus_scrofa.Sscrofa11.1.100	cg07558872	100154942	ATP6V1C1	ATP6V1C1_fiveUTR	4	34221944	34221993	50	-	34221992	34221993	TTGGGTATTTCTGCTCAAGGTAACCACATCCCTCTTTAAAAATTCCGCCG	Promoter (<=1kb)	4	34033950	34222405	188456	2	ATP6V1C1-202	412	ATP6V1C1-202;AZIN1-201	ATP6V1C1;AZIN1	0;0	TRUE	FALSE	TRUE	TRUE	FALSE	TRUE	FALSE	FALSE	FALSE	fiveUTR	3	4	ENSSSCG00000006054	4	mapped to different genes	4	34221989	34222788	800	*	800
cg20435403	NA	NA	-0.0284608	NA	Sus_scrofa.Sscrofa11.1.100	cg20435403	100154759	HOXC4	HOXC4_fiveUTR	5	19266083	19266132	50	-	19266083	19266084	CGCTAGCTAGTAGGAGGGCTTTATGGAGCAGAAAAACGACAAAGCGAGAA	5' UTR	5	19265081	19268257	3177	1	HOXC4-201	1002	HOXC4-201	HOXC4	0	TRUE	FALSE	FALSE	TRUE	FALSE	TRUE	FALSE	FALSE	FALSE	fiveUTR	6	91	ENSSSCG00000038993	5	conserved gene and region	NA	NA	NA	NA	NA	NA
cg21471318	NA	NA	-0.437531	NA	Sus_scrofa.Sscrofa11.1.100	cg21471318	100519925	SEMA5B	SEMA5B_Intron	13	137456500	137456549	50	+	137456548	137456549	ATGGTAATTTGTCTTTGTGGTTGGGGCTGCCCATTCACTTTCCGCTCACG	Intron (SEMA5B-201/SEMA5B, intron 1 of 25)	13	137455343	137586958	131616	1	SEMA5B-201	1157	SEMA5B-201	SEMA5B	0	TRUE	FALSE	FALSE	FALSE	FALSE	FALSE	TRUE	FALSE	FALSE	Intron	3	5	ENSSSCG00000011872	13	conserved gene and region	NA	NA	NA	NA	NA	NA
cg08979438	NA	NA	0.0126433	NA	Sus_scrofa.Sscrofa11.1.100	cg08979438	106504229	MAP2K5	MAP2K5_Exon	1	165507004	165507053	50	-	165507004	165507005	CGGAACATACATGGCCTGAAGGTACGAATTTCAATAATTGTTTCAGTAAA	Exon (MAP2K5-202/MAP2K5, exon 5 of 21)	1	165458258	165733452	275195	1	MAP2K5-201	48746	MAP2K5-201;MAP2K5-202;MAP2K5-203;MAP2K5-204;MAP2K5-205;MAP2K5-206;MAP2K5-207;MAP2K5-208;MAP2K5-209;MAP2K5-210	MAP2K5;MAP2K5;MAP2K5;MAP2K5;MAP2K5;MAP2K5;MAP2K5;MAP2K5;MAP2K5;MAP2K5	0;0;0;0;0;0;0;0;0;0	TRUE	FALSE	FALSE	FALSE	FALSE	TRUE	TRUE	FALSE	FALSE	Exon	3	40	ENSSSCG00000004955	1	conserved gene and region	NA	NA	NA	NA	NA	NA
cg09084634	NA	NA	-0.0871256	NA	Sus_scrofa.Sscrofa11.1.100	cg09084634	100514612	BRAF	BRAF_Exon	18	9065948	9065997	50	+	9065996	9065997	AAATCCATTCCAATTCCACAGCCCTTCCGACCAGCAGATGAAGATCATCG	Exon (BRAF-202/BRAF, exon 8 of 20)	18	8957991	9126780	168790	1	BRAF-202	107957	BRAF-202;BRAF-203;BRAF-204;BRAF-205;BRAF-206;BRAF-207	BRAF;BRAF;BRAF;BRAF;BRAF;BRAF	0;0;0;0;0;0	TRUE	FALSE	FALSE	FALSE	FALSE	TRUE	FALSE	FALSE	FALSE	Exon	4	4	ENSSSCG00000016494	18	conserved gene but different region	NA	NA	NA	NA	NA	NA
cg13828719	NA	NA	-0.220749	NA	Sus_scrofa.Sscrofa11.1.100	cg13828719	100520540	SLC22A12	SLC22A12_Exon	2	7539356	7539405	50	+	7539404	7539405	TCCAGGGCCAGGTGTCCGGCCTCTACTACAATGGGCTCAAGGTGCTGGCG	Exon (NA, exon 5 of 2)	2	7557827	7565895	8069	2	SLC22A12-201	26490	NA	NA	NA	TRUE	FALSE	FALSE	FALSE	FALSE	TRUE	FALSE	FALSE	FALSE	Exon	9	13	ENSSSCG00000013025	2	mapped to different genes	2	7539330	7539517	188	*	188
cg27132917	NA	NA	-0.144087	NA	Sus_scrofa.Sscrofa11.1.100	cg27132917	100154191	TRIM8	TRIM8_fiveUTR	14	113637765	113637814	50	-	113637813	113637814	TGGTGTCTCTGGCCGGGGACTGGAATTTCATCTGAATGACTGCCCCTGCG	Promoter (<=1kb)	14	113637790	113651766	13977	1	TRIM8-202	0	TRIM8-201;TRIM8-202	TRIM8;TRIM8	0;0	TRUE	FALSE	TRUE	TRUE	FALSE	TRUE	TRUE	FALSE	FALSE	fiveUTR	11	21	ENSSSCG00000038856	14	conserved gene and region	14	113637813	113638407	595	*	595
cg10544031	NA	NA	0.0982582	NA	Sus_scrofa.Sscrofa11.1.100	cg10544031	414901	PAX3	PAX3_Promoter	15	124193847	124193896	50	+	124193847	124193848	CGGGTTCAGCGTTTGTTCTCAGGAATTTATTATGGCATTCAGACTAAACT	Promoter (<=1kb)	15	124188224	124193011	4788	2	PAX3-202	-836	PAX3-201;PAX3-202	PAX3;PAX3	0;0	FALSE	TRUE	TRUE	FALSE	FALSE	FALSE	FALSE	FALSE	FALSE	Promoter	3	16	ENSSSCG00000028418	15	mapped to different genes	NA	NA	NA	NA	NA	NA
cg14731753	NA	NA	0.0172629	NA	Sus_scrofa.Sscrofa11.1.100	cg14731753	100620451	HOXA10	HOXA10_fiveUTR	18	45399437	45399486	50	+	45399437	45399438	CGCGGTGCGGGGGGATTGCTAATCGTATTCAGCATGTTTTGCACAAGAAA	Promoter (<=1kb)	18	45399477	45403257	3781	1	HOXA10-204	0	HOXA10-201;HOXA10-202;HOXA10-203;HOXA10-204	HOXA10;HOXA10;HOXA10;HOXA10	0;0;0;0	TRUE	FALSE	TRUE	TRUE	FALSE	TRUE	TRUE	FALSE	FALSE	fiveUTR	4	17	ENSSSCG00000021204	18	mapped to different genes	18	45399333	45399461	129	*	129
cg18442545	NA	NA	0.227333	NA	Sus_scrofa.Sscrofa11.1.100	cg18442545	100153751	HAND2	HAND2_Intron	14	16407828	16407877	50	+	16407876	16407877	AATGTCAAAGAAACTTTTTGACACTTCATACATTTGAGCAAGCTTAGCCG	Intron (NA, intron 2 of 1)	14	16460119	16462735	2617	1	HAND2-201	-52242	NA	NA	NA	TRUE	FALSE	FALSE	FALSE	FALSE	FALSE	TRUE	FALSE	FALSE	Intron	1	12	ENSSSCG00000031537	14	mapped to different genes	NA	NA	NA	NA	NA	NA
cg23200871	NA	NA	0.264152	NA	Sus_scrofa.Sscrofa11.1.100	cg23200871	100155803	OLA1	OLA1_Intron	15	80131335	80131384	50	+	80131335	80131336	CGGAGGGGATTAATCTAGGGGGAGAGAGTCCTCTTTAATGGCTCCAGCAG	Intron (OLA1-203/OLA1, intron 4 of 10)	15	80078924	80253741	174818	2	OLA1-201	122357	OLA1-201;OLA1-202;OLA1-203;OLA1-204	OLA1;OLA1;OLA1;OLA1	0;0;0;0	TRUE	FALSE	FALSE	FALSE	FALSE	FALSE	TRUE	FALSE	FALSE	Intron	18	19	ENSSSCG00000015963	15	conserved gene and region	NA	NA	NA	NA	NA	NA
cg22334406	NA	NA	-0.0286836	NA	Sus_scrofa.Sscrofa11.1.100	cg22334406	100155847	COMTD1	COMTD1_Promoter	14	77789172	77789221	50	-	77789220	77789221	GGTCTATAAAACAGAATGACTTATAGACGTGGCACCCACTTCAGTTGGCG	Promoter (2-3kb)	14	77782672	77786838	4167	2	COMTD1-201	-2383	COMTD1-201	COMTD1	-2334	TRUE	FALSE	TRUE	FALSE	FALSE	FALSE	TRUE	FALSE	FALSE	Promoter	3	14	ENSSSCG00000037237	14	conserved gene and region	NA	NA	NA	NA	NA	NA
cg14144054	NA	NA	0.112759	NA	Sus_scrofa.Sscrofa11.1.100	cg14144054	100622020	SLC8A1	SLC8A1_Exon	3	100241486	100241535	50	-	100241534	100241535	ACTCTCTTCACCATTTTTGCTTTCATCAATGTGGGGGTGCTGCTGTATCG	Exon (SLC8A1-203/SLC8A1, exon 8 of 9)	3	99897162	100244653	347492	1	SLC8A1-203	344324	SLC8A1-203;SLC8A1-201;SLC8A1-202	SLC8A1;SLC8A1;SLC8A1	0;0;0	TRUE	FALSE	FALSE	FALSE	FALSE	TRUE	FALSE	FALSE	FALSE	Exon	2	6	ENSSSCG00000036418	3	mapped to different genes	NA	NA	NA	NA	NA	NA
cg23211163	NA	NA	-0.16742	NA	Sus_scrofa.Sscrofa11.1.100	cg23211163	100511501	PCBP1	PCBP1_fiveUTR	3	72380050	72380099	50	-	72380098	72380099	TGGTGAGAGTCACATTTAGTCCACTTTCAGTCACACCGGCATCCATGGCG	Promoter (<=1kb)	3	72378648	72380362	1715	2	PCBP1-201	263	ASPRV1-201;PCBP1-201	ASPRV1;PCBP1	-1231;0	TRUE	FALSE	TRUE	TRUE	FALSE	TRUE	FALSE	FALSE	FALSE	fiveUTR	1	16	ENSSSCG00000027224	3	mapped to different genes	3	72380086	72380424	339	*	339
cg23848517	NA	NA	0.000671391	NA	Sus_scrofa.Sscrofa11.1.100	cg23848517	100518806	FEZF2	FEZF2_Intron	13	43996473	43996522	50	+	43996521	43996522	AATAAATCTGCAAGTAGCACACTGATTGTGGCACATTTTATCAAAAAACG	Intron (NA, intron 6 of 1)	13	43953883	43958430	4548	2	FEZF2-201	-38043	NA	NA	NA	TRUE	FALSE	FALSE	FALSE	FALSE	FALSE	TRUE	FALSE	FALSE	Intron	21	80	ENSSSCG00000011487	13	mapped to different genes	NA	NA	NA	NA	NA	NA
cg18577444	NA	NA	-0.00105192	NA	Sus_scrofa.Sscrofa11.1.100	cg18577444	100738519	ZNF536	ZNF536_Intron	6	40423381	40423430	50	-	40423429	40423430	ATCACAGGATAATTGCAGAACGCCTGCATAAGTAATTTCTTATGAAATCG	Intron (ZNF536-201/ZNF536, intron 2 of 6)	6	40292351	40771730	479380	1	ZNF536-201	131030	ZNF536-201;ZNF536-202;ZNF536-203	ZNF536;ZNF536;ZNF536	0;0;0	TRUE	FALSE	FALSE	FALSE	FALSE	FALSE	TRUE	FALSE	FALSE	Intron	82	116	ENSSSCG00000029234	6	conserved gene and region	NA	NA	NA	NA	NA	NA
cg14235386	NA	NA	-0.352645	NA	Sus_scrofa.Sscrofa11.1.100	cg14235386	100151940	ESRRB	ESRRB_Exon	7	99660374	99660423	50	+	99660374	99660375	CGCAAGTCCTGCCAGGCCTGCCGCTTCATGAAATGCCTCAAAGTGGGGAT	Exon (ESRRB-201/ESRRB, exon 3 of 7)	7	99514168	99699011	184844	1	ESRRB-201	146206	ESRRB-201;ESRRB-202;ESRRB-203	ESRRB;ESRRB;ESRRB	0;0;0	TRUE	FALSE	FALSE	FALSE	FALSE	TRUE	FALSE	FALSE	FALSE	Exon	4	22	ENSSSCG00000002388	7	conserved gene and region	NA	NA	NA	NA	NA	NA
cg25062212	NA	NA	0.00357089	NA	Sus_scrofa.Sscrofa11.1.100	cg25062212	100516124	DLG3	DLG3_fiveUTR	X	56480463	56480512	50	+	56480511	56480512	GTCTCCTTCATCCTGGCAGGAGGCCCAGCTGACCTGAGTGGGGAGCTGCG	5' UTR	19	56472305	56527991	55687	1	DLG3-201	8158	DLG3-201;DLG3-202;DLG3-203;DLG3-204;DLG3-205;DLG3-206;DLG3-207	DLG3;DLG3;DLG3;DLG3;DLG3;DLG3;DLG3	0;0;0;0;0;0;0	TRUE	FALSE	FALSE	TRUE	FALSE	TRUE	FALSE	FALSE	FALSE	fiveUTR	7	11	ENSSSCG00000012375	X	mapped to different genes	NA	NA	NA	NA	NA	NA
cg23003419	NA	NA	-0.0440053	NA	Sus_scrofa.Sscrofa11.1.100	cg23003419	100523676	NFIA	NFIA_Intron	6	150844703	150844752	50	+	150844703	150844704	CGCTGCTATTCTGTCAGCTTAAAGAGTATTTTATGCTTGATCAACAGCTC	Intron (NFIA-203/NFIA, intron 12 of 12)	6	150835464	151224975	389512	2	NFIA-203	380223	NFIA-203;NFIA-202;NFIA-201;NFIA-204;NFIA-205;NFIA-206;NFIA-207;NFIA-208	NFIA;NFIA;NFIA;NFIA;NFIA;NFIA;NFIA;NFIA	0;0;0;0;0;0;0;0	TRUE	FALSE	FALSE	FALSE	FALSE	FALSE	TRUE	FALSE	FALSE	Intron	38	65	ENSSSCG00000023243	6	conserved gene and region	NA	NA	NA	NA	NA	NA
cg11369802	NA	NA	-0.000488173	NA	Sus_scrofa.Sscrofa11.1.100	cg11369802	100511769	CACNA1E	CACNA1E_Exon	9	123006404	123006453	50	+	123006452	123006453	CATCTTCGGAGAAGATAACATTGTCAGGAAATATGCCAAGAAGCTCATCG	Exon (CACNA1E-201/CACNA1E, exon 3 of 50)	9	122931808	123317141	385334	1	CACNA1E-201	74596	CACNA1E-201;CACNA1E-202;CACNA1E-203;CACNA1E-204;CACNA1E-205	CACNA1E;CACNA1E;CACNA1E;CACNA1E;CACNA1E	0;0;0;0;0	TRUE	FALSE	FALSE	FALSE	FALSE	TRUE	FALSE	FALSE	FALSE	Exon	15	21	ENSSSCG00000015543	9	conserved gene and region	9	123006201	123006512	312	*	312
cg09173346	NA	NA	-0.0384525	NA	Sus_scrofa.Sscrofa11.1.100	cg09173346	100516968	PKDCC	PKDCC_Intron	3	98265107	98265156	50	+	98265107	98265108	CGCTGTTAACGAGGTATTAATCAACACCCCTCAGGAAAAAATAAAAAGAC	Intron (PKDCC-201/PKDCC, intron 1 of 6)	3	98258460	98268557	10098	2	PKDCC-201	3401	PKDCC-201	PKDCC	0	TRUE	FALSE	FALSE	FALSE	FALSE	FALSE	TRUE	FALSE	FALSE	Intron	3	12	ENSSSCG00000008468	3	conserved gene and region	NA	NA	NA	NA	NA	NA
cg24534517	NA	NA	-0.00929931	NA	Sus_scrofa.Sscrofa11.1.100	cg24534517	100154759	HOXC4	HOXC4_Exon	5	19266538	19266587	50	+	19266538	19266539	CGCCGCCAGCAAGCAACCCATAGTCTACCCATGGATGAAAAAAATTCACG	Exon (HOXC4-201/HOXC4, exon 1 of 2)	5	19265081	19268257	3177	1	HOXC4-201	1457	HOXC4-201	HOXC4	0	TRUE	FALSE	FALSE	FALSE	FALSE	TRUE	FALSE	FALSE	FALSE	Exon	22	91	ENSSSCG00000038993	5	conserved gene and region	NA	NA	NA	NA	NA	NA
cg22235058	NA	NA	-0.000950764	NA	Sus_scrofa.Sscrofa11.1.100	cg22235058	102160500	SHANK2	SHANK2_Intron	2	2724534	2724583	50	-	2724534	2724535	CGGACCGCTGCCAAAGTCAGAGGGAAAATGAAGTCTTTGTTAAATGCCTT	Intron (SHANK2-201/SHANK2, intron 12 of 25)	2	2503181	3016433	513253	1	SHANK2-201	221353	SHANK2-201;SHANK2-202;SHANK2-203	SHANK2;SHANK2;SHANK2	0;0;0	TRUE	FALSE	FALSE	FALSE	FALSE	FALSE	TRUE	FALSE	FALSE	Intron	2	3	ENSSSCG00000033043	2	conserved gene but different region	2	2724385	2724579	195	*	195
cg27456337	NA	NA	-0.159909	NA	Sus_scrofa.Sscrofa11.1.100	cg27456337	100515845	PCF11	PCF11_threeUTR	9	17323638	17323687	50	+	17323686	17323687	GACACCAGTTGAAAACCCCTTGAATATTATGTTGAACATTGTCAAAAACG	3' UTR	9	17297861	17323833	25973	1	PCF11-201	25777	PCF11-201;PCF11-202	PCF11;PCF11	0;0	TRUE	FALSE	FALSE	FALSE	TRUE	TRUE	FALSE	FALSE	FALSE	threeUTR	1	8	ENSSSCG00000014901	9	mapped to different genes	NA	NA	NA	NA	NA	NA
cg26848592	NA	NA	-0.0151992	NA	Sus_scrofa.Sscrofa11.1.100	cg26848592	102166485	POLA1	POLA1_Intron	X	20990675	20990724	50	+	20990723	20990724	ACACAGCACTTTGCATTTCTGAATTGACAAGCAGCTATATTGACCCAGCG	Intron (POLA1-203/POLA1, intron 35 of 37)	19	20756201	21062182	305982	1	POLA1-203	234474	POLA1-203;POLA1-202;POLA1-201;POLA1-204;POLA1-205;POLA1-206;POLA1-208	POLA1;POLA1;POLA1;POLA1;POLA1;POLA1;POLA1	0;0;0;0;0;0;0	TRUE	FALSE	FALSE	FALSE	FALSE	FALSE	TRUE	FALSE	FALSE	Intron	75	77	ENSSSCG00000022240	X	conserved gene and region	NA	NA	NA	NA	NA	NA
cg25179208	NA	NA	-0.838675	NA	Sus_scrofa.Sscrofa11.1.100	cg25179208	100517203	NRF1	NRF1_Exon	18	19036467	19036516	50	-	19036515	19036516	TCTTACCATTAGCATCTTGGACTCCAGTAAGTGCTCCGACGGCTGCTGCG	Exon (NRF1-201/NRF1, exon 10 of 12)	18	18998905	19142619	143715	2	NRF1-201	106103	NRF1-201;NRF1-202;NRF1-203;NRF1-204;NRF1-205;NRF1-206	NRF1;NRF1;NRF1;NRF1;NRF1;NRF1	0;0;0;0;0;0	TRUE	FALSE	FALSE	FALSE	FALSE	TRUE	TRUE	FALSE	FALSE	Exon	3	5	ENSSSCG00000016566	18	conserved gene and region	NA	NA	NA	NA	NA	NA
cg20951825	NA	NA	0.0833081	NA	Sus_scrofa.Sscrofa11.1.100	cg20951825	100524509	PRDM6	PRDM6_Intron	2	126643843	126643892	50	+	126643891	126643892	CTTTGGATCCCATTGTTTTAATATGACAAATGGCCATGCATCAAGCTGCG	Intron (PRDM6-201/PRDM6, intron 2 of 6)	2	126606171	126712494	106324	1	PRDM6-201	37672	PRDM6-201	PRDM6	0	TRUE	FALSE	FALSE	FALSE	FALSE	FALSE	TRUE	FALSE	FALSE	Intron	10	16	ENSSSCG00000014238	2	conserved gene and region	NA	NA	NA	NA	NA	NA
cg14956645	NA	NA	0.0418363	NA	Sus_scrofa.Sscrofa11.1.100	cg14956645	100628033	HOXC11	HOXC11_Promoter	5	19186691	19186740	50	+	19186739	19186740	ATTCAAAGGATTTTATTATAACCTACAAAGCCCTCTCTCCCAACGACTCG	Promoter (<=1kb)	5	19185746	19189023	3278	1	HOXC11-201	945	HOXC11-201	HOXC11	0	TRUE	FALSE	TRUE	FALSE	FALSE	FALSE	TRUE	FALSE	FALSE	Promoter	13	23	ENSSSCG00000028104	5	mapped to different genes	NA	NA	NA	NA	NA	NA
cg27251107	NA	NA	-0.00333783	NA	Sus_scrofa.Sscrofa11.1.100	cg27251107	100512939	C15orf41	C15orf41_fiveUTR	1	134537872	134537921	50	+	134537920	134537921	TTACCTGGGAAACCTCTGCTTCAGCTTCCTCAGGCTCTGCCTGGTAGGCG	Promoter (<=1kb)	1	134301079	134538068	236990	2	C15orf41-201	147	C15orf41-201;C15orf41-202;C15orf41-203	C15orf41;C15orf41;C15orf41	0;0;0	TRUE	FALSE	TRUE	TRUE	FALSE	TRUE	TRUE	FALSE	FALSE	fiveUTR	1	49	ENSSSCG00000026900	1	conserved gene but different region	NA	NA	NA	NA	NA	NA
cg19269615	NA	NA	-0.0725344	NA	Sus_scrofa.Sscrofa11.1.100	cg19269615	100525716	FOXP1	FOXP1_Intergenic_upstream	13	53043410	53043459	50	+	53043458	53043459	ACTGCCAAAATAATTGTTTCATTTACAGAACTGAAATTCTCCAGGGAGCG	Distal Intergenic	13	52351423	52974261	622839	2	FOXP1-205	-69149	NA	NA	NA	FALSE	TRUE	FALSE	FALSE	FALSE	FALSE	FALSE	FALSE	TRUE	Intergenic_upstream	2	108	ENSSSCG00000027675	13	conserved gene but different region	NA	NA	NA	NA	NA	NA
cg17503373	NA	NA	0.0977012	NA	Sus_scrofa.Sscrofa11.1.100	cg17503373	100737531	OR51E1	OR51E1_Exon	9	5476006	5476055	50	-	5476006	5476007	CGGATATCATCACAGGCCAGCTTCATGACATCTTGGTGTAGGCAGTAGGA	Exon (OR51E1-201/OR51E1, exon 2 of 2)	9	5473111	5484469	11359	2	OR51E1-201	8414	OR51E1-201;OR51E1-202	OR51E1;OR51E1	0;0	TRUE	FALSE	FALSE	FALSE	FALSE	TRUE	FALSE	FALSE	FALSE	Exon	1	1	ENSSSCG00000014766	9	conserved gene and region	NA	NA	NA	NA	NA	NA
cg14781469	NA	NA	-0.461593	NA	Sus_scrofa.Sscrofa11.1.100	cg14781469	100626912	BHLHE41	BHLHE41_fiveUTR	5	47688016	47688065	50	+	47688016	47688017	CGCGTGCCCTGTGGCCAAACACTGCCTGGAGTGAGAGCAAACTACCAGCG	5' UTR	5	47686404	47692708	6305	1	BHLHE41-201	1612	BHLHE41-201;BHLHE41-202;BHLHE41-203	BHLHE41;BHLHE41;BHLHE41	0;0;0	TRUE	FALSE	FALSE	TRUE	FALSE	TRUE	TRUE	FALSE	FALSE	fiveUTR	3	6	ENSSSCG00000028552	5	mapped to different genes	NA	NA	NA	NA	NA	NA
cg24005961	NA	NA	-0.0152139	NA	Sus_scrofa.Sscrofa11.1.100	cg24005961	100154376	KDM6A	KDM6A_fiveUTR	X	39953782	39953831	50	+	39953782	39953783	CGGCGGCGTGGGGTTCGCTGTGTGACACAATTACAACAACTTTGTGCTGG	Promoter (<=1kb)	19	39953805	40154029	200225	1	KDM6A-204	0	KDM6A-203;KDM6A-202;KDM6A-201;KDM6A-204	KDM6A;KDM6A;KDM6A;KDM6A	0;0;0;0	TRUE	FALSE	TRUE	TRUE	FALSE	TRUE	FALSE	FALSE	FALSE	fiveUTR	4	15	ENSSSCG00000012262	X	conserved gene but different region	X	39952953	39953798	846	*	846
cg18595968	NA	NA	-0.0399998	NA	Sus_scrofa.Sscrofa11.1.100	cg18595968	100518421	ZC3H6	ZC3H6_fiveUTR	3	44148618	44148667	50	+	44148618	44148619	CGGTTACTAGTGAGCGACACAGACACAGACTTTCCAGTCTATTAACAACC	Promoter (<=1kb)	3	44086153	44148864	62712	2	ZC3H6-202	197	ZC3H6-201;ZC3H6-202	ZC3H6;ZC3H6	0;0	TRUE	FALSE	TRUE	TRUE	FALSE	TRUE	FALSE	FALSE	FALSE	fiveUTR	8	9	ENSSSCG00000008096	3	conserved gene and region	3	44148494	44148633	140	*	140
cg24224996	NA	NA	-0.447018	NA	Sus_scrofa.Sscrofa11.1.100	cg24224996	100155896	CCDC6	CCDC6_Exon	14	63449169	63449218	50	+	63449217	63449218	TCCTTCTAGCAGTGTCACTATATCTATTCGATTAATTTTTGTCAAGACCG	Exon (NA, exon 37 of 2)	14	63175660	63299494	123835	2	CCDC6-202	-149675	NA	NA	NA	TRUE	FALSE	FALSE	FALSE	FALSE	TRUE	FALSE	FALSE	FALSE	Exon	7	15	ENSSSCG00000010211	14	mapped to different genes	NA	NA	NA	NA	NA	NA
cg24280720	NA	NA	0.112254	NA	Sus_scrofa.Sscrofa11.1.100	cg24280720	100519996	GRIA3	GRIA3_Exon	X	101084403	101084452	50	-	101084403	101084404	CGTTTCAAGAAATGCTGTTAACCTGGCAGTATTAAAACTGAATGAGCAAG	Exon (GRIA3-202/GRIA3, exon 15 of 16)	19	100827461	101098780	271320	1	GRIA3-202	256942	GRIA3-202;GRIA3-201;GRIA3-203	GRIA3;GRIA3;GRIA3	0;0;0	TRUE	FALSE	FALSE	FALSE	FALSE	TRUE	TRUE	FALSE	FALSE	Exon	13	26	ENSSSCG00000012638	X	conserved gene but different region	NA	NA	NA	NA	NA	NA
cg22866580	NA	NA	-0.0296204	NA	Sus_scrofa.Sscrofa11.1.100	cg22866580	100628125	HOXC10	HOXC10_Intergenic_downstream	5	19203161	19203210	50	-	19203209	19203210	CACAATAAGTCAAGGTCATAAAACAGTAATGTCAGGACGGTCTTGGTGCG	Downstream (<1kb)	5	19197807	19202970	5164	1	HOXC10-201	5403	HOXC10-201	HOXC10	0	FALSE	TRUE	FALSE	FALSE	FALSE	FALSE	FALSE	TRUE	FALSE	Intergenic_downstream	6	33	ENSSSCG00000022728	5	mapped to different genes	NA	NA	NA	NA	NA	NA
cg16796969	NA	NA	-0.0703259	NA	Sus_scrofa.Sscrofa11.1.100	cg16796969	100521933	KCNU1	KCNU1_Intergenic_downstream	15	49183480	49183529	50	-	49183480	49183481	CGGTTATTAGAGTGAGGGCTACTGCATGACACATGATGCATGACCGAGCA	Distal Intergenic	15	49317289	49441813	124525	2	KCNU1-202	258333	NA	NA	NA	FALSE	TRUE	FALSE	FALSE	FALSE	FALSE	FALSE	FALSE	TRUE	Intergenic_downstream	28	31	ENSSSCG00000029131	15	conserved gene and region	NA	NA	NA	NA	NA	NA
cg18223258	NA	NA	-0.468852	NA	Sus_scrofa.Sscrofa11.1.100	cg18223258	100511417	ISL1	ISL1_Intergenic_downstream	16	30978509	30978558	50	-	30978557	30978558	GCAGATCTGGAGGGCTAATCCAAACAAGGCGCTTGACTTGTGAGGTCGCG	Distal Intergenic	16	30963031	30973907	10877	1	ISL1-202	15527	ISL1-202	ISL1	0	FALSE	TRUE	FALSE	FALSE	FALSE	FALSE	FALSE	FALSE	TRUE	Intergenic_downstream	7	26	ENSSSCG00000016883	16	conserved gene and region	NA	NA	NA	NA	NA	NA
cg26472617	NA	NA	0.000103901	NA	Sus_scrofa.Sscrofa11.1.100	cg26472617	100625823	PAX7	PAX7_Intron	6	77170076	77170125	50	+	77170076	77170077	CGTTTGCTACACTGGAGGAAGCTGTTTTGATTGTGTGTACAAGGACCTGC	Intron (PAX7-202/PAX7, intron 5 of 9)	6	77161097	77256824	95728	1	PAX7-202	8979	PAX7-202;PAX7-201	PAX7;PAX7	0;0	TRUE	FALSE	FALSE	FALSE	FALSE	FALSE	TRUE	FALSE	FALSE	Intron	23	24	ENSSSCG00000034627	6	conserved gene and region	NA	NA	NA	NA	NA	NA
cg27577849	NA	NA	-0.0623553	NA	Sus_scrofa.Sscrofa11.1.100	cg27577849	100514152	PAX6	PAX6_Intron	2	28993421	28993470	50	+	28993421	28993422	CGATGAATCCGCCTGTTTAAATGGGGGAGAAAGTTGGGGTTTTAAAACAT	Intron (PAX6-201/PAX6, intron 8 of 11)	2	28971567	28996260	24694	1	PAX6-201	21854	PAX6-201;PAX6-202;PAX6-203;PAX6-204	PAX6;PAX6;PAX6;PAX6	0;0;0;0	TRUE	FALSE	FALSE	FALSE	FALSE	FALSE	TRUE	FALSE	FALSE	Intron	27	80	ENSSSCG00000013320	2	conserved gene and region	NA	NA	NA	NA	NA	NA
cg25235127	NA	NA	-0.0138966	NA	Sus_scrofa.Sscrofa11.1.100	cg25235127	100216310	SYN1	SYN1_threeUTR	X	42091220	42091269	50	-	42091268	42091269	GGCTGGCGAAAGACTTCCTCAGGCTGCGGATGGTCTCAGCTTTCACCTCG	3' UTR	19	42090245	42142212	51968	2	SYN1-201	50943	ARAF-201;ARAF-202;SYN1-201;SYN1-202	ARAF;ARAF;SYN1;SYN1	0;0;0;0	TRUE	FALSE	FALSE	FALSE	TRUE	TRUE	FALSE	FALSE	FALSE	threeUTR	4	4	ENSSSCG00000012276	X	conserved gene and region	NA	NA	NA	NA	NA	NA
cg16101912	NA	NA	0.24169	NA	Sus_scrofa.Sscrofa11.1.100	cg16101912	100515395	PITX2	PITX2_Intergenic_upstream	8	111383497	111383546	50	+	111383497	111383498	CGGTGGCATGTTTTAGATGACATTTCAATTGTACGAGCAATTTGCATTCT	Distal Intergenic	8	111698664	111723288	24625	1	PITX2-201	-315118	NA	NA	NA	FALSE	TRUE	FALSE	FALSE	FALSE	FALSE	FALSE	FALSE	TRUE	Intergenic_upstream	17	41	ENSSSCG00000034708	8	mapped to different genes	NA	NA	NA	NA	NA	NA
cg23192185	NA	NA	-0.00053708	NA	Sus_scrofa.Sscrofa11.1.100	cg23192185	110260254	GDF6	GDF6_Intron	4	40478120	40478169	50	-	40478168	40478169	GTATTCGATTTGTTTGAGTCCCTTATAAAAACACTAATGCAGACCAGACG	Intron (GDF6-201/GDF6, intron 1 of 1)	4	40473013	40489032	16020	1	GDF6-201	5107	GDF6-201	GDF6	0	TRUE	FALSE	FALSE	FALSE	FALSE	FALSE	TRUE	FALSE	FALSE	Intron	9	12	ENSSSCG00000034943	4	conserved gene and region	NA	NA	NA	NA	NA	NA
cg13896583	NA	NA	-0.000582971	NA	Sus_scrofa.Sscrofa11.1.100	cg13896583	100152082	ISLR	ISLR_Exon	7	59350723	59350772	50	-	59350771	59350772	TTGCCAAAGTCGGGGATAAGCAGGCTGCCATTGGCAAAGGCCTGGAAGCG	Exon (ISLR-202/ISLR, exon 2 of 2)	7	59349674	59351963	2290	2	ISLR-202	1191	ISLR-202;ISLR-201;STRA6-201;STRA6-202	ISLR;ISLR;STRA6;STRA6	0;0;32713;32713	TRUE	FALSE	FALSE	FALSE	FALSE	TRUE	FALSE	FALSE	FALSE	Exon	1	1	ENSSSCG00000001910	7	conserved gene and region	7	59350771	59350818	48	*	48
cg21761497	NA	NA	-0.173629	NA	Sus_scrofa.Sscrofa11.1.100	cg21761497	100622538	DNM2	DNM2_Exon	2	69542126	69542175	50	-	69542126	69542127	CGCATGACCCAGGACGGGGCTCTTCACCCCCGACATGGCCTTTGAAGCCA	Exon (DNM2-205/DNM2, exon 10 of 21)	2	69474031	69572547	98517	1	DNM2-202	68095	DNM2-202;DNM2-203;DNM2-204;DNM2-201;DNM2-205;DNM2-206	DNM2;DNM2;DNM2;DNM2;DNM2;DNM2	0;0;0;0;0;0	TRUE	FALSE	FALSE	FALSE	FALSE	TRUE	TRUE	FALSE	FALSE	Exon	5	5	ENSSSCG00000013630	2	conserved gene but different region	NA	NA	NA	NA	NA	NA
cg16095149	NA	NA	-0.0292675	NA	Sus_scrofa.Sscrofa11.1.100	cg16095149	100517192	DSCAM	DSCAM_fiveUTR	13	204313583	204313632	50	+	204313583	204313584	CGCGAAGCTCTGGAACAAGGAGAGAGCCAGTATCCACATGCCCCTGCCGC	Promoter (<=1kb)	13	203567129	204313713	746585	2	DSCAM-201	81	DSCAM-201	DSCAM	0	TRUE	FALSE	TRUE	TRUE	FALSE	TRUE	FALSE	FALSE	FALSE	fiveUTR	2	12	ENSSSCG00000012072	13	conserved gene but different region	NA	NA	NA	NA	NA	NA
cg19382132	NA	NA	0.00772889	NA	Sus_scrofa.Sscrofa11.1.100	cg19382132	100521422	NXT2	NXT2_Intergenic_upstream	X	89625222	89625271	50	-	89625222	89625223	CGATAAAGTAAATTGAATTGTAGATGGTTCCAAACAACGGTGAAACCTAT	Distal Intergenic	19	89684692	89691805	7114	1	NXT2-201	-59470	NA	NA	NA	FALSE	TRUE	FALSE	FALSE	FALSE	FALSE	FALSE	FALSE	TRUE	Intergenic_upstream	2	2	ENSSSCG00000012581	X	mapped to different genes	NA	NA	NA	NA	NA	NA
[truncated: 91 more rows]
[truncated: 7 more columns]
